# Supplementary material for: Global identification and characterization of tRNA-derived RNA fragment landscapes across human cancers
Source: NAR Cancer. 2020 Oct 19;2(4):zcaa031. doi: 10.1093/narcan/zcaa031 (PMC8210304; doi:10.1093/narcan/zcaa031)
Supplement: zcaa031_Supplemental_Files [file zcaa031_supplemental_files.zip]

Archive with 8 entries (8 files):
- Supplemental-Materials-R1.pdf
- Supplemental_Table_S1.xlsx
- Supplemental_Table_S2.xlsx
- Supplemental_Table_S3.xlsx
- Supplemental_Table_S4.xlsx
- Supplemental_Table_S5.xlsx
- Supplemental_Table_S6.xlsx
- Supplemental_Table_S7.xlsx
