# Supplementary material for: Global identification and characterization of tRNA-derived RNA fragment landscapes across human cancers
Source: NAR Cancer. 2020 Oct 19;2(4):zcaa031. doi: 10.1093/narcan/zcaa031 (PMC8210304; doi:10.1093/narcan/zcaa031)
Supplement: zcaa031_Supplemental_Files [file zcaa031_supplemental_files.zip › Supplemental_Table_S1.xlsx]

## Sheet: Description
Supplemental Table S1, related to Fig. 1. Summary of TCGA samples used in this study and summary of 5ʹ-tRFs, 3ʹ-tRFs and 3ʹU-tRFs identified in this study.
	Sample information
	Nomenclature of tRFs
	5‘-tRFs
	3'-tRFs
	3'U-tRFs

## Sheet: Nomenclature
	5'-M-Gly-CCC-2-2_L27
	5': 5'-tRF
	M: tRF was derived from multiple tRNA genes
	Gly-CCC-2-2: tRNA gene from which tRF is derived
	L27: length of fragment (i.e., 27 nt)
	3'-S-Leu-TAA-1-1_L18
	3': 3'-tRF
	S: tRF was derived from a single tRNA gene
	Leu-TAA-1-1: tRNA gene from which tRF is derived
	L18: length of fragment (i.e., 18 nt)

## Sheet: Sample_information
Cancer Types	Abbreviation		miR-seq		RNA-seq		RPPA		tRNA-derived fragments (tRFs)
			No. of normal samples	No. of Tumor samples	No. of normal samples	No. of Tumor samples	No. of normal samples	No. of Tumor samples	No. of tRF5	No. of tRF3	No. of tRF1
Bladder Urothelial Carcinoma	BLCA		19	418	17	301	0	344	377	142	15
Breast Invasive Carcinoma	BRCA		104	1102	113	1064	22	879	474	188	32
Cervical Squamous Cell Carcinoma	CESC		3	308	3	261	0	171	458	173	34
Colon Adenocarcinoma	COAD		1	446	41	453	0	327	493	229	33
Head and Neck Squamous Cell Carcinoma	HNSC		44	525	42	482	0	346	515	288	33
Kidney Renal Clear Cell Carcinoma	KIRC		71	544	72	526	0	445	423	181	21
Kidney Renal Papillary Cell Carcinoma	KIRP		34	292	32	222	0	208	299	123	6
Liver Hepatocellular Carcinoma	LIHC		50	375	48	297	0	184	372	154	10
Lung Adenocarcinoma	LUAD		46	521	55	488	0	362	388	228	23
Lung Squamous Cell Carcinoma	LUSC		45	478	45	428	0	325	494	236	30
Ovarian Serous Cystadenocarcinoma	OV		0	499	0	265	0	411	316	275	32
Prostate Adenocarcinoma	PRAD		52	499	52	379	0	351	292	118	7
Stomach Adenocarcinoma	STAD		45	446	35	415	0	392	375	140	17
Thyroid Carcinoma	THCA		59	514	58	508	0	374	430	184	22
Uterine Corpus Endometrial Carcinoma	UCEC		33	545	23	517	0	404	488	186	20
			Total	Total					Average	Average	Average
			606	7512	8118				413	190	22
									Total	Total	Total
					636	6606			616	355	62
#Cancer Types	tRNA-derived fragments (tRFs)
	No. of tRF5	No. of tRF3	No. of tRF1
1	57	65	21
2	39	37	7
3	22	17	3
4	20	15	4
5	18	16	4
6	26	15	3
7	18	16	2
8	21	9	0
9	26	9	2
10	22	11	1
11	24	8	3
12	23	17	4
13	32	16	2
14	57	10	2
15	211	94	4
	616	355	62
	0.342532	0.264789	0.0645161

## Sheet: 5‘-tRFs
5'-tRFs	#Cancers	tRNA genes	Sequence
5'-S-Leu-TAA-1-1_L15	14	Leu-TAA-1-1	ACCAGGATGGCCGAG
5'-M-Tyr-GTA-7-1_L15	7	Tyr-GTA-7-1,Tyr-GTA-6-1,Tyr-GTA-5-5,Tyr-GTA-5-4,Tyr-GTA-5-3,Tyr-GTA-5-2,Tyr-GTA-5-1,Tyr-GTA-4-1,Tyr-GTA-3-1,Tyr-GTA-2-1,Tyr-GTA-1-1	CCTTCGATAGCTCAG
5'-M-Ser-GCT-5-1_L15	15	Ser-GCT-5-1,Ser-GCT-4-3,Ser-GCT-4-2,Ser-GCT-4-1,Ser-GCT-3-1,Ser-GCT-2-1,Ser-GCT-1-1	GACGAGGTGGCCGAG
5'-M-Gly-GCC-1-5_L15	3	Gly-GCC-1-5,Gly-GCC-1-4,Gly-GCC-1-3,Gly-GCC-1-2,Gly-GCC-1-1	GCATGGGTGGTTCAG
5'-M-Gly-GCC-5-1_L15	15	Gly-GCC-5-1,Gly-GCC-3-1,Gly-GCC-2-6,Gly-GCC-2-5,Gly-GCC-2-4,Gly-GCC-2-3,Gly-GCC-2-2,Gly-GCC-2-1,Gly-CCC-1-2,Gly-CCC-1-1	GCATTGGTGGTTCAG
5'-M-Lys-TTT-5-1_L15	13	Lys-TTT-5-1,Lys-TTT-3-5,Lys-TTT-3-4,Lys-TTT-3-3,Lys-TTT-3-2,Lys-TTT-3-1	GCCCGGATAGCTCAG
5'-M-Lys-CTT-5-1_L15	15	Lys-CTT-5-1,Lys-CTT-4-1,Lys-CTT-3-1,Lys-CTT-2-5,Lys-CTT-2-4,Lys-CTT-2-3,Lys-CTT-2-2,Lys-CTT-2-1,Lys-CTT-1-2,Lys-CTT-1-1	GCCCGGCTAGCTCAG
5'-M-Gly-CCC-2-2_L15	15	Gly-CCC-2-2,Gly-CCC-2-1	GCGCCGCTGGTGTAG
5'-M-Gly-TCC-4-1_L15	15	Gly-TCC-4-1,Gly-TCC-3-1,Gly-TCC-2-6,Gly-TCC-2-5,Gly-TCC-2-4,Gly-TCC-2-3,Gly-TCC-2-2,Gly-TCC-2-1,Gly-TCC-1-1	GCGTTGGTGGTATAG
5'-S-Val-CAC-2-1_L15	12	Val-CAC-2-1	GCTTCTGTAGTGTAG
5'-M-Ser-ACT-1-1_L15	12	Ser-ACT-1-1,Ile-GAT-1-3,Ile-GAT-1-2,Ile-GAT-1-1,Ile-AAT-8-1,Ile-AAT-7-2,Ile-AAT-7-1,Ile-AAT-6-1,Ile-AAT-5-5,Ile-AAT-5-4,Ile-AAT-5-3,Ile-AAT-5-2,Ile-AAT-5-1,Ile-AAT-4-1,Ile-AAT-2-1,Ile-AAT-1-1	GGCCGGTTAGCTCAG
5'-M-Thr-CGT-4-1_L15	2	Thr-CGT-4-1,Thr-CGT-2-1	GGCGCGGTGGCCAAG
5'-M-Pro-TGG-3-5_L15	15	Pro-TGG-3-5,Pro-TGG-3-4,Pro-TGG-3-3,Pro-TGG-3-2,Pro-TGG-3-1,Pro-TGG-2-1,Pro-TGG-1-1,Pro-CGG-2-1,Pro-CGG-1-3,Pro-CGG-1-2,Pro-CGG-1-1,Pro-AGG-3-1,Pro-AGG-2-8,Pro-AGG-2-7,Pro-AGG-2-6,Pro-AGG-2-5,Pro-AGG-2-4,Pro-AGG-2-3,Pro-AGG-2-2,Pro-AGG-2-1,Pro-AGG-1-1	GGCTCGTTGGTCTAG
5'-M-Ala-TGC-4-1_L15	15	Ala-TGC-4-1,Ala-TGC-3-2,Ala-TGC-3-1,Ala-TGC-2-1,Ala-CGC-3-1,Ala-CGC-2-1,Ala-CGC-1-1,Ala-AGC-4-1	GGGGATGTAGCTCAG
5'-M-Val-AAC-6-1_L15	15	Val-AAC-6-1,Cys-GCA-6-1,Ala-TGC-8-1,Ala-TGC-7-1,Ala-TGC-6-1,Ala-TGC-5-1,Ala-TGC-1-1,Ala-CGC-4-1,Ala-AGC-7-1,Ala-AGC-5-1,Ala-AGC-3-1,Ala-AGC-2-2,Ala-AGC-2-1	GGGGGTGTAGCTCAG
5'-M-Undet-NNN-chr2-8_L15	2	Undet-NNN-chr2-8,Undet-NNN-chr2-20,Tyr-GTA-chr9-4,Tyr-GTA-chr9-10,Tyr-GTA-chr7-6,Tyr-GTA-chr7-2,Tyr-GTA-chr7-1,Tyr-GTA-chr21-2,Tyr-GTA-chr2-12,Tyr-GTA-chr14-8,Tyr-GTA-chr1-127,Tyr-GTA-chr10-3,Tyr-ATA-chr9-2,Tyr-ATA-chr11-9,Tyr-ATA-chr1-11,Cys-GCA-chr8-6,nmt-Tyr-GTA-chr17-33	GGTAAAATGGCTGAG
5'-M-Leu-TAG-3-1_L15	15	Leu-TAG-3-1,Leu-TAG-1-1,Leu-AAG-4-1,Leu-AAG-3-1,Leu-AAG-2-4,Leu-AAG-2-3,Leu-AAG-2-2,Leu-AAG-2-1,Leu-AAG-1-3,Leu-AAG-1-2,Leu-AAG-1-1	GGTAGCGTGGCCGAG
5'-S-Leu-TAG-2-1_L15	4	Leu-TAG-2-1	GGTAGTGTGGCCGAG
5'-M-Gln-TTG-4-1_L15	5	Gln-TTG-4-1,Gln-TTG-2-1,Gln-TTG-1-1	GGTCCCATGGTGTAA
5'-S-Val-TAC-chr2-6_L15	1	Val-TAC-chr2-6	GGTTCCATAGTGTAA
5'-M-Val-TAC-3-1_L15	15	Val-TAC-3-1,Val-TAC-2-1,Val-TAC-1-2,Val-TAC-1-1	GGTTCCATAGTGTAG
5'-M-Leu-CAG-chr9-3_L15	9	Leu-CAG-chr9-3,Gln-CTG-8-2,Gln-CTG-8-1,Gln-CTG-7-1,Gln-CTG-5-1,Gln-CTG-4-2,Gln-CTG-4-1,Gln-CTG-3-2,Gln-CTG-3-1,Gln-CTG-2-1,Gln-CTG-1-5,Gln-CTG-1-4,Gln-CTG-1-3,Gln-CTG-1-2,Gln-CTG-12-1,Gln-CTG-1-1,Gln-CTG-11-1,Gln-CTG-10-1	GGTTCCATGGTGTAA
5'-M-Ser-TGA-4-1_L15	15	Ser-TGA-4-1,Ser-TGA-3-1,Ser-TGA-2-1,Ser-AGA-4-1,Ser-AGA-3-1,Ser-AGA-2-6,Ser-AGA-2-5,Ser-AGA-2-4,Ser-AGA-2-3,Ser-AGA-2-2,Ser-AGA-2-1,Ser-AGA-1-1	GTAGTCGTGGCCGAG
5'-M-Leu-CAG-2-2_L15	15	Leu-CAG-2-2,Leu-CAG-2-1,Leu-CAG-1-7,Leu-CAG-1-6,Leu-CAG-1-5,Leu-CAG-1-4,Leu-CAG-1-3,Leu-CAG-1-2,Leu-CAG-1-1,Leu-CAA-6-1,Leu-CAA-4-1,Leu-CAA-3-1,Leu-CAA-2-1,Leu-CAA-1-2,Leu-CAA-1-1	GTCAGGATGGCCGAG
5'-M-nmt-Leu-TAA-4-1_L15	9	nmt-Leu-TAA-4-1,nmt-Leu-TAA-1-1	GTTAAGATGGCAGAG
5'-M-Val-CAC-7-1_L15	15	Val-CAC-7-1,Val-CAC-5-1,Val-CAC-4-1,Val-CAC-3-1,Val-CAC-1-6,Val-CAC-1-5,Val-CAC-1-4,Val-CAC-1-3,Val-CAC-1-2,Val-CAC-1-1,Val-AAC-5-1,Val-AAC-4-1,Val-AAC-3-1,Val-AAC-2-1,Val-AAC-1-5,Val-AAC-1-4,Val-AAC-1-3,Val-AAC-1-2,Val-AAC-1-1	GTTTCCGTAGTGTAG
5'-M-Glu-TTC-2-2_L15	9	Glu-TTC-2-2,Glu-TTC-2-1	TCCCACATGGTCTAG
5'-M-Glu-TTC-1-2_L15	1	Glu-TTC-1-2,Glu-TTC-1-1	TCCCATATGGTCTAG
5'-M-Und-NNN-3-1_L15	15	Und-NNN-3-1,Glu-TTC-8-1,Glu-TTC-4-2,Glu-TTC-4-1,Glu-TTC-3-1,Glu-CTC-2-1,Glu-CTC-1-7,Glu-CTC-1-6,Glu-CTC-1-5,Glu-CTC-1-4,Glu-CTC-1-3,Glu-CTC-1-2,Glu-CTC-1-1	TCCCTGGTGGTCTAG
5'-M-Asp-GTC-3-1_L15	4	Asp-GTC-3-1,Asp-GTC-2-9,Asp-GTC-2-8,Asp-GTC-2-7,Asp-GTC-2-6,Asp-GTC-2-5,Asp-GTC-2-4,Asp-GTC-2-3,Asp-GTC-2-2,Asp-GTC-2-1,Asp-GTC-2-11,Asp-GTC-2-10,Asp-GTC-1-1	TCCTCGTTAGTATAG
5'-S-Leu-TAA-1-1_L16	2	Leu-TAA-1-1	ACCAGGATGGCCGAGT
5'-M-Tyr-GTA-7-1_L16	2	Tyr-GTA-7-1,Tyr-GTA-6-1,Tyr-GTA-5-5,Tyr-GTA-5-4,Tyr-GTA-5-3,Tyr-GTA-5-2,Tyr-GTA-5-1,Tyr-GTA-4-1	CCTTCGATAGCTCAGC
5'-M-Ser-GCT-5-1_L16	11	Ser-GCT-5-1,Ser-GCT-4-3,Ser-GCT-4-2,Ser-GCT-4-1,Ser-GCT-3-1,Ser-GCT-2-1,Ser-GCT-1-1	GACGAGGTGGCCGAGT
5'-M-Gly-GCC-1-5_L16	7	Gly-GCC-1-5,Gly-GCC-1-4,Gly-GCC-1-3,Gly-GCC-1-2,Gly-GCC-1-1	GCATGGGTGGTTCAGT
5'-M-Gly-GCC-5-1_L16	15	Gly-GCC-5-1,Gly-GCC-3-1,Gly-GCC-2-6,Gly-GCC-2-5,Gly-GCC-2-4,Gly-GCC-2-3,Gly-GCC-2-2,Gly-GCC-2-1,Gly-CCC-1-2,Gly-CCC-1-1	GCATTGGTGGTTCAGT
5'-M-Lys-TTT-5-1_L16	1	Lys-TTT-5-1,Lys-TTT-3-5,Lys-TTT-3-4,Lys-TTT-3-3,Lys-TTT-3-2,Lys-TTT-3-1	GCCCGGATAGCTCAGT
5'-M-Gly-CCC-2-2_L16	15	Gly-CCC-2-2,Gly-CCC-2-1	GCGCCGCTGGTGTAGT
5'-M-Gly-TCC-4-1_L16	15	Gly-TCC-4-1,Gly-TCC-3-1,Gly-TCC-2-6,Gly-TCC-2-5,Gly-TCC-2-4,Gly-TCC-2-3,Gly-TCC-2-2,Gly-TCC-2-1,Gly-TCC-1-1	GCGTTGGTGGTATAGT
5'-M-Thr-AGT-2-2_L16	1	Thr-AGT-2-2,Thr-AGT-2-1	GGCTCCGTGGCTTAGC
5'-M-Pro-TGG-3-5_L16	15	Pro-TGG-3-5,Pro-TGG-3-4,Pro-TGG-3-3,Pro-TGG-3-2,Pro-TGG-3-1,Pro-TGG-2-1,Pro-CGG-2-1,Pro-CGG-1-3,Pro-CGG-1-2,Pro-CGG-1-1,Pro-AGG-3-1,Pro-AGG-2-8,Pro-AGG-2-7,Pro-AGG-2-6,Pro-AGG-2-5,Pro-AGG-2-4,Pro-AGG-2-3,Pro-AGG-2-2,Pro-AGG-2-1,Pro-AGG-1-1	GGCTCGTTGGTCTAGG
5'-M-Ala-TGC-4-1_L16	10	Ala-TGC-4-1,Ala-TGC-3-2,Ala-TGC-3-1,Ala-TGC-2-1,Ala-CGC-3-1,Ala-CGC-2-1,Ala-CGC-1-1,Ala-AGC-4-1	GGGGATGTAGCTCAGT
5'-M-Ala-AGC-8-2_L16	6	Ala-AGC-8-2,Ala-AGC-8-1	GGGGGATTAGCTCAAA
5'-M-Val-AAC-6-1_L16	1	Val-AAC-6-1,Cys-GCA-6-1,Ala-TGC-8-1,Ala-TGC-7-1,Ala-TGC-6-1,Ala-TGC-5-1,Ala-TGC-1-1,Ala-CGC-4-1,Ala-AGC-7-1,Ala-AGC-5-1,Ala-AGC-3-1,Ala-AGC-2-2,Ala-AGC-2-1	GGGGGTGTAGCTCAGT
5'-M-Leu-TAG-1-1_L16	15	Leu-TAG-1-1,Leu-AAG-3-1,Leu-AAG-2-4,Leu-AAG-2-3,Leu-AAG-2-2,Leu-AAG-2-1,Leu-AAG-1-3,Leu-AAG-1-2,Leu-AAG-1-1	GGTAGCGTGGCCGAGC
5'-M-Leu-TAG-3-1_L16	10	Leu-TAG-3-1,Leu-AAG-4-1	GGTAGCGTGGCCGAGT
5'-S-Leu-TAG-2-1_L16	8	Leu-TAG-2-1	GGTAGTGTGGCCGAGC
5'-M-Gln-TTG-4-1_L16	12	Gln-TTG-4-1,Gln-TTG-2-1,Gln-TTG-1-1	GGTCCCATGGTGTAAT
5'-S-Val-TAC-2-1_L16	10	Val-TAC-2-1	GGTTCCATAGTGTAGC
5'-M-Val-TAC-3-1_L16	6	Val-TAC-3-1,Val-TAC-1-2,Val-TAC-1-1	GGTTCCATAGTGTAGT
5'-M-Leu-CAG-chr9-3_L16	9	Leu-CAG-chr9-3,Gln-CTG-8-2,Gln-CTG-8-1,Gln-CTG-7-1,Gln-CTG-5-1,Gln-CTG-4-2,Gln-CTG-4-1,Gln-CTG-3-2,Gln-CTG-3-1,Gln-CTG-2-1,Gln-CTG-1-5,Gln-CTG-1-4,Gln-CTG-1-3,Gln-CTG-1-2,Gln-CTG-12-1,Gln-CTG-1-1,Gln-CTG-11-1,Gln-CTG-10-1	GGTTCCATGGTGTAAT
5'-M-Ser-TGA-4-1_L16	4	Ser-TGA-4-1,Ser-TGA-3-1,Ser-TGA-2-1,Ser-AGA-4-1,Ser-AGA-3-1,Ser-AGA-2-6,Ser-AGA-2-5,Ser-AGA-2-4,Ser-AGA-2-3,Ser-AGA-2-2,Ser-AGA-2-1,Ser-AGA-1-1	GTAGTCGTGGCCGAGT
5'-M-Leu-CAG-2-2_L16	15	Leu-CAG-2-2,Leu-CAG-2-1,Leu-CAG-1-7,Leu-CAG-1-6,Leu-CAG-1-5,Leu-CAG-1-4,Leu-CAG-1-3,Leu-CAG-1-2,Leu-CAG-1-1,Leu-CAA-6-1	GTCAGGATGGCCGAGC
5'-M-nmt-Leu-TAA-4-1_L16	10	nmt-Leu-TAA-4-1,nmt-Leu-TAA-1-1	GTTAAGATGGCAGAGC
5'-S-Val-CAC-3-1_L16	14	Val-CAC-3-1	GTTTCCGTAGTGTAGC
5'-M-Val-CAC-7-1_L16	15	Val-CAC-7-1,Val-CAC-5-1,Val-CAC-4-1,Val-CAC-1-6,Val-CAC-1-5,Val-CAC-1-4,Val-CAC-1-3,Val-CAC-1-2,Val-CAC-1-1,Val-AAC-5-1,Val-AAC-4-1,Val-AAC-3-1,Val-AAC-2-1,Val-AAC-1-5,Val-AAC-1-4,Val-AAC-1-3,Val-AAC-1-2,Val-AAC-1-1	GTTTCCGTAGTGTAGT
5'-M-Glu-TTC-2-2_L16	15	Glu-TTC-2-2,Glu-TTC-2-1	TCCCACATGGTCTAGC
5'-M-Glu-TTC-1-2_L16	14	Glu-TTC-1-2,Glu-TTC-1-1	TCCCATATGGTCTAGC
5'-M-Und-NNN-3-1_L16	14	Und-NNN-3-1,Glu-TTC-8-1,Glu-TTC-4-2,Glu-TTC-4-1,Glu-TTC-3-1,Glu-CTC-2-1,Glu-CTC-1-7,Glu-CTC-1-6,Glu-CTC-1-5,Glu-CTC-1-4,Glu-CTC-1-3,Glu-CTC-1-2,Glu-CTC-1-1	TCCCTGGTGGTCTAGT
5'-M-Asp-GTC-3-1_L16	7	Asp-GTC-3-1,Asp-GTC-2-9,Asp-GTC-2-8,Asp-GTC-2-7,Asp-GTC-2-6,Asp-GTC-2-5,Asp-GTC-2-4,Asp-GTC-2-3,Asp-GTC-2-2,Asp-GTC-2-1,Asp-GTC-2-11,Asp-GTC-2-10,Asp-GTC-1-1	TCCTCGTTAGTATAGT
5'-S-Leu-TAA-1-1_L17	8	Leu-TAA-1-1	ACCAGGATGGCCGAGTG
5'-S-Arg-CCG-2-1_L17	7	Arg-CCG-2-1	GACCCAGTGGCCTAATG
5'-S-Arg-TCG-3-1_L17	1	Arg-TCG-3-1	GACCGCGTGGCCTAATG
5'-S-Trp-CCA-2-1_L17	3	Trp-CCA-2-1	GACCTCGTGGCGCAATG
5'-M-Gly-GCC-1-5_L17	6	Gly-GCC-1-5,Gly-GCC-1-4,Gly-GCC-1-3,Gly-GCC-1-2,Gly-GCC-1-1	GCATGGGTGGTTCAGTG
5'-M-Gly-GCC-5-1_L17	15	Gly-GCC-5-1,Gly-GCC-3-1,Gly-GCC-2-6,Gly-GCC-2-5,Gly-GCC-2-4,Gly-GCC-2-3,Gly-GCC-2-2,Gly-GCC-2-1,Gly-CCC-1-2,Gly-CCC-1-1	GCATTGGTGGTTCAGTG
5'-M-Arg-CCT-4-1_L17	2	Arg-CCT-4-1,Arg-CCT-2-1,Arg-CCT-1-1	GCCCCAGTGGCCTAATG
5'-M-Lys-TTT-5-1_L17	1	Lys-TTT-5-1,Lys-TTT-3-5,Lys-TTT-3-4,Lys-TTT-3-3,Lys-TTT-3-2,Lys-TTT-3-1	GCCCGGATAGCTCAGTC
5'-M-Gly-CCC-2-2_L17	13	Gly-CCC-2-2,Gly-CCC-2-1	GCGCCGCTGGTGTAGTG
5'-M-Gly-TCC-4-1_L17	13	Gly-TCC-4-1,Gly-TCC-3-1,Gly-TCC-2-6,Gly-TCC-2-5,Gly-TCC-2-4,Gly-TCC-2-3,Gly-TCC-2-2,Gly-TCC-2-1,Gly-TCC-1-1	GCGTTGGTGGTATAGTG
5'-S-Val-CAC-2-1_L17	2	Val-CAC-2-1	GCTTCTGTAGTGTAGTG
5'-M-Arg-TCG-1-1_L17	3	Arg-TCG-1-1,Arg-CCG-1-3,Arg-CCG-1-2,Arg-CCG-1-1	GGCCGCGTGGCCTAATG
5'-M-Pro-TGG-3-5_L17	14	Pro-TGG-3-5,Pro-TGG-3-4,Pro-TGG-3-3,Pro-TGG-3-2,Pro-TGG-3-1,Pro-TGG-2-1,Pro-CGG-2-1,Pro-CGG-1-3,Pro-CGG-1-2,Pro-CGG-1-1,Pro-AGG-3-1,Pro-AGG-2-8,Pro-AGG-2-7,Pro-AGG-2-6,Pro-AGG-2-5,Pro-AGG-2-4,Pro-AGG-2-3,Pro-AGG-2-2,Pro-AGG-2-1,Pro-AGG-1-1	GGCTCGTTGGTCTAGGG
5'-M-Arg-ACG-2-4_L17	2	Arg-ACG-2-4,Arg-ACG-2-3,Arg-ACG-2-2,Arg-ACG-2-1,Arg-ACG-1-3,Arg-ACG-1-2,Arg-ACG-1-1	GGGCCAGTGGCGCAATG
5'-M-Ala-TGC-4-1_L17	15	Ala-TGC-4-1,Ala-TGC-3-2,Ala-TGC-3-1,Ala-TGC-2-1,Ala-CGC-3-1,Ala-CGC-2-1,Ala-CGC-1-1,Ala-AGC-4-1	GGGGATGTAGCTCAGTG
5'-M-Val-AAC-6-1_L17	2	Val-AAC-6-1,Cys-GCA-6-1,Ala-TGC-8-1,Ala-TGC-7-1,Ala-TGC-6-1,Ala-TGC-5-1,Ala-TGC-1-1,Ala-CGC-4-1,Ala-AGC-7-1,Ala-AGC-5-1,Ala-AGC-3-1,Ala-AGC-2-2,Ala-AGC-2-1	GGGGGTGTAGCTCAGTG
5'-M-Leu-TAG-1-1_L17	15	Leu-TAG-1-1,Leu-AAG-3-1,Leu-AAG-2-4,Leu-AAG-2-3,Leu-AAG-2-2,Leu-AAG-2-1,Leu-AAG-1-3,Leu-AAG-1-2,Leu-AAG-1-1	GGTAGCGTGGCCGAGCG
5'-S-Val-TAC-2-1_L17	13	Val-TAC-2-1	GGTTCCATAGTGTAGCG
5'-M-Val-TAC-3-1_L17	2	Val-TAC-3-1,Val-TAC-1-2,Val-TAC-1-1	GGTTCCATAGTGTAGTG
5'-M-Leu-CAG-2-2_L17	14	Leu-CAG-2-2,Leu-CAG-2-1,Leu-CAG-1-7,Leu-CAG-1-6,Leu-CAG-1-5,Leu-CAG-1-4,Leu-CAG-1-3,Leu-CAG-1-2,Leu-CAG-1-1	GTCAGGATGGCCGAGCG
5'-M-Asn-GTT-9-2_L17	9	Asn-GTT-9-2,Asn-GTT-9-1,Asn-GTT-8-1,Asn-GTT-5-1,Asn-GTT-4-1,Asn-GTT-3-2,Asn-GTT-3-1,Asn-GTT-2-6,Asn-GTT-2-5,Asn-GTT-2-4,Asn-GTT-2-3,Asn-GTT-2-2,Asn-GTT-2-1,Asn-GTT-16-5,Asn-GTT-16-4,Asn-GTT-16-3,Asn-GTT-16-2,Asn-GTT-16-1,Asn-GTT-12-1,Asn-GTT-1-1,Asn-GTT-10-1,Asn-ATT-1-1	GTCTCTGTGGCGCAATC
5'-M-nmt-Leu-TAA-4-1_L17	14	nmt-Leu-TAA-4-1,nmt-Leu-TAA-1-1	GTTAAGATGGCAGAGCC
5'-S-Val-CAC-3-1_L17	14	Val-CAC-3-1	GTTTCCGTAGTGTAGCG
5'-M-Val-CAC-7-1_L17	14	Val-CAC-7-1,Val-CAC-5-1,Val-CAC-4-1,Val-CAC-1-6,Val-CAC-1-5,Val-CAC-1-4,Val-CAC-1-3,Val-CAC-1-2,Val-CAC-1-1,Val-AAC-5-1,Val-AAC-4-1,Val-AAC-3-1,Val-AAC-2-1,Val-AAC-1-5,Val-AAC-1-4,Val-AAC-1-3,Val-AAC-1-2,Val-AAC-1-1	GTTTCCGTAGTGTAGTG
5'-M-Glu-TTC-2-2_L17	11	Glu-TTC-2-2,Glu-TTC-2-1	TCCCACATGGTCTAGCG
5'-M-Glu-TTC-1-2_L17	9	Glu-TTC-1-2,Glu-TTC-1-1	TCCCATATGGTCTAGCG
5'-M-Und-NNN-3-1_L17	15	Und-NNN-3-1,Glu-TTC-8-1,Glu-TTC-4-2,Glu-TTC-4-1,Glu-TTC-3-1,Glu-CTC-2-1,Glu-CTC-1-7,Glu-CTC-1-6,Glu-CTC-1-5,Glu-CTC-1-4,Glu-CTC-1-3,Glu-CTC-1-2,Glu-CTC-1-1	TCCCTGGTGGTCTAGTG
5'-S-Leu-TAA-1-1_L18	1	Leu-TAA-1-1	ACCAGGATGGCCGAGTGG
5'-M-Arg-TCG-5-1_L18	6	Arg-TCG-5-1,Arg-TCG-4-1,Arg-TCG-2-1	GACCACGTGGCCTAATGG
5'-S-Arg-CCG-2-1_L18	15	Arg-CCG-2-1	GACCCAGTGGCCTAATGG
5'-S-Arg-TCG-3-1_L18	15	Arg-TCG-3-1	GACCGCGTGGCCTAATGG
5'-M-Trp-CCA-5-1_L18	15	Trp-CCA-5-1,Trp-CCA-4-1,Trp-CCA-3-3,Trp-CCA-3-2,Trp-CCA-3-1	GACCTCGTGGCGCAACGG
5'-S-Trp-CCA-2-1_L18	15	Trp-CCA-2-1	GACCTCGTGGCGCAATGG
5'-M-Ser-GCT-5-1_L18	13	Ser-GCT-5-1,Ser-GCT-4-3,Ser-GCT-4-2,Ser-GCT-4-1,Ser-GCT-3-1,Ser-GCT-2-1,Ser-GCT-1-1	GACGAGGTGGCCGAGTGG
5'-M-Gly-GCC-1-5_L18	12	Gly-GCC-1-5,Gly-GCC-1-4,Gly-GCC-1-3,Gly-GCC-1-2,Gly-GCC-1-1	GCATGGGTGGTTCAGTGG
5'-M-Gly-GCC-5-1_L18	15	Gly-GCC-5-1,Gly-GCC-3-1,Gly-GCC-2-6,Gly-GCC-2-5,Gly-GCC-2-4,Gly-GCC-2-3,Gly-GCC-2-2,Gly-GCC-2-1,Gly-CCC-1-2,Gly-CCC-1-1	GCATTGGTGGTTCAGTGG
5'-M-Arg-CCT-4-1_L18	15	Arg-CCT-4-1,Arg-CCT-2-1,Arg-CCT-1-1	GCCCCAGTGGCCTAATGG
5'-S-Arg-CCT-3-1_L18	3	Arg-CCT-3-1	GCCCCGGTGGCCTAATGG
5'-M-Lys-TTT-5-1_L18	11	Lys-TTT-5-1,Lys-TTT-3-5,Lys-TTT-3-4,Lys-TTT-3-3,Lys-TTT-3-2,Lys-TTT-3-1	GCCCGGATAGCTCAGTCG
5'-S-SeC-TCA-1-1_L18	6	SeC-TCA-1-1	GCCCGGATGATCCTCAGT
5'-M-Lys-CTT-5-1_L18	1	Lys-CTT-5-1,Lys-CTT-4-1,Lys-CTT-3-1,Lys-CTT-2-5,Lys-CTT-2-4,Lys-CTT-2-3,Lys-CTT-2-2,Lys-CTT-2-1,Lys-CTT-1-2,Lys-CTT-1-1	GCCCGGCTAGCTCAGTCG
5'-M-His-GTG-1-9_L18	3	His-GTG-1-9,His-GTG-1-8,His-GTG-1-7,His-GTG-1-6,His-GTG-1-5,His-GTG-1-4,His-GTG-1-3,His-GTG-1-2,His-GTG-1-1	GCCGTGATCGTATAGTGG
5'-M-Met-CAT-6-1_L18	4	Met-CAT-6-1,Met-CAT-1-1	GCCTCGTTAGCGCAGTAG
5'-M-Gly-CCC-2-2_L18	15	Gly-CCC-2-2,Gly-CCC-2-1	GCGCCGCTGGTGTAGTGG
5'-M-Gly-TCC-4-1_L18	15	Gly-TCC-4-1,Gly-TCC-3-1,Gly-TCC-2-6,Gly-TCC-2-5,Gly-TCC-2-4,Gly-TCC-2-3,Gly-TCC-2-2,Gly-TCC-2-1,Gly-TCC-1-1	GCGTTGGTGGTATAGTGG
5'-M-Ile-TAT-3-1_L18	9	Ile-TAT-3-1,Ile-TAT-2-3,Ile-TAT-2-2,Ile-TAT-2-1,Ile-TAT-1-1	GCTCCAGTGGCGCAATCG
5'-M-Ser-CGA-3-1_L18	1	Ser-CGA-3-1,Ser-CGA-2-1,Ser-CGA-1-1	GCTGTGATGGCCGAGTGG
5'-S-Val-CAC-2-1_L18	2	Val-CAC-2-1	GCTTCTGTAGTGTAGTGG
5'-M-Gln-TTG-3-3_L18	1	Gln-TTG-3-3,Gln-TTG-3-2,Gln-TTG-3-1,Gln-CTG-6-1	GGCCCCATGGTGTAATGG
5'-S-Thr-TGT-5-1_L18	1	Thr-TGT-5-1	GGCCCTATAGCTCAGGGG
5'-M-Arg-TCG-1-1_L18	15	Arg-TCG-1-1,Arg-CCG-1-3,Arg-CCG-1-2,Arg-CCG-1-1	GGCCGCGTGGCCTAATGG
5'-M-Ser-ACT-1-1_L18	1	Ser-ACT-1-1,Ile-GAT-1-3,Ile-GAT-1-2,Ile-GAT-1-1,Ile-AAT-7-2,Ile-AAT-7-1,Ile-AAT-6-1,Ile-AAT-5-5,Ile-AAT-5-4,Ile-AAT-5-3,Ile-AAT-5-2,Ile-AAT-5-1,Ile-AAT-4-1,Ile-AAT-2-1,Ile-AAT-1-1	GGCCGGTTAGCTCAGTTG
5'-S-Trp-CCA-1-1_L18	8	Trp-CCA-1-1	GGCCTCGTGGCGCAACGG
5'-M-Thr-CGT-4-1_L18	10	Thr-CGT-4-1,Thr-CGT-2-1	GGCGCGGTGGCCAAGTGG
5'-M-Thr-TGT-6-1_L18	7	Thr-TGT-6-1,Thr-TGT-4-1,Thr-TGT-3-1	GGCTCCATAGCTCAGGGG
5'-S-Arg-TCT-1-1_L18	15	Arg-TCT-1-1	GGCTCCGTGGCGCAATGG
5'-M-Pro-TGG-3-5_L18	15	Pro-TGG-3-5,Pro-TGG-3-4,Pro-TGG-3-3,Pro-TGG-3-2,Pro-TGG-3-1,Pro-TGG-2-1,Pro-CGG-2-1,Pro-CGG-1-3,Pro-CGG-1-2,Pro-CGG-1-1,Pro-AGG-3-1,Pro-AGG-2-8,Pro-AGG-2-7,Pro-AGG-2-6,Pro-AGG-2-5,Pro-AGG-2-4,Pro-AGG-2-3,Pro-AGG-2-2,Pro-AGG-2-1,Pro-AGG-1-1	GGCTCGTTGGTCTAGGGG
5'-S-Pro-TGG-1-1_L18	5	Pro-TGG-1-1	GGCTCGTTGGTCTAGTGG
5'-M-Arg-TCT-5-1_L18	15	Arg-TCT-5-1,Arg-TCT-3-2,Arg-TCT-3-1,Arg-TCT-2-1	GGCTCTGTGGCGCAATGG
5'-M-Arg-ACG-2-4_L18	15	Arg-ACG-2-4,Arg-ACG-2-3,Arg-ACG-2-2,Arg-ACG-2-1,Arg-ACG-1-3,Arg-ACG-1-2,Arg-ACG-1-1	GGGCCAGTGGCGCAATGG
5'-M-Ala-TGC-4-1_L18	15	Ala-TGC-4-1,Ala-TGC-3-2,Ala-TGC-3-1,Ala-TGC-2-1,Ala-CGC-3-1,Ala-CGC-2-1,Ala-CGC-1-1,Ala-AGC-4-1	GGGGATGTAGCTCAGTGG
5'-M-Cys-GCA-5-1_L18	15	Cys-GCA-5-1,Cys-GCA-4-1,Cys-GCA-2-4,Cys-GCA-2-3,Cys-GCA-2-2,Cys-GCA-2-1,Asp-ATC-chr6-103,Ala-AGC-1-1	GGGGGTATAGCTCAGTGG
5'-M-Val-AAC-6-1_L18	15	Val-AAC-6-1,Cys-GCA-6-1,Ala-TGC-8-1,Ala-TGC-7-1,Ala-TGC-6-1,Ala-TGC-5-1,Ala-TGC-1-1,Ala-CGC-4-1,Ala-AGC-7-1,Ala-AGC-5-1,Ala-AGC-3-1,Ala-AGC-2-2,Ala-AGC-2-1	GGGGGTGTAGCTCAGTGG
5'-M-Leu-TAG-1-1_L18	15	Leu-TAG-1-1,Leu-AAG-3-1,Leu-AAG-2-4,Leu-AAG-2-3,Leu-AAG-2-2,Leu-AAG-2-1,Leu-AAG-1-3,Leu-AAG-1-2,Leu-AAG-1-1	GGTAGCGTGGCCGAGCGG
5'-M-Leu-TAG-3-1_L18	9	Leu-TAG-3-1,Leu-AAG-4-1	GGTAGCGTGGCCGAGTGG
5'-S-Leu-TAG-2-1_L18	6	Leu-TAG-2-1	GGTAGTGTGGCCGAGCGG
5'-M-Gln-TTG-4-1_L18	14	Gln-TTG-4-1,Gln-TTG-2-1,Gln-TTG-1-1	GGTCCCATGGTGTAATGG
5'-S-Val-TAC-2-1_L18	9	Val-TAC-2-1	GGTTCCATAGTGTAGCGG
5'-M-Val-TAC-3-1_L18	8	Val-TAC-3-1,Val-TAC-1-2,Val-TAC-1-1	GGTTCCATAGTGTAGTGG
5'-M-Leu-CAG-chr9-3_L18	14	Leu-CAG-chr9-3,Gln-CTG-8-2,Gln-CTG-8-1,Gln-CTG-7-1,Gln-CTG-5-1,Gln-CTG-4-2,Gln-CTG-4-1,Gln-CTG-3-2,Gln-CTG-3-1,Gln-CTG-2-1,Gln-CTG-1-5,Gln-CTG-1-4,Gln-CTG-1-3,Gln-CTG-1-2,Gln-CTG-12-1,Gln-CTG-1-1,Gln-CTG-11-1,Gln-CTG-10-1	GGTTCCATGGTGTAATGG
5'-M-Ser-TGA-4-1_L18	15	Ser-TGA-4-1,Ser-TGA-3-1,Ser-TGA-2-1,Ser-AGA-4-1,Ser-AGA-3-1,Ser-AGA-2-6,Ser-AGA-2-5,Ser-AGA-2-4,Ser-AGA-2-3,Ser-AGA-2-2,Ser-AGA-2-1,Ser-AGA-1-1	GTAGTCGTGGCCGAGTGG
5'-S-Ser-CGA-4-1_L18	5	Ser-CGA-4-1	GTCACGGTGGCCGAGTGG
5'-M-Leu-CAG-2-2_L18	15	Leu-CAG-2-2,Leu-CAG-2-1,Leu-CAG-1-7,Leu-CAG-1-6,Leu-CAG-1-5,Leu-CAG-1-4,Leu-CAG-1-3,Leu-CAG-1-2,Leu-CAG-1-1	GTCAGGATGGCCGAGCGG
5'-M-Asn-GTT-9-2_L18	9	Asn-GTT-9-2,Asn-GTT-9-1,Asn-GTT-8-1,Asn-GTT-5-1,Asn-GTT-4-1,Asn-GTT-3-2,Asn-GTT-3-1,Asn-GTT-2-6,Asn-GTT-2-5,Asn-GTT-2-4,Asn-GTT-2-3,Asn-GTT-2-2,Asn-GTT-2-1,Asn-GTT-16-5,Asn-GTT-16-4,Asn-GTT-16-3,Asn-GTT-16-2,Asn-GTT-16-1,Asn-GTT-12-1,Asn-GTT-1-1,Asn-GTT-10-1,Asn-ATT-1-1	GTCTCTGTGGCGCAATCG
5'-M-Asn-GTT-6-1_L18	1	Asn-GTT-6-1,Arg-TCT-4-1	GTCTCTGTGGCGCAATGG
5'-S-nmt-Leu-TAA-4-1_L18	15	nmt-Leu-TAA-4-1	GTTAAGATGGCAGAGCCC
5'-S-Val-CAC-3-1_L18	7	Val-CAC-3-1	GTTTCCGTAGTGTAGCGG
5'-M-Val-CAC-7-1_L18	15	Val-CAC-7-1,Val-CAC-5-1,Val-CAC-4-1,Val-CAC-1-6,Val-CAC-1-5,Val-CAC-1-4,Val-CAC-1-3,Val-CAC-1-2,Val-CAC-1-1,Val-AAC-5-1,Val-AAC-4-1,Val-AAC-3-1,Val-AAC-2-1,Val-AAC-1-5,Val-AAC-1-4,Val-AAC-1-3,Val-AAC-1-2,Val-AAC-1-1	GTTTCCGTAGTGTAGTGG
5'-M-Glu-TTC-2-2_L18	15	Glu-TTC-2-2,Glu-TTC-2-1	TCCCACATGGTCTAGCGG
5'-M-Glu-TTC-1-2_L18	3	Glu-TTC-1-2,Glu-TTC-1-1	TCCCATATGGTCTAGCGG
5'-M-Und-NNN-3-1_L18	15	Und-NNN-3-1,Glu-TTC-8-1,Glu-TTC-4-2,Glu-TTC-4-1,Glu-TTC-3-1,Glu-CTC-2-1,Glu-CTC-1-7,Glu-CTC-1-6,Glu-CTC-1-5,Glu-CTC-1-4,Glu-CTC-1-3,Glu-CTC-1-2,Glu-CTC-1-1	TCCCTGGTGGTCTAGTGG
5'-M-Asp-GTC-3-1_L18	15	Asp-GTC-3-1,Asp-GTC-2-9,Asp-GTC-2-8,Asp-GTC-2-7,Asp-GTC-2-6,Asp-GTC-2-5,Asp-GTC-2-4,Asp-GTC-2-3,Asp-GTC-2-2,Asp-GTC-2-1,Asp-GTC-2-11,Asp-GTC-2-10,Asp-GTC-1-1	TCCTCGTTAGTATAGTGG
5'-M-Tyr-GTA-3-1_L19	4	Tyr-GTA-3-1,Tyr-GTA-2-1,Tyr-GTA-1-1	CCTTCGATAGCTCAGTTGG
5'-M-Arg-TCG-5-1_L19	14	Arg-TCG-5-1,Arg-TCG-4-1,Arg-TCG-2-1	GACCACGTGGCCTAATGGA
5'-S-Arg-CCG-2-1_L19	15	Arg-CCG-2-1	GACCCAGTGGCCTAATGGA
5'-S-Arg-TCG-3-1_L19	15	Arg-TCG-3-1	GACCGCGTGGCCTAATGGA
5'-M-Trp-CCA-4-1_L19	15	Trp-CCA-4-1,Trp-CCA-3-3,Trp-CCA-3-2,Trp-CCA-3-1	GACCTCGTGGCGCAACGGT
5'-S-Trp-CCA-2-1_L19	2	Trp-CCA-2-1	GACCTCGTGGCGCAATGGT
5'-M-Ser-GCT-5-1_L19	4	Ser-GCT-5-1,Ser-GCT-4-3,Ser-GCT-4-2,Ser-GCT-4-1,Ser-GCT-3-1,Ser-GCT-2-1,Ser-GCT-1-1	GACGAGGTGGCCGAGTGGT
5'-M-Gly-GCC-1-5_L19	13	Gly-GCC-1-5,Gly-GCC-1-4,Gly-GCC-1-3,Gly-GCC-1-2,Gly-GCC-1-1	GCATGGGTGGTTCAGTGGT
5'-M-Gly-GCC-5-1_L19	15	Gly-GCC-5-1,Gly-GCC-3-1,Gly-GCC-2-6,Gly-GCC-2-5,Gly-GCC-2-4,Gly-GCC-2-3,Gly-GCC-2-2,Gly-GCC-2-1,Gly-CCC-1-2,Gly-CCC-1-1	GCATTGGTGGTTCAGTGGT
5'-M-Arg-CCT-4-1_L19	15	Arg-CCT-4-1,Arg-CCT-2-1,Arg-CCT-1-1	GCCCCAGTGGCCTAATGGA
5'-S-Arg-CCT-3-1_L19	15	Arg-CCT-3-1	GCCCCGGTGGCCTAATGGA
5'-M-Lys-TTT-5-1_L19	15	Lys-TTT-5-1,Lys-TTT-3-5,Lys-TTT-3-4,Lys-TTT-3-3,Lys-TTT-3-2,Lys-TTT-3-1	GCCCGGATAGCTCAGTCGG
5'-S-SeC-TCA-1-1_L19	1	SeC-TCA-1-1	GCCCGGATGATCCTCAGTG
5'-M-Lys-CTT-4-1_L19	15	Lys-CTT-4-1,Lys-CTT-3-1,Lys-CTT-2-5,Lys-CTT-2-4,Lys-CTT-2-3,Lys-CTT-2-2,Lys-CTT-2-1,Lys-CTT-1-2,Lys-CTT-1-1	GCCCGGCTAGCTCAGTCGG
5'-M-Met-CAT-6-1_L19	14	Met-CAT-6-1,Met-CAT-1-1	GCCTCGTTAGCGCAGTAGG
5'-S-Lys-TTT-4-1_L19	9	Lys-TTT-4-1	GCCTGGATAGCTCAGTCGG
5'-M-Lys-TTT-6-1_L19	1	Lys-TTT-6-1,Lys-TTT-13-1	GCCTGGGTAGCTCAGTCGG
5'-M-Gly-CCC-2-2_L19	6	Gly-CCC-2-2,Gly-CCC-2-1	GCGCCGCTGGTGTAGTGGT
5'-M-Gly-TCC-4-1_L19	15	Gly-TCC-4-1,Gly-TCC-3-1,Gly-TCC-2-6,Gly-TCC-2-5,Gly-TCC-2-4,Gly-TCC-2-3,Gly-TCC-2-2,Gly-TCC-2-1,Gly-TCC-1-1	GCGTTGGTGGTATAGTGGT
5'-M-Ile-TAT-3-1_L19	15	Ile-TAT-3-1,Ile-TAT-2-3,Ile-TAT-2-2,Ile-TAT-2-1,Ile-TAT-1-1	GCTCCAGTGGCGCAATCGG
5'-S-Val-CAC-2-1_L19	14	Val-CAC-2-1	GCTTCTGTAGTGTAGTGGT
5'-M-Gln-TTG-3-3_L19	10	Gln-TTG-3-3,Gln-TTG-3-2,Gln-TTG-3-1,Gln-CTG-6-1	GGCCCCATGGTGTAATGGT
5'-S-Thr-TGT-5-1_L19	7	Thr-TGT-5-1	GGCCCTATAGCTCAGGGGT
5'-M-Arg-TCG-1-1_L19	15	Arg-TCG-1-1,Arg-CCG-1-3,Arg-CCG-1-2,Arg-CCG-1-1	GGCCGCGTGGCCTAATGGA
5'-M-Ser-ACT-1-1_L19	15	Ser-ACT-1-1,Ile-GAT-1-3,Ile-GAT-1-2,Ile-GAT-1-1,Ile-AAT-7-2,Ile-AAT-7-1,Ile-AAT-6-1,Ile-AAT-5-5,Ile-AAT-5-4,Ile-AAT-5-3,Ile-AAT-5-2,Ile-AAT-5-1,Ile-AAT-4-1,Ile-AAT-2-1,Ile-AAT-1-1	GGCCGGTTAGCTCAGTTGG
5'-S-Arg-TCG-6-1_L19	2	Arg-TCG-6-1	GGCCGTGTGGCCTAATGGA
5'-M-Thr-AGT-1-3_L19	4	Thr-AGT-1-3,Thr-AGT-1-2,Thr-AGT-1-1	GGCGCCGTGGCTTAGTTGG
5'-M-Thr-CGT-4-1_L19	11	Thr-CGT-4-1,Thr-CGT-2-1	GGCGCGGTGGCCAAGTGGT
5'-M-Thr-TGT-6-1_L19	15	Thr-TGT-6-1,Thr-TGT-4-1,Thr-TGT-3-1	GGCTCCATAGCTCAGGGGT
5'-S-Thr-TGT-2-1_L19	1	Thr-TGT-2-1	GGCTCCATAGCTCAGTGGT
5'-S-Arg-TCT-1-1_L19	15	Arg-TCT-1-1	GGCTCCGTGGCGCAATGGA
5'-M-Pro-TGG-3-5_L19	12	Pro-TGG-3-5,Pro-TGG-3-4,Pro-TGG-3-3,Pro-TGG-3-2,Pro-TGG-3-1,Pro-TGG-2-1,Pro-CGG-2-1,Pro-CGG-1-3,Pro-CGG-1-2,Pro-CGG-1-1,Pro-AGG-3-1,Pro-AGG-2-8,Pro-AGG-2-7,Pro-AGG-2-6,Pro-AGG-2-5,Pro-AGG-2-4,Pro-AGG-2-3,Pro-AGG-2-2,Pro-AGG-2-1,Pro-AGG-1-1	GGCTCGTTGGTCTAGGGGT
5'-M-Arg-TCT-5-1_L19	15	Arg-TCT-5-1,Arg-TCT-3-2,Arg-TCT-3-1,Arg-TCT-2-1	GGCTCTGTGGCGCAATGGA
5'-M-Arg-ACG-2-4_L19	15	Arg-ACG-2-4,Arg-ACG-2-3,Arg-ACG-2-2,Arg-ACG-2-1,Arg-ACG-1-3,Arg-ACG-1-2,Arg-ACG-1-1	GGGCCAGTGGCGCAATGGA
5'-S-Ala-AGC-11-1_L19	2	Ala-AGC-11-1	GGGGAATTAGCTCAAATGG
5'-M-Ala-TGC-4-1_L19	15	Ala-TGC-4-1,Ala-TGC-3-2,Ala-TGC-3-1,Ala-TGC-2-1,Ala-CGC-3-1,Ala-CGC-2-1,Ala-CGC-1-1,Ala-AGC-4-1	GGGGATGTAGCTCAGTGGT
5'-M-Ala-AGC-8-2_L19	11	Ala-AGC-8-2,Ala-AGC-8-1	GGGGGATTAGCTCAAATGG
5'-S-Cys-GCA-5-1_L19	12	Cys-GCA-5-1	GGGGGTATAGCTCAGTGGG
5'-M-Cys-GCA-4-1_L19	6	Cys-GCA-4-1,Cys-GCA-2-4,Cys-GCA-2-3,Cys-GCA-2-2,Cys-GCA-2-1,Asp-ATC-chr6-103,Ala-AGC-1-1	GGGGGTATAGCTCAGTGGT
5'-M-Val-AAC-6-1_L19	15	Val-AAC-6-1,Cys-GCA-6-1,Ala-TGC-8-1,Ala-TGC-7-1,Ala-TGC-6-1,Ala-TGC-5-1,Ala-TGC-1-1,Ala-CGC-4-1,Ala-AGC-7-1,Ala-AGC-5-1,Ala-AGC-3-1,Ala-AGC-2-2,Ala-AGC-2-1	GGGGGTGTAGCTCAGTGGT
5'-M-Tyr-GTA-chr21-2_L19	8	Tyr-GTA-chr21-2,Tyr-GTA-chr14-8,Tyr-GTA-chr1-127	GGTAAAATGGCTGAGTGAA
5'-M-Leu-TAG-1-1_L19	15	Leu-TAG-1-1,Leu-AAG-3-1,Leu-AAG-2-4,Leu-AAG-2-3,Leu-AAG-2-2,Leu-AAG-2-1,Leu-AAG-1-3,Leu-AAG-1-2,Leu-AAG-1-1	GGTAGCGTGGCCGAGCGGT
5'-M-Leu-TAG-3-1_L19	7	Leu-TAG-3-1,Leu-AAG-4-1	GGTAGCGTGGCCGAGTGGT
5'-S-Leu-TAG-2-1_L19	3	Leu-TAG-2-1	GGTAGTGTGGCCGAGCGGT
5'-M-Gln-TTG-4-1_L19	15	Gln-TTG-4-1,Gln-TTG-2-1,Gln-TTG-1-1	GGTCCCATGGTGTAATGGT
5'-S-Val-TAC-2-1_L19	15	Val-TAC-2-1	GGTTCCATAGTGTAGCGGT
5'-M-Val-TAC-3-1_L19	15	Val-TAC-3-1,Val-TAC-1-2,Val-TAC-1-1	GGTTCCATAGTGTAGTGGT
5'-M-Leu-CAG-chr9-3_L19	14	Leu-CAG-chr9-3,Gln-CTG-8-2,Gln-CTG-8-1,Gln-CTG-7-1,Gln-CTG-5-1,Gln-CTG-4-2,Gln-CTG-4-1,Gln-CTG-3-2,Gln-CTG-3-1,Gln-CTG-2-1,Gln-CTG-1-5,Gln-CTG-1-4,Gln-CTG-1-3,Gln-CTG-1-2,Gln-CTG-12-1,Gln-CTG-1-1,Gln-CTG-11-1,Gln-CTG-10-1	GGTTCCATGGTGTAATGGT
5'-M-Ser-TGA-4-1_L19	9	Ser-TGA-4-1,Ser-TGA-3-1,Ser-TGA-2-1,Ser-AGA-4-1,Ser-AGA-3-1,Ser-AGA-2-6,Ser-AGA-2-5,Ser-AGA-2-4,Ser-AGA-2-3,Ser-AGA-2-2,Ser-AGA-2-1,Ser-AGA-1-1	GTAGTCGTGGCCGAGTGGT
5'-M-Leu-CAG-2-2_L19	15	Leu-CAG-2-2,Leu-CAG-2-1,Leu-CAG-1-7,Leu-CAG-1-6,Leu-CAG-1-5,Leu-CAG-1-4,Leu-CAG-1-3,Leu-CAG-1-2,Leu-CAG-1-1	GTCAGGATGGCCGAGCGGT
5'-M-Asn-GTT-9-2_L19	15	Asn-GTT-9-2,Asn-GTT-9-1,Asn-GTT-8-1,Asn-GTT-5-1,Asn-GTT-4-1,Asn-GTT-3-2,Asn-GTT-3-1,Asn-GTT-2-6,Asn-GTT-2-5,Asn-GTT-2-4,Asn-GTT-2-3,Asn-GTT-2-2,Asn-GTT-2-1,Asn-GTT-16-5,Asn-GTT-16-4,Asn-GTT-16-3,Asn-GTT-16-2,Asn-GTT-16-1,Asn-GTT-12-1,Asn-GTT-1-1,Asn-GTT-10-1,Asn-ATT-1-1	GTCTCTGTGGCGCAATCGG
5'-S-Arg-TCT-4-1_L19	11	Arg-TCT-4-1	GTCTCTGTGGCGCAATGGA
5'-S-Asn-GTT-20-1_L19	1	Asn-GTT-20-1	GTCTCTGTGGCGCCATCGG
5'-S-nmt-Leu-TAA-4-1_L19	15	nmt-Leu-TAA-4-1	GTTAAGATGGCAGAGCCCG
5'-S-Val-CAC-3-1_L19	11	Val-CAC-3-1	GTTTCCGTAGTGTAGCGGT
5'-M-Val-CAC-7-1_L19	15	Val-CAC-7-1,Val-CAC-5-1,Val-CAC-4-1,Val-CAC-1-6,Val-CAC-1-5,Val-CAC-1-4,Val-CAC-1-3,Val-CAC-1-2,Val-CAC-1-1,Val-AAC-5-1,Val-AAC-4-1,Val-AAC-3-1,Val-AAC-2-1,Val-AAC-1-5,Val-AAC-1-4,Val-AAC-1-3,Val-AAC-1-2,Val-AAC-1-1	GTTTCCGTAGTGTAGTGGT
5'-M-Glu-TTC-2-2_L19	15	Glu-TTC-2-2,Glu-TTC-2-1	TCCCACATGGTCTAGCGGT
5'-M-Glu-TTC-1-2_L19	7	Glu-TTC-1-2,Glu-TTC-1-1	TCCCATATGGTCTAGCGGT
5'-M-Und-NNN-3-1_L19	15	Und-NNN-3-1,Glu-TTC-8-1,Glu-TTC-4-2,Glu-TTC-4-1,Glu-TTC-3-1	TCCCTGGTGGTCTAGTGGC
5'-M-Glu-CTC-2-1_L19	14	Glu-CTC-2-1,Glu-CTC-1-7,Glu-CTC-1-6,Glu-CTC-1-5,Glu-CTC-1-4,Glu-CTC-1-3,Glu-CTC-1-2,Glu-CTC-1-1	TCCCTGGTGGTCTAGTGGT
5'-M-Asp-GTC-3-1_L19	11	Asp-GTC-3-1,Asp-GTC-2-9,Asp-GTC-2-8,Asp-GTC-2-7,Asp-GTC-2-6,Asp-GTC-2-5,Asp-GTC-2-4,Asp-GTC-2-3,Asp-GTC-2-2,Asp-GTC-2-1,Asp-GTC-2-11,Asp-GTC-2-10,Asp-GTC-1-1	TCCTCGTTAGTATAGTGGT
5'-S-Arg-CCG-2-1_L20	7	Arg-CCG-2-1	GACCCAGTGGCCTAATGGAT
5'-S-Arg-TCG-3-1_L20	9	Arg-TCG-3-1	GACCGCGTGGCCTAATGGAT
5'-M-Trp-CCA-4-1_L20	1	Trp-CCA-4-1,Trp-CCA-3-3,Trp-CCA-3-2,Trp-CCA-3-1	GACCTCGTGGCGCAACGGTA
5'-M-Ser-GCT-5-1_L20	14	Ser-GCT-5-1,Ser-GCT-4-3,Ser-GCT-4-2,Ser-GCT-4-1,Ser-GCT-3-1,Ser-GCT-2-1,Ser-GCT-1-1	GACGAGGTGGCCGAGTGGTT
5'-M-Gly-GCC-1-5_L20	13	Gly-GCC-1-5,Gly-GCC-1-4,Gly-GCC-1-3,Gly-GCC-1-2,Gly-GCC-1-1	GCATGGGTGGTTCAGTGGTA
5'-M-Gly-GCC-5-1_L20	15	Gly-GCC-5-1,Gly-GCC-3-1,Gly-GCC-2-6,Gly-GCC-2-5,Gly-GCC-2-4,Gly-GCC-2-3,Gly-GCC-2-2,Gly-GCC-2-1,Gly-CCC-1-2,Gly-CCC-1-1	GCATTGGTGGTTCAGTGGTA
5'-M-Arg-CCT-4-1_L20	13	Arg-CCT-4-1,Arg-CCT-2-1,Arg-CCT-1-1	GCCCCAGTGGCCTAATGGAT
5'-M-Lys-TTT-5-1_L20	15	Lys-TTT-5-1,Lys-TTT-3-5,Lys-TTT-3-4,Lys-TTT-3-3,Lys-TTT-3-2,Lys-TTT-3-1	GCCCGGATAGCTCAGTCGGT
5'-M-Lys-CTT-4-1_L20	11	Lys-CTT-4-1,Lys-CTT-3-1,Lys-CTT-2-5,Lys-CTT-2-4,Lys-CTT-2-3,Lys-CTT-2-2,Lys-CTT-2-1,Lys-CTT-1-2,Lys-CTT-1-1	GCCCGGCTAGCTCAGTCGGT
5'-M-Gly-CCC-2-2_L20	15	Gly-CCC-2-2,Gly-CCC-2-1	GCGCCGCTGGTGTAGTGGTA
5'-S-Gly-TCC-3-1_L20	1	Gly-TCC-3-1	GCGTTGGTGGTATAGTGGTA
5'-M-Gly-TCC-4-1_L20	6	Gly-TCC-4-1,Gly-TCC-2-6,Gly-TCC-2-5,Gly-TCC-2-4,Gly-TCC-2-3,Gly-TCC-2-2,Gly-TCC-2-1	GCGTTGGTGGTATAGTGGTG
5'-S-Gly-TCC-1-1_L20	2	Gly-TCC-1-1	GCGTTGGTGGTATAGTGGTT
5'-M-Ile-TAT-3-1_L20	15	Ile-TAT-3-1,Ile-TAT-2-3,Ile-TAT-2-2,Ile-TAT-2-1,Ile-TAT-1-1	GCTCCAGTGGCGCAATCGGT
5'-S-Val-CAC-2-1_L20	15	Val-CAC-2-1	GCTTCTGTAGTGTAGTGGTT
5'-S-Thr-AGT-6-1_L20	3	Thr-AGT-6-1	GGCCCTGTGGCTTAGCTGGT
5'-M-Arg-TCG-1-1_L20	14	Arg-TCG-1-1,Arg-CCG-1-3,Arg-CCG-1-2,Arg-CCG-1-1	GGCCGCGTGGCCTAATGGAT
5'-S-Ile-AAT-8-1_L20	13	Ile-AAT-8-1	GGCCGGTTAGCTCAGTCGGC
5'-M-Ser-ACT-1-1_L20	15	Ser-ACT-1-1,Ile-GAT-1-3,Ile-GAT-1-2,Ile-GAT-1-1,Ile-AAT-7-2,Ile-AAT-7-1,Ile-AAT-6-1,Ile-AAT-5-5,Ile-AAT-5-4,Ile-AAT-5-3,Ile-AAT-5-2,Ile-AAT-5-1,Ile-AAT-4-1,Ile-AAT-2-1,Ile-AAT-1-1	GGCCGGTTAGCTCAGTTGGT
5'-M-Thr-AGT-1-3_L20	12	Thr-AGT-1-3,Thr-AGT-1-2,Thr-AGT-1-1	GGCGCCGTGGCTTAGTTGGT
5'-M-Thr-CGT-4-1_L20	4	Thr-CGT-4-1,Thr-CGT-2-1	GGCGCGGTGGCCAAGTGGTA
5'-S-Arg-TCT-1-1_L20	9	Arg-TCT-1-1	GGCTCCGTGGCGCAATGGAT
5'-M-Thr-AGT-2-2_L20	8	Thr-AGT-2-2,Thr-AGT-2-1	GGCTCCGTGGCTTAGCTGGT
5'-M-Pro-TGG-3-5_L20	11	Pro-TGG-3-5,Pro-TGG-3-4,Pro-TGG-3-3,Pro-TGG-3-2,Pro-TGG-3-1,Pro-TGG-2-1,Pro-CGG-2-1,Pro-CGG-1-3,Pro-CGG-1-2,Pro-CGG-1-1,Pro-AGG-2-8,Pro-AGG-2-7,Pro-AGG-2-6,Pro-AGG-2-5,Pro-AGG-2-4,Pro-AGG-2-3,Pro-AGG-2-2,Pro-AGG-2-1,Pro-AGG-1-1	GGCTCGTTGGTCTAGGGGTA
5'-M-Arg-TCT-5-1_L20	5	Arg-TCT-5-1,Arg-TCT-3-2,Arg-TCT-3-1,Arg-TCT-2-1	GGCTCTGTGGCGCAATGGAT
5'-S-Thr-CGT-3-1_L20	14	Thr-CGT-3-1	GGCTCTGTGGCTTAGTTGGC
5'-M-Arg-ACG-2-4_L20	13	Arg-ACG-2-4,Arg-ACG-2-3,Arg-ACG-2-2,Arg-ACG-2-1,Arg-ACG-1-3,Arg-ACG-1-2,Arg-ACG-1-1	GGGCCAGTGGCGCAATGGAT
5'-S-Ala-AGC-11-1_L20	13	Ala-AGC-11-1	GGGGAATTAGCTCAAATGGT
5'-M-Ala-TGC-4-1_L20	15	Ala-TGC-4-1,Ala-TGC-3-2,Ala-TGC-3-1,Ala-TGC-2-1,Ala-CGC-3-1,Ala-CGC-2-1,Ala-CGC-1-1,Ala-AGC-4-1	GGGGATGTAGCTCAGTGGTA
5'-M-Ala-AGC-8-2_L20	15	Ala-AGC-8-2,Ala-AGC-8-1	GGGGGATTAGCTCAAATGGT
5'-M-Cys-GCA-4-1_L20	5	Cys-GCA-4-1,Cys-GCA-2-4,Cys-GCA-2-3,Cys-GCA-2-2,Cys-GCA-2-1,Asp-ATC-chr6-103,Ala-AGC-1-1	GGGGGTATAGCTCAGTGGTA
5'-M-Val-AAC-6-1_L20	15	Val-AAC-6-1,Cys-GCA-6-1,Ala-TGC-8-1,Ala-TGC-7-1,Ala-TGC-6-1,Ala-TGC-5-1,Ala-TGC-1-1,Ala-CGC-4-1,Ala-AGC-7-1,Ala-AGC-5-1,Ala-AGC-3-1,Ala-AGC-2-2,Ala-AGC-2-1	GGGGGTGTAGCTCAGTGGTA
5'-M-Tyr-GTA-chr21-2_L20	8	Tyr-GTA-chr21-2,Tyr-GTA-chr14-8,Tyr-GTA-chr1-127	GGTAAAATGGCTGAGTGAAG
5'-M-Leu-TAG-1-1_L20	15	Leu-TAG-1-1,Leu-AAG-3-1,Leu-AAG-2-4,Leu-AAG-2-3,Leu-AAG-2-2,Leu-AAG-2-1,Leu-AAG-1-3,Leu-AAG-1-2,Leu-AAG-1-1	GGTAGCGTGGCCGAGCGGTC
5'-M-Leu-TAG-3-1_L20	13	Leu-TAG-3-1,Leu-AAG-4-1	GGTAGCGTGGCCGAGTGGTC
5'-S-Leu-TAG-2-1_L20	3	Leu-TAG-2-1	GGTAGTGTGGCCGAGCGGTC
5'-S-Val-TAC-2-1_L20	15	Val-TAC-2-1	GGTTCCATAGTGTAGCGGTT
5'-M-Val-TAC-3-1_L20	15	Val-TAC-3-1,Val-TAC-1-2,Val-TAC-1-1	GGTTCCATAGTGTAGTGGTT
5'-M-Ser-TGA-4-1_L20	9	Ser-TGA-4-1,Ser-TGA-3-1,Ser-TGA-2-1,Ser-AGA-4-1,Ser-AGA-3-1,Ser-AGA-2-6,Ser-AGA-2-5,Ser-AGA-2-4,Ser-AGA-2-3,Ser-AGA-2-2,Ser-AGA-2-1,Ser-AGA-1-1	GTAGTCGTGGCCGAGTGGTT
5'-M-Leu-CAG-2-2_L20	15	Leu-CAG-2-2,Leu-CAG-2-1,Leu-CAG-1-7,Leu-CAG-1-6,Leu-CAG-1-5,Leu-CAG-1-4,Leu-CAG-1-3,Leu-CAG-1-2,Leu-CAG-1-1	GTCAGGATGGCCGAGCGGTC
5'-M-Leu-CAA-4-1_L20	7	Leu-CAA-4-1,Leu-CAA-3-1,Leu-CAA-2-1,Leu-CAA-1-2,Leu-CAA-1-1	GTCAGGATGGCCGAGTGGTC
5'-M-Asn-GTT-8-1_L20	3	Asn-GTT-8-1,Asn-GTT-12-1,Asn-GTT-10-1	GTCTCTGTGGCGCAATCGGC
5'-M-Asn-GTT-9-2_L20	15	Asn-GTT-9-2,Asn-GTT-9-1,Asn-GTT-5-1,Asn-GTT-4-1,Asn-GTT-3-2,Asn-GTT-3-1,Asn-GTT-2-6,Asn-GTT-2-5,Asn-GTT-2-4,Asn-GTT-2-3,Asn-GTT-2-2,Asn-GTT-2-1,Asn-GTT-16-5,Asn-GTT-16-4,Asn-GTT-16-3,Asn-GTT-16-2,Asn-GTT-16-1,Asn-GTT-1-1,Asn-ATT-1-1	GTCTCTGTGGCGCAATCGGT
5'-S-Arg-TCT-4-1_L20	13	Arg-TCT-4-1	GTCTCTGTGGCGCAATGGAC
5'-S-Asn-GTT-20-1_L20	1	Asn-GTT-20-1	GTCTCTGTGGCGCCATCGGT
5'-S-nmt-Leu-TAA-4-1_L20	15	nmt-Leu-TAA-4-1	GTTAAGATGGCAGAGCCCGG
5'-S-Val-CAC-6-1_L20	9	Val-CAC-6-1	GTTTCCGTAGTGGAGTGGTT
5'-S-Val-CAC-3-1_L20	13	Val-CAC-3-1	GTTTCCGTAGTGTAGCGGTT
5'-S-Val-AAC-2-1_L20	15	Val-AAC-2-1	GTTTCCGTAGTGTAGTGGTC
5'-M-Val-CAC-7-1_L20	15	Val-CAC-7-1,Val-CAC-5-1,Val-CAC-4-1,Val-CAC-1-6,Val-CAC-1-5,Val-CAC-1-4,Val-CAC-1-3,Val-CAC-1-2,Val-CAC-1-1,Val-AAC-5-1,Val-AAC-4-1,Val-AAC-3-1,Val-AAC-1-5,Val-AAC-1-4,Val-AAC-1-3,Val-AAC-1-2,Val-AAC-1-1	GTTTCCGTAGTGTAGTGGTT
5'-S-Val-TAC-4-1_L20	1	Val-TAC-4-1	GTTTCCGTGGTGTAGTGGTT
5'-M-Asp-GTC-3-1_L20	5	Asp-GTC-3-1,Asp-GTC-2-9,Asp-GTC-2-8,Asp-GTC-2-7,Asp-GTC-2-6,Asp-GTC-2-5,Asp-GTC-2-4,Asp-GTC-2-3,Asp-GTC-2-2,Asp-GTC-2-1,Asp-GTC-2-11,Asp-GTC-2-10	TCCTCGTTAGTATAGTGGTG
5'-M-Ser-GCT-5-1_L21	3	Ser-GCT-5-1,Ser-GCT-4-3,Ser-GCT-4-2,Ser-GCT-4-1,Ser-GCT-3-1,Ser-GCT-2-1,Ser-GCT-1-1	GACGAGGTGGCCGAGTGGTTA
5'-M-Gly-GCC-1-5_L21	14	Gly-GCC-1-5,Gly-GCC-1-4,Gly-GCC-1-3,Gly-GCC-1-2,Gly-GCC-1-1	GCATGGGTGGTTCAGTGGTAG
5'-M-Gly-GCC-5-1_L21	15	Gly-GCC-5-1,Gly-GCC-3-1,Gly-GCC-2-6,Gly-GCC-2-5,Gly-GCC-2-4,Gly-GCC-2-3,Gly-GCC-2-2,Gly-GCC-2-1,Gly-CCC-1-2,Gly-CCC-1-1	GCATTGGTGGTTCAGTGGTAG
5'-M-Lys-TTT-5-1_L21	10	Lys-TTT-5-1,Lys-TTT-3-5,Lys-TTT-3-4,Lys-TTT-3-3,Lys-TTT-3-2,Lys-TTT-3-1	GCCCGGATAGCTCAGTCGGTA
5'-S-SeC-TCA-1-1_L21	14	SeC-TCA-1-1	GCCCGGATGATCCTCAGTGGT
5'-M-Gly-TCC-4-1_L21	2	Gly-TCC-4-1,Gly-TCC-2-6,Gly-TCC-2-5,Gly-TCC-2-4,Gly-TCC-2-3,Gly-TCC-2-2,Gly-TCC-2-1	GCGTTGGTGGTATAGTGGTGA
5'-M-Ile-TAT-3-1_L21	1	Ile-TAT-3-1,Ile-TAT-2-3,Ile-TAT-2-2,Ile-TAT-2-1,Ile-TAT-1-1	GCTCCAGTGGCGCAATCGGTT
5'-M-Ser-ACT-1-1_L21	1	Ser-ACT-1-1,Ile-AAT-6-1,Ile-AAT-5-5,Ile-AAT-5-4,Ile-AAT-5-3,Ile-AAT-5-2,Ile-AAT-5-1,Ile-AAT-4-1,Ile-AAT-2-1,Ile-AAT-1-1	GGCCGGTTAGCTCAGTTGGTT
5'-S-Ala-AGC-11-1_L21	1	Ala-AGC-11-1	GGGGAATTAGCTCAAATGGTA
5'-M-Ala-TGC-4-1_L21	15	Ala-TGC-4-1,Ala-TGC-3-2,Ala-TGC-3-1,Ala-TGC-2-1,Ala-CGC-3-1,Ala-CGC-2-1,Ala-CGC-1-1,Ala-AGC-4-1	GGGGATGTAGCTCAGTGGTAG
5'-M-Ala-AGC-8-2_L21	5	Ala-AGC-8-2,Ala-AGC-8-1	GGGGGATTAGCTCAAATGGTA
5'-M-Cys-GCA-4-1_L21	1	Cys-GCA-4-1,Cys-GCA-2-4,Cys-GCA-2-3,Cys-GCA-2-2,Cys-GCA-2-1,Asp-ATC-chr6-103,Ala-AGC-1-1	GGGGGTATAGCTCAGTGGTAG
5'-M-Val-AAC-6-1_L21	12	Val-AAC-6-1,Cys-GCA-6-1,Ala-TGC-8-1,Ala-TGC-7-1,Ala-TGC-6-1,Ala-TGC-5-1,Ala-TGC-1-1,Ala-CGC-4-1,Ala-AGC-7-1,Ala-AGC-5-1,Ala-AGC-3-1,Ala-AGC-2-2,Ala-AGC-2-1	GGGGGTGTAGCTCAGTGGTAG
5'-M-Tyr-GTA-chr21-2_L21	14	Tyr-GTA-chr21-2,Tyr-GTA-chr14-8,Tyr-GTA-chr1-127	GGTAAAATGGCTGAGTGAAGC
5'-M-Leu-TAG-1-1_L21	15	Leu-TAG-1-1,Leu-AAG-3-1,Leu-AAG-2-4,Leu-AAG-2-3,Leu-AAG-2-2,Leu-AAG-2-1,Leu-AAG-1-3,Leu-AAG-1-2,Leu-AAG-1-1	GGTAGCGTGGCCGAGCGGTCT
5'-M-Leu-TAG-3-1_L21	14	Leu-TAG-3-1,Leu-AAG-4-1	GGTAGCGTGGCCGAGTGGTCT
5'-S-Leu-TAG-2-1_L21	6	Leu-TAG-2-1	GGTAGTGTGGCCGAGCGGTCT
5'-M-Ser-TGA-4-1_L21	2	Ser-TGA-4-1,Ser-TGA-3-1,Ser-TGA-2-1,Ser-AGA-4-1,Ser-AGA-3-1,Ser-AGA-2-6,Ser-AGA-2-5,Ser-AGA-2-4,Ser-AGA-2-3,Ser-AGA-2-2,Ser-AGA-2-1,Ser-AGA-1-1	GTAGTCGTGGCCGAGTGGTTA
5'-M-Leu-CAG-2-2_L21	15	Leu-CAG-2-2,Leu-CAG-2-1,Leu-CAG-1-7,Leu-CAG-1-6,Leu-CAG-1-5,Leu-CAG-1-4,Leu-CAG-1-3,Leu-CAG-1-2,Leu-CAG-1-1	GTCAGGATGGCCGAGCGGTCT
5'-M-Leu-CAA-4-1_L21	1	Leu-CAA-4-1,Leu-CAA-3-1,Leu-CAA-2-1,Leu-CAA-1-2,Leu-CAA-1-1	GTCAGGATGGCCGAGTGGTCT
5'-M-Asn-GTT-9-2_L21	1	Asn-GTT-9-2,Asn-GTT-9-1,Asn-GTT-5-1,Asn-GTT-4-1,Asn-GTT-3-2,Asn-GTT-3-1,Asn-GTT-2-6,Asn-GTT-2-5,Asn-GTT-2-4,Asn-GTT-2-3,Asn-GTT-2-2,Asn-GTT-2-1,Asn-GTT-16-5,Asn-GTT-16-4,Asn-GTT-16-3,Asn-GTT-16-2,Asn-GTT-16-1,Asn-GTT-1-1	GTCTCTGTGGCGCAATCGGTT
5'-S-nmt-Leu-TAA-4-1_L21	4	nmt-Leu-TAA-4-1	GTTAAGATGGCAGAGCCCGGC
5'-M-Tyr-GTA-7-1_L22	1	Tyr-GTA-7-1,Tyr-GTA-6-1,Tyr-GTA-5-5,Tyr-GTA-5-4,Tyr-GTA-5-3,Tyr-GTA-5-2,Tyr-GTA-5-1,Tyr-GTA-4-1	CCTTCGATAGCTCAGCTGGTAG
5'-M-Trp-CCA-4-1_L22	12	Trp-CCA-4-1,Trp-CCA-3-3,Trp-CCA-3-2,Trp-CCA-3-1	GACCTCGTGGCGCAACGGTAGC
5'-S-Trp-CCA-2-1_L22	10	Trp-CCA-2-1	GACCTCGTGGCGCAATGGTAGC
5'-M-Ser-GCT-5-1_L22	6	Ser-GCT-5-1,Ser-GCT-4-3,Ser-GCT-4-2,Ser-GCT-4-1,Ser-GCT-3-1,Ser-GCT-2-1,Ser-GCT-1-1	GACGAGGTGGCCGAGTGGTTAA
5'-M-Gly-GCC-1-5_L22	15	Gly-GCC-1-5,Gly-GCC-1-4,Gly-GCC-1-3,Gly-GCC-1-2,Gly-GCC-1-1	GCATGGGTGGTTCAGTGGTAGA
5'-M-Gly-GCC-5-1_L22	15	Gly-GCC-5-1,Gly-GCC-3-1,Gly-GCC-2-6,Gly-GCC-2-5,Gly-GCC-2-4,Gly-GCC-2-3,Gly-GCC-2-2,Gly-GCC-2-1,Gly-CCC-1-2,Gly-CCC-1-1	GCATTGGTGGTTCAGTGGTAGA
5'-M-Lys-TTT-5-1_L22	15	Lys-TTT-5-1,Lys-TTT-3-5,Lys-TTT-3-4,Lys-TTT-3-3,Lys-TTT-3-2,Lys-TTT-3-1	GCCCGGATAGCTCAGTCGGTAG
5'-S-SeC-TCA-1-1_L22	11	SeC-TCA-1-1	GCCCGGATGATCCTCAGTGGTC
5'-M-Phe-GAA-4-1_L22	11	Phe-GAA-4-1,Phe-GAA-2-1,Phe-GAA-1-6,Phe-GAA-1-5,Phe-GAA-1-4,Phe-GAA-1-3,Phe-GAA-1-2,Phe-GAA-1-1	GCCGAAATAGCTCAGTTGGGAG
5'-M-His-GTG-1-9_L22	3	His-GTG-1-9,His-GTG-1-8,His-GTG-1-7,His-GTG-1-6,His-GTG-1-5,His-GTG-1-4,His-GTG-1-3,His-GTG-1-2,His-GTG-1-1	GCCGTGATCGTATAGTGGTTAG
5'-M-Gly-CCC-2-2_L22	15	Gly-CCC-2-2,Gly-CCC-2-1	GCGCCGCTGGTGTAGTGGTATC
5'-M-Gly-TCC-4-1_L22	13	Gly-TCC-4-1,Gly-TCC-2-6,Gly-TCC-2-5,Gly-TCC-2-4,Gly-TCC-2-3,Gly-TCC-2-2,Gly-TCC-2-1	GCGTTGGTGGTATAGTGGTGAG
5'-S-Gly-TCC-1-1_L22	3	Gly-TCC-1-1	GCGTTGGTGGTATAGTGGTTAG
5'-S-Trp-CCA-1-1_L22	3	Trp-CCA-1-1	GGCCTCGTGGCGCAACGGTAGC
5'-M-Thr-CGT-4-1_L22	13	Thr-CGT-4-1,Thr-CGT-2-1	GGCGCGGTGGCCAAGTGGTAAG
5'-M-Pro-TGG-3-5_L22	13	Pro-TGG-3-5,Pro-TGG-3-4,Pro-TGG-3-3,Pro-TGG-3-2,Pro-TGG-3-1,Pro-TGG-2-1,Pro-CGG-2-1,Pro-CGG-1-3,Pro-CGG-1-2,Pro-CGG-1-1,Pro-AGG-2-8,Pro-AGG-2-7,Pro-AGG-2-6,Pro-AGG-2-5,Pro-AGG-2-4,Pro-AGG-2-3,Pro-AGG-2-2,Pro-AGG-2-1,Pro-AGG-1-1	GGCTCGTTGGTCTAGGGGTATG
5'-M-Ala-TGC-4-1_L22	15	Ala-TGC-4-1,Ala-TGC-3-2,Ala-TGC-3-1,Ala-TGC-2-1,Ala-CGC-3-1,Ala-CGC-2-1,Ala-CGC-1-1,Ala-AGC-4-1	GGGGATGTAGCTCAGTGGTAGA
5'-M-Ala-AGC-8-2_L22	2	Ala-AGC-8-2,Ala-AGC-8-1	GGGGGATTAGCTCAAATGGTAG
5'-M-Cys-GCA-9-4_L22	4	Cys-GCA-9-4,Cys-GCA-9-3,Cys-GCA-9-2,Cys-GCA-9-1,Cys-GCA-8-1,Cys-GCA-3-1,Cys-GCA-19-1,Cys-GCA-16-1,Cys-GCA-15-1,Cys-GCA-14-1,Cys-GCA-13-1,Cys-GCA-10-1	GGGGGTATAGCTCAGGGGTAGA
5'-M-Cys-GCA-4-1_L22	15	Cys-GCA-4-1,Cys-GCA-2-4,Cys-GCA-2-3,Cys-GCA-2-2,Cys-GCA-2-1,Asp-ATC-chr6-103,Ala-AGC-1-1	GGGGGTATAGCTCAGTGGTAGA
5'-M-Val-AAC-6-1_L22	15	Val-AAC-6-1,Cys-GCA-6-1,Ala-TGC-8-1,Ala-TGC-7-1,Ala-TGC-6-1,Ala-TGC-5-1,Ala-TGC-1-1,Ala-CGC-4-1,Ala-AGC-7-1,Ala-AGC-5-1,Ala-AGC-3-1,Ala-AGC-2-2,Ala-AGC-2-1	GGGGGTGTAGCTCAGTGGTAGA
5'-M-Tyr-GTA-chr21-2_L22	15	Tyr-GTA-chr21-2,Tyr-GTA-chr14-8,Tyr-GTA-chr1-127	GGTAAAATGGCTGAGTGAAGCA
5'-M-Leu-TAG-1-1_L22	15	Leu-TAG-1-1,Leu-AAG-3-1,Leu-AAG-2-4,Leu-AAG-2-3,Leu-AAG-2-2,Leu-AAG-2-1,Leu-AAG-1-3,Leu-AAG-1-2,Leu-AAG-1-1	GGTAGCGTGGCCGAGCGGTCTA
5'-M-Leu-TAG-3-1_L22	15	Leu-TAG-3-1,Leu-AAG-4-1	GGTAGCGTGGCCGAGTGGTCTA
5'-M-Val-TAC-3-1_L22	2	Val-TAC-3-1,Val-TAC-1-2,Val-TAC-1-1	GGTTCCATAGTGTAGTGGTTAT
5'-M-Gln-CTG-5-1_L22	6	Gln-CTG-5-1,Gln-CTG-2-1,Gln-CTG-1-5,Gln-CTG-1-4,Gln-CTG-1-3,Gln-CTG-1-2,Gln-CTG-1-1	GGTTCCATGGTGTAATGGTTAG
5'-M-Ser-TGA-4-1_L22	12	Ser-TGA-4-1,Ser-TGA-3-1,Ser-TGA-2-1,Ser-AGA-4-1,Ser-AGA-3-1,Ser-AGA-2-6,Ser-AGA-2-5,Ser-AGA-2-4,Ser-AGA-2-3,Ser-AGA-2-2,Ser-AGA-2-1,Ser-AGA-1-1	GTAGTCGTGGCCGAGTGGTTAA
5'-M-Leu-CAG-2-2_L22	15	Leu-CAG-2-2,Leu-CAG-2-1,Leu-CAG-1-7,Leu-CAG-1-6,Leu-CAG-1-5,Leu-CAG-1-4,Leu-CAG-1-3,Leu-CAG-1-2,Leu-CAG-1-1	GTCAGGATGGCCGAGCGGTCTA
5'-S-nmt-Leu-TAA-4-1_L22	1	nmt-Leu-TAA-4-1	GTTAAGATGGCAGAGCCCGGCA
5'-S-Val-AAC-2-1_L22	4	Val-AAC-2-1	GTTTCCGTAGTGTAGTGGTCAT
5'-M-Val-CAC-7-1_L22	15	Val-CAC-7-1,Val-CAC-5-1,Val-CAC-4-1,Val-CAC-1-6,Val-CAC-1-5,Val-CAC-1-4,Val-CAC-1-3,Val-CAC-1-2,Val-CAC-1-1,Val-AAC-5-1,Val-AAC-4-1,Val-AAC-3-1,Val-AAC-1-5,Val-AAC-1-4,Val-AAC-1-3,Val-AAC-1-2,Val-AAC-1-1	GTTTCCGTAGTGTAGTGGTTAT
5'-M-Glu-TTC-2-2_L22	15	Glu-TTC-2-2,Glu-TTC-2-1	TCCCACATGGTCTAGCGGTTAG
5'-M-Glu-TTC-1-2_L22	14	Glu-TTC-1-2,Glu-TTC-1-1	TCCCATATGGTCTAGCGGTTAG
5'-M-Glu-CTC-2-1_L22	15	Glu-CTC-2-1,Glu-CTC-1-7,Glu-CTC-1-6,Glu-CTC-1-5,Glu-CTC-1-4,Glu-CTC-1-3,Glu-CTC-1-2,Glu-CTC-1-1	TCCCTGGTGGTCTAGTGGTTAG
5'-M-Asp-GTC-3-1_L22	5	Asp-GTC-3-1,Asp-GTC-2-9,Asp-GTC-2-8,Asp-GTC-2-7,Asp-GTC-2-6,Asp-GTC-2-5,Asp-GTC-2-4,Asp-GTC-2-3,Asp-GTC-2-2,Asp-GTC-2-1,Asp-GTC-2-11,Asp-GTC-2-10	TCCTCGTTAGTATAGTGGTGAG
5'-M-iMet-CAT-2-1_L23	3	iMet-CAT-2-1,iMet-CAT-1-8,iMet-CAT-1-7,iMet-CAT-1-6,iMet-CAT-1-5,iMet-CAT-1-4,iMet-CAT-1-3,iMet-CAT-1-2,iMet-CAT-1-1	AGCAGAGTGGCGCAGCGGAAGCG
5'-M-Tyr-GTA-7-1_L23	14	Tyr-GTA-7-1,Tyr-GTA-6-1,Tyr-GTA-5-5,Tyr-GTA-5-4,Tyr-GTA-5-3,Tyr-GTA-5-2,Tyr-GTA-5-1,Tyr-GTA-4-1	CCTTCGATAGCTCAGCTGGTAGA
5'-M-Tyr-GTA-3-1_L23	14	Tyr-GTA-3-1,Tyr-GTA-2-1,Tyr-GTA-1-1	CCTTCGATAGCTCAGTTGGTAGA
5'-S-Arg-CCG-2-1_L23	14	Arg-CCG-2-1	GACCCAGTGGCCTAATGGATAAG
5'-M-Trp-CCA-4-1_L23	3	Trp-CCA-4-1,Trp-CCA-3-3,Trp-CCA-3-2,Trp-CCA-3-1	GACCTCGTGGCGCAACGGTAGCG
5'-M-Ser-GCT-5-1_L23	14	Ser-GCT-5-1,Ser-GCT-4-3,Ser-GCT-4-2,Ser-GCT-4-1,Ser-GCT-3-1,Ser-GCT-2-1,Ser-GCT-1-1	GACGAGGTGGCCGAGTGGTTAAG
5'-M-Gly-GCC-1-5_L23	15	Gly-GCC-1-5,Gly-GCC-1-4,Gly-GCC-1-3,Gly-GCC-1-2,Gly-GCC-1-1	GCATGGGTGGTTCAGTGGTAGAA
5'-M-Gly-GCC-5-1_L23	15	Gly-GCC-5-1,Gly-GCC-3-1,Gly-GCC-2-6,Gly-GCC-2-5,Gly-GCC-2-4,Gly-GCC-2-3,Gly-GCC-2-2,Gly-GCC-2-1,Gly-CCC-1-2,Gly-CCC-1-1	GCATTGGTGGTTCAGTGGTAGAA
5'-M-Lys-TTT-5-1_L23	15	Lys-TTT-5-1,Lys-TTT-3-5,Lys-TTT-3-4,Lys-TTT-3-3,Lys-TTT-3-2,Lys-TTT-3-1	GCCCGGATAGCTCAGTCGGTAGA
5'-S-SeC-TCA-1-1_L23	8	SeC-TCA-1-1	GCCCGGATGATCCTCAGTGGTCT
5'-M-Lys-CTT-4-1_L23	12	Lys-CTT-4-1,Lys-CTT-3-1,Lys-CTT-2-5,Lys-CTT-2-4,Lys-CTT-2-3,Lys-CTT-2-2,Lys-CTT-2-1,Lys-CTT-1-2,Lys-CTT-1-1	GCCCGGCTAGCTCAGTCGGTAGA
5'-M-Phe-GAA-4-1_L23	8	Phe-GAA-4-1,Phe-GAA-2-1,Phe-GAA-1-6,Phe-GAA-1-5,Phe-GAA-1-4,Phe-GAA-1-3,Phe-GAA-1-2,Phe-GAA-1-1	GCCGAAATAGCTCAGTTGGGAGA
5'-M-His-GTG-1-9_L23	7	His-GTG-1-9,His-GTG-1-8,His-GTG-1-7,His-GTG-1-6,His-GTG-1-5,His-GTG-1-4,His-GTG-1-3,His-GTG-1-2,His-GTG-1-1	GCCGTGATCGTATAGTGGTTAGT
5'-S-Gly-TCC-3-1_L23	12	Gly-TCC-3-1	GCGTTGGTGGTATAGTGGTAAGC
5'-M-Gly-TCC-4-1_L23	15	Gly-TCC-4-1,Gly-TCC-2-6,Gly-TCC-2-5,Gly-TCC-2-4,Gly-TCC-2-3,Gly-TCC-2-2,Gly-TCC-2-1	GCGTTGGTGGTATAGTGGTGAGC
5'-S-Gly-TCC-1-1_L23	15	Gly-TCC-1-1	GCGTTGGTGGTATAGTGGTTAGC
5'-M-Ile-TAT-3-1_L23	6	Ile-TAT-3-1,Ile-TAT-2-3,Ile-TAT-2-2,Ile-TAT-2-1,Ile-TAT-1-1	GCTCCAGTGGCGCAATCGGTTAG
5'-S-Val-CAC-2-1_L23	14	Val-CAC-2-1	GCTTCTGTAGTGTAGTGGTTATC
5'-M-Gln-TTG-3-3_L23	5	Gln-TTG-3-3,Gln-TTG-3-2,Gln-TTG-3-1	GGCCCCATGGTGTAATGGTTAGC
5'-M-Arg-TCG-1-1_L23	8	Arg-TCG-1-1,Arg-CCG-1-3,Arg-CCG-1-2,Arg-CCG-1-1	GGCCGCGTGGCCTAATGGATAAG
5'-M-Thr-CGT-4-1_L23	13	Thr-CGT-4-1,Thr-CGT-2-1	GGCGCGGTGGCCAAGTGGTAAGG
5'-S-Arg-TCT-1-1_L23	11	Arg-TCT-1-1	GGCTCCGTGGCGCAATGGATAGC
5'-M-Pro-TGG-3-5_L23	13	Pro-TGG-3-5,Pro-TGG-3-4,Pro-TGG-3-3,Pro-TGG-3-2,Pro-TGG-3-1,Pro-TGG-2-1,Pro-CGG-2-1,Pro-CGG-1-3,Pro-CGG-1-2,Pro-CGG-1-1,Pro-AGG-2-8,Pro-AGG-2-7,Pro-AGG-2-6,Pro-AGG-2-5,Pro-AGG-2-4,Pro-AGG-2-3,Pro-AGG-2-2,Pro-AGG-2-1,Pro-AGG-1-1	GGCTCGTTGGTCTAGGGGTATGA
5'-M-Arg-TCT-5-1_L23	2	Arg-TCT-5-1,Arg-TCT-3-2,Arg-TCT-3-1,Arg-TCT-2-1	GGCTCTGTGGCGCAATGGATAGC
5'-M-Arg-ACG-2-4_L23	8	Arg-ACG-2-4,Arg-ACG-2-3,Arg-ACG-2-2,Arg-ACG-2-1,Arg-ACG-1-3,Arg-ACG-1-2,Arg-ACG-1-1	GGGCCAGTGGCGCAATGGATAAC
5'-S-Ala-AGC-11-1_L23	9	Ala-AGC-11-1	GGGGAATTAGCTCAAATGGTAGA
5'-M-Ala-TGC-4-1_L23	15	Ala-TGC-4-1,Ala-TGC-3-2,Ala-TGC-3-1,Ala-TGC-2-1,Ala-CGC-3-1,Ala-CGC-2-1,Ala-CGC-1-1,Ala-AGC-4-1	GGGGATGTAGCTCAGTGGTAGAG
5'-M-Ala-AGC-8-2_L23	12	Ala-AGC-8-2,Ala-AGC-8-1	GGGGGATTAGCTCAAATGGTAGA
5'-M-Cys-GCA-4-1_L23	5	Cys-GCA-4-1,Cys-GCA-2-4,Cys-GCA-2-3,Cys-GCA-2-2,Cys-GCA-2-1,Asp-ATC-chr6-103,Ala-AGC-1-1	GGGGGTATAGCTCAGTGGTAGAG
5'-M-Val-AAC-6-1_L23	10	Val-AAC-6-1,Cys-GCA-6-1,Ala-TGC-8-1,Ala-TGC-7-1,Ala-TGC-6-1,Ala-TGC-5-1,Ala-TGC-1-1,Ala-CGC-4-1,Ala-AGC-7-1,Ala-AGC-5-1,Ala-AGC-3-1,Ala-AGC-2-2,Ala-AGC-2-1	GGGGGTGTAGCTCAGTGGTAGAG
5'-M-Leu-TAG-1-1_L23	15	Leu-TAG-1-1,Leu-AAG-3-1,Leu-AAG-2-4,Leu-AAG-2-3,Leu-AAG-2-2,Leu-AAG-2-1,Leu-AAG-1-3,Leu-AAG-1-2,Leu-AAG-1-1	GGTAGCGTGGCCGAGCGGTCTAA
5'-M-Leu-TAG-3-1_L23	2	Leu-TAG-3-1,Leu-AAG-4-1	GGTAGCGTGGCCGAGTGGTCTAA
5'-M-Gln-TTG-4-1_L23	14	Gln-TTG-4-1,Gln-TTG-2-1,Gln-TTG-1-1	GGTCCCATGGTGTAATGGTTAGC
5'-S-Val-TAC-2-1_L23	5	Val-TAC-2-1	GGTTCCATAGTGTAGCGGTTATC
5'-M-Val-TAC-3-1_L23	15	Val-TAC-3-1,Val-TAC-1-2,Val-TAC-1-1	GGTTCCATAGTGTAGTGGTTATC
5'-M-Gln-CTG-5-1_L23	14	Gln-CTG-5-1,Gln-CTG-2-1,Gln-CTG-1-5,Gln-CTG-1-4,Gln-CTG-1-3,Gln-CTG-1-2,Gln-CTG-1-1	GGTTCCATGGTGTAATGGTTAGC
5'-M-Ser-TGA-4-1_L23	15	Ser-TGA-4-1,Ser-TGA-3-1,Ser-TGA-2-1,Ser-AGA-4-1,Ser-AGA-3-1,Ser-AGA-2-6,Ser-AGA-2-5,Ser-AGA-2-4,Ser-AGA-2-3,Ser-AGA-2-2,Ser-AGA-2-1,Ser-AGA-1-1	GTAGTCGTGGCCGAGTGGTTAAG
5'-M-Leu-CAG-2-2_L23	13	Leu-CAG-2-2,Leu-CAG-2-1,Leu-CAG-1-7,Leu-CAG-1-6,Leu-CAG-1-5,Leu-CAG-1-4,Leu-CAG-1-3,Leu-CAG-1-2,Leu-CAG-1-1	GTCAGGATGGCCGAGCGGTCTAA
5'-S-Val-CAC-3-1_L23	12	Val-CAC-3-1	GTTTCCGTAGTGTAGCGGTTATC
5'-S-Val-AAC-2-1_L23	15	Val-AAC-2-1	GTTTCCGTAGTGTAGTGGTCATC
5'-M-Val-CAC-5-1_L23	15	Val-CAC-5-1,Val-CAC-4-1,Val-CAC-1-6,Val-CAC-1-5,Val-CAC-1-4,Val-CAC-1-3,Val-CAC-1-2,Val-CAC-1-1,Val-AAC-5-1,Val-AAC-4-1,Val-AAC-3-1,Val-AAC-1-5,Val-AAC-1-4,Val-AAC-1-3,Val-AAC-1-2,Val-AAC-1-1	GTTTCCGTAGTGTAGTGGTTATC
5'-M-Glu-TTC-2-2_L23	15	Glu-TTC-2-2,Glu-TTC-2-1	TCCCACATGGTCTAGCGGTTAGG
5'-M-Glu-TTC-1-2_L23	15	Glu-TTC-1-2,Glu-TTC-1-1	TCCCATATGGTCTAGCGGTTAGG
5'-M-Und-NNN-3-1_L23	2	Und-NNN-3-1,Glu-TTC-8-1,Glu-TTC-4-2,Glu-TTC-4-1,Glu-TTC-3-1	TCCCTGGTGGTCTAGTGGCTAGG
5'-M-Glu-CTC-2-1_L23	15	Glu-CTC-2-1,Glu-CTC-1-7,Glu-CTC-1-6,Glu-CTC-1-5,Glu-CTC-1-4,Glu-CTC-1-3,Glu-CTC-1-2,Glu-CTC-1-1	TCCCTGGTGGTCTAGTGGTTAGG
5'-M-Asp-GTC-3-1_L23	15	Asp-GTC-3-1,Asp-GTC-2-9,Asp-GTC-2-8,Asp-GTC-2-7,Asp-GTC-2-6,Asp-GTC-2-5,Asp-GTC-2-4,Asp-GTC-2-3,Asp-GTC-2-2,Asp-GTC-2-1,Asp-GTC-2-11,Asp-GTC-2-10	TCCTCGTTAGTATAGTGGTGAGT
5'-S-Arg-CCG-2-1_L24	15	Arg-CCG-2-1	GACCCAGTGGCCTAATGGATAAGG
5'-M-Trp-CCA-4-1_L24	12	Trp-CCA-4-1,Trp-CCA-3-3,Trp-CCA-3-2,Trp-CCA-3-1	GACCTCGTGGCGCAACGGTAGCGC
5'-S-Trp-CCA-2-1_L24	9	Trp-CCA-2-1	GACCTCGTGGCGCAATGGTAGCGC
5'-M-Ser-GCT-5-1_L24	15	Ser-GCT-5-1,Ser-GCT-4-3,Ser-GCT-4-2,Ser-GCT-4-1,Ser-GCT-3-1,Ser-GCT-2-1,Ser-GCT-1-1	GACGAGGTGGCCGAGTGGTTAAGG
5'-M-Gly-GCC-1-5_L24	13	Gly-GCC-1-5,Gly-GCC-1-4,Gly-GCC-1-3,Gly-GCC-1-2,Gly-GCC-1-1	GCATGGGTGGTTCAGTGGTAGAAT
5'-M-Gly-GCC-5-1_L24	15	Gly-GCC-5-1,Gly-GCC-3-1,Gly-GCC-2-6,Gly-GCC-2-5,Gly-GCC-2-4,Gly-GCC-2-3,Gly-GCC-2-2,Gly-GCC-2-1,Gly-CCC-1-2,Gly-CCC-1-1	GCATTGGTGGTTCAGTGGTAGAAT
5'-M-Arg-CCT-4-1_L24	2	Arg-CCT-4-1,Arg-CCT-2-1,Arg-CCT-1-1	GCCCCAGTGGCCTAATGGATAAGG
5'-M-Lys-TTT-5-1_L24	14	Lys-TTT-5-1,Lys-TTT-3-5,Lys-TTT-3-4,Lys-TTT-3-3,Lys-TTT-3-2,Lys-TTT-3-1	GCCCGGATAGCTCAGTCGGTAGAG
5'-M-Lys-CTT-4-1_L24	12	Lys-CTT-4-1,Lys-CTT-3-1,Lys-CTT-2-5,Lys-CTT-2-4,Lys-CTT-2-3,Lys-CTT-2-2,Lys-CTT-2-1,Lys-CTT-1-2,Lys-CTT-1-1	GCCCGGCTAGCTCAGTCGGTAGAG
5'-M-His-GTG-1-9_L24	2	His-GTG-1-9,His-GTG-1-8,His-GTG-1-7,His-GTG-1-6,His-GTG-1-5,His-GTG-1-4,His-GTG-1-3,His-GTG-1-2,His-GTG-1-1	GCCGTGATCGTATAGTGGTTAGTA
5'-S-Gly-TCC-3-1_L24	1	Gly-TCC-3-1	GCGTTGGTGGTATAGTGGTAAGCA
5'-M-Gly-TCC-4-1_L24	15	Gly-TCC-4-1,Gly-TCC-2-6,Gly-TCC-2-5,Gly-TCC-2-4,Gly-TCC-2-3,Gly-TCC-2-2,Gly-TCC-2-1	GCGTTGGTGGTATAGTGGTGAGCA
5'-S-Gly-TCC-1-1_L24	8	Gly-TCC-1-1	GCGTTGGTGGTATAGTGGTTAGCA
5'-M-Ser-CGA-3-1_L24	7	Ser-CGA-3-1,Ser-CGA-2-1,Ser-CGA-1-1	GCTGTGATGGCCGAGTGGTTAAGG
5'-M-Arg-TCG-1-1_L24	14	Arg-TCG-1-1,Arg-CCG-1-3,Arg-CCG-1-2,Arg-CCG-1-1	GGCCGCGTGGCCTAATGGATAAGG
5'-M-Ser-ACT-1-1_L24	2	Ser-ACT-1-1,Ile-AAT-6-1,Ile-AAT-5-5,Ile-AAT-5-4,Ile-AAT-5-3,Ile-AAT-5-2,Ile-AAT-5-1,Ile-AAT-4-1,Ile-AAT-2-1,Ile-AAT-1-1	GGCCGGTTAGCTCAGTTGGTTAGA
5'-M-Thr-CGT-4-1_L24	15	Thr-CGT-4-1,Thr-CGT-2-1	GGCGCGGTGGCCAAGTGGTAAGGC
5'-M-Pro-TGG-3-5_L24	10	Pro-TGG-3-5,Pro-TGG-3-4,Pro-TGG-3-3,Pro-TGG-3-2,Pro-TGG-3-1,Pro-TGG-2-1,Pro-CGG-2-1,Pro-CGG-1-3,Pro-CGG-1-2,Pro-CGG-1-1,Pro-AGG-2-8,Pro-AGG-2-7,Pro-AGG-2-6,Pro-AGG-2-5,Pro-AGG-2-4,Pro-AGG-2-3,Pro-AGG-2-2,Pro-AGG-2-1,Pro-AGG-1-1	GGCTCGTTGGTCTAGGGGTATGAT
5'-M-Arg-ACG-2-4_L24	5	Arg-ACG-2-4,Arg-ACG-2-3,Arg-ACG-2-2,Arg-ACG-2-1,Arg-ACG-1-3,Arg-ACG-1-2,Arg-ACG-1-1	GGGCCAGTGGCGCAATGGATAACG
5'-M-Ala-TGC-4-1_L24	15	Ala-TGC-4-1,Ala-TGC-3-2,Ala-TGC-3-1,Ala-TGC-2-1,Ala-CGC-3-1,Ala-CGC-2-1,Ala-CGC-1-1,Ala-AGC-4-1	GGGGATGTAGCTCAGTGGTAGAGC
5'-M-Ala-AGC-8-2_L24	1	Ala-AGC-8-2,Ala-AGC-8-1	GGGGGATTAGCTCAAATGGTAGAG
5'-M-Cys-GCA-9-4_L24	10	Cys-GCA-9-4,Cys-GCA-9-3,Cys-GCA-9-2,Cys-GCA-9-1,Cys-GCA-8-1,Cys-GCA-3-1,Cys-GCA-19-1,Cys-GCA-16-1,Cys-GCA-15-1,Cys-GCA-14-1,Cys-GCA-13-1,Cys-GCA-10-1	GGGGGTATAGCTCAGGGGTAGAGC
5'-M-Cys-GCA-4-1_L24	15	Cys-GCA-4-1,Cys-GCA-2-4,Cys-GCA-2-3,Cys-GCA-2-2,Cys-GCA-2-1,Ala-AGC-1-1	GGGGGTATAGCTCAGTGGTAGAGC
5'-M-Val-AAC-6-1_L24	15	Val-AAC-6-1,Cys-GCA-6-1,Ala-TGC-8-1,Ala-TGC-7-1,Ala-TGC-6-1,Ala-TGC-5-1,Ala-TGC-1-1,Ala-CGC-4-1,Ala-AGC-7-1,Ala-AGC-5-1,Ala-AGC-3-1,Ala-AGC-2-2,Ala-AGC-2-1	GGGGGTGTAGCTCAGTGGTAGAGC
5'-M-Tyr-GTA-chr21-2_L24	14	Tyr-GTA-chr21-2,Tyr-GTA-chr14-8,Tyr-GTA-chr1-127	GGTAAAATGGCTGAGTGAAGCATT
5'-M-Leu-TAG-1-1_L24	15	Leu-TAG-1-1,Leu-AAG-3-1,Leu-AAG-2-4,Leu-AAG-2-3,Leu-AAG-2-2,Leu-AAG-2-1,Leu-AAG-1-3,Leu-AAG-1-2,Leu-AAG-1-1	GGTAGCGTGGCCGAGCGGTCTAAG
5'-M-Leu-TAG-3-1_L24	14	Leu-TAG-3-1,Leu-AAG-4-1	GGTAGCGTGGCCGAGTGGTCTAAG
5'-S-Leu-TAG-2-1_L24	4	Leu-TAG-2-1	GGTAGTGTGGCCGAGCGGTCTAAG
5'-M-Gln-TTG-4-1_L24	2	Gln-TTG-4-1,Gln-TTG-2-1,Gln-TTG-1-1	GGTCCCATGGTGTAATGGTTAGCA
5'-M-Gln-CTG-5-1_L24	11	Gln-CTG-5-1,Gln-CTG-2-1,Gln-CTG-1-5,Gln-CTG-1-4,Gln-CTG-1-3,Gln-CTG-1-2,Gln-CTG-1-1	GGTTCCATGGTGTAATGGTTAGCA
5'-M-Ser-TGA-4-1_L24	15	Ser-TGA-4-1,Ser-TGA-3-1,Ser-TGA-2-1,Ser-AGA-4-1,Ser-AGA-3-1,Ser-AGA-2-6,Ser-AGA-2-5,Ser-AGA-2-4,Ser-AGA-2-3,Ser-AGA-2-2,Ser-AGA-2-1,Ser-AGA-1-1	GTAGTCGTGGCCGAGTGGTTAAGG
5'-S-Ser-CGA-4-1_L24	12	Ser-CGA-4-1	GTCACGGTGGCCGAGTGGTTAAGG
5'-M-Leu-CAG-2-2_L24	13	Leu-CAG-2-2,Leu-CAG-2-1,Leu-CAG-1-7,Leu-CAG-1-6,Leu-CAG-1-5,Leu-CAG-1-4,Leu-CAG-1-3,Leu-CAG-1-2,Leu-CAG-1-1	GTCAGGATGGCCGAGCGGTCTAAG
5'-S-Val-AAC-2-1_L24	1	Val-AAC-2-1	GTTTCCGTAGTGTAGTGGTCATCA
5'-M-Val-CAC-5-1_L24	13	Val-CAC-5-1,Val-CAC-4-1,Val-CAC-1-6,Val-CAC-1-5,Val-CAC-1-4,Val-CAC-1-3,Val-CAC-1-2,Val-CAC-1-1,Val-AAC-5-1,Val-AAC-4-1,Val-AAC-3-1,Val-AAC-1-5,Val-AAC-1-4,Val-AAC-1-3,Val-AAC-1-2,Val-AAC-1-1	GTTTCCGTAGTGTAGTGGTTATCA
5'-M-Glu-TTC-2-2_L24	15	Glu-TTC-2-2,Glu-TTC-2-1	TCCCACATGGTCTAGCGGTTAGGA
5'-M-Glu-TTC-1-2_L24	14	Glu-TTC-1-2,Glu-TTC-1-1	TCCCATATGGTCTAGCGGTTAGGA
5'-M-Und-NNN-3-1_L24	1	Und-NNN-3-1,Glu-TTC-8-1,Glu-TTC-4-2,Glu-TTC-4-1,Glu-TTC-3-1	TCCCTGGTGGTCTAGTGGCTAGGA
5'-M-Glu-CTC-2-1_L24	15	Glu-CTC-2-1,Glu-CTC-1-7,Glu-CTC-1-6,Glu-CTC-1-5,Glu-CTC-1-4,Glu-CTC-1-3,Glu-CTC-1-2,Glu-CTC-1-1	TCCCTGGTGGTCTAGTGGTTAGGA
5'-S-Leu-TAA-3-1_L25	8	Leu-TAA-3-1	ACCAGAATGGCCGAGTGGTTAAGGC
5'-S-Leu-TAA-1-1_L25	15	Leu-TAA-1-1	ACCAGGATGGCCGAGTGGTTAAGGC
5'-M-Tyr-GTA-7-1_L25	14	Tyr-GTA-7-1,Tyr-GTA-6-1,Tyr-GTA-5-5,Tyr-GTA-5-4,Tyr-GTA-5-3,Tyr-GTA-5-2,Tyr-GTA-5-1,Tyr-GTA-4-1	CCTTCGATAGCTCAGCTGGTAGAGC
5'-M-Tyr-GTA-3-1_L25	14	Tyr-GTA-3-1,Tyr-GTA-2-1,Tyr-GTA-1-1	CCTTCGATAGCTCAGTTGGTAGAGC
5'-S-Arg-CCG-2-1_L25	14	Arg-CCG-2-1	GACCCAGTGGCCTAATGGATAAGGC
5'-S-Arg-TCG-3-1_L25	6	Arg-TCG-3-1	GACCGCGTGGCCTAATGGATAAGGC
5'-M-Ser-GCT-5-1_L25	15	Ser-GCT-5-1,Ser-GCT-4-3,Ser-GCT-4-2,Ser-GCT-4-1,Ser-GCT-3-1,Ser-GCT-2-1,Ser-GCT-1-1	GACGAGGTGGCCGAGTGGTTAAGGC
5'-S-Ser-TGA-1-1_L25	14	Ser-TGA-1-1	GCAGCGATGGCCGAGTGGTTAAGGC
5'-M-Gly-GCC-1-5_L25	14	Gly-GCC-1-5,Gly-GCC-1-4,Gly-GCC-1-3,Gly-GCC-1-2,Gly-GCC-1-1	GCATGGGTGGTTCAGTGGTAGAATT
5'-M-Gly-GCC-5-1_L25	15	Gly-GCC-5-1,Gly-GCC-3-1,Gly-GCC-2-6,Gly-GCC-2-5,Gly-GCC-2-4,Gly-GCC-2-3,Gly-GCC-2-2,Gly-GCC-2-1,Gly-CCC-1-2,Gly-CCC-1-1	GCATTGGTGGTTCAGTGGTAGAATT
5'-M-Arg-CCT-4-1_L25	4	Arg-CCT-4-1,Arg-CCT-2-1,Arg-CCT-1-1	GCCCCAGTGGCCTAATGGATAAGGC
5'-M-Lys-TTT-5-1_L25	15	Lys-TTT-5-1,Lys-TTT-3-5,Lys-TTT-3-4,Lys-TTT-3-3,Lys-TTT-3-2,Lys-TTT-3-1	GCCCGGATAGCTCAGTCGGTAGAGC
5'-M-Lys-CTT-4-1_L25	14	Lys-CTT-4-1,Lys-CTT-3-1,Lys-CTT-2-5,Lys-CTT-2-4,Lys-CTT-2-3,Lys-CTT-2-2,Lys-CTT-2-1,Lys-CTT-1-2,Lys-CTT-1-1	GCCCGGCTAGCTCAGTCGGTAGAGC
5'-M-Phe-GAA-4-1_L25	1	Phe-GAA-4-1,Phe-GAA-2-1,Phe-GAA-1-6,Phe-GAA-1-5,Phe-GAA-1-4,Phe-GAA-1-3,Phe-GAA-1-2,Phe-GAA-1-1	GCCGAAATAGCTCAGTTGGGAGAGC
5'-M-Gly-CCC-2-2_L25	7	Gly-CCC-2-2,Gly-CCC-2-1	GCGCCGCTGGTGTAGTGGTATCATG
5'-M-Gly-TCC-4-1_L25	9	Gly-TCC-4-1,Gly-TCC-2-6,Gly-TCC-2-5,Gly-TCC-2-4,Gly-TCC-2-3,Gly-TCC-2-2,Gly-TCC-2-1	GCGTTGGTGGTATAGTGGTGAGCAT
5'-S-Gly-TCC-1-1_L25	6	Gly-TCC-1-1	GCGTTGGTGGTATAGTGGTTAGCAT
5'-M-Ser-CGA-2-1_L25	14	Ser-CGA-2-1,Ser-CGA-1-1	GCTGTGATGGCCGAGTGGTTAAGGC
5'-S-Val-CAC-2-1_L25	3	Val-CAC-2-1	GCTTCTGTAGTGTAGTGGTTATCAC
5'-M-Arg-TCG-1-1_L25	15	Arg-TCG-1-1,Arg-CCG-1-3,Arg-CCG-1-2,Arg-CCG-1-1	GGCCGCGTGGCCTAATGGATAAGGC
5'-S-Arg-TCT-1-1_L25	1	Arg-TCT-1-1	GGCTCCGTGGCGCAATGGATAGCGC
5'-M-Pro-TGG-3-5_L25	15	Pro-TGG-3-5,Pro-TGG-3-4,Pro-TGG-3-3,Pro-TGG-3-2,Pro-TGG-3-1,Pro-TGG-2-1,Pro-CGG-2-1,Pro-CGG-1-3,Pro-CGG-1-2,Pro-CGG-1-1,Pro-AGG-2-8,Pro-AGG-2-7,Pro-AGG-2-6,Pro-AGG-2-5,Pro-AGG-2-4,Pro-AGG-2-3,Pro-AGG-2-2,Pro-AGG-2-1,Pro-AGG-1-1	GGCTCGTTGGTCTAGGGGTATGATT
5'-S-Pro-TGG-1-1_L25	10	Pro-TGG-1-1	GGCTCGTTGGTCTAGTGGTATGATT
5'-M-Arg-TCT-5-1_L25	1	Arg-TCT-5-1,Arg-TCT-3-2,Arg-TCT-3-1,Arg-TCT-2-1	GGCTCTGTGGCGCAATGGATAGCGC
5'-M-Arg-ACG-2-4_L25	13	Arg-ACG-2-4,Arg-ACG-2-3,Arg-ACG-2-2,Arg-ACG-2-1,Arg-ACG-1-3,Arg-ACG-1-2,Arg-ACG-1-1	GGGCCAGTGGCGCAATGGATAACGC
5'-S-Ala-AGC-11-1_L25	11	Ala-AGC-11-1	GGGGAATTAGCTCAAATGGTAGAGC
5'-M-Ala-AGC-8-2_L25	14	Ala-AGC-8-2,Ala-AGC-8-1	GGGGGATTAGCTCAAATGGTAGAGC
5'-M-Cys-GCA-9-4_L25	2	Cys-GCA-9-4,Cys-GCA-9-3,Cys-GCA-9-2,Cys-GCA-9-1,Cys-GCA-8-1,Cys-GCA-3-1,Cys-GCA-19-1,Cys-GCA-16-1,Cys-GCA-15-1,Cys-GCA-14-1,Cys-GCA-13-1,Cys-GCA-10-1	GGGGGTATAGCTCAGGGGTAGAGCA
5'-S-Cys-GCA-5-1_L25	2	Cys-GCA-5-1	GGGGGTATAGCTCAGTGGGTAGAGC
5'-M-Cys-GCA-4-1_L25	15	Cys-GCA-4-1,Cys-GCA-2-4,Cys-GCA-2-3,Cys-GCA-2-2,Cys-GCA-2-1	GGGGGTATAGCTCAGTGGTAGAGCA
5'-M-Tyr-GTA-chr21-2_L25	13	Tyr-GTA-chr21-2,Tyr-GTA-chr14-8,Tyr-GTA-chr1-127	GGTAAAATGGCTGAGTGAAGCATTG
5'-M-Leu-TAG-1-1_L25	15	Leu-TAG-1-1,Leu-AAG-3-1,Leu-AAG-2-4,Leu-AAG-2-3,Leu-AAG-2-2,Leu-AAG-2-1,Leu-AAG-1-3,Leu-AAG-1-2,Leu-AAG-1-1	GGTAGCGTGGCCGAGCGGTCTAAGG
5'-S-Leu-TAG-3-1_L25	15	Leu-TAG-3-1	GGTAGCGTGGCCGAGTGGTCTAAGG
5'-S-Leu-TAG-2-1_L25	14	Leu-TAG-2-1	GGTAGTGTGGCCGAGCGGTCTAAGG
5'-S-Gly-CCC-6-1_L25	1	Gly-CCC-6-1	GGTGGTTCAGTGGTAGAATTCTCGC
5'-M-Val-TAC-3-1_L25	11	Val-TAC-3-1,Val-TAC-1-2,Val-TAC-1-1	GGTTCCATAGTGTAGTGGTTATCAC
5'-M-Ser-TGA-4-1_L25	15	Ser-TGA-4-1,Ser-TGA-3-1,Ser-TGA-2-1,Ser-AGA-3-1,Ser-AGA-2-6,Ser-AGA-2-5,Ser-AGA-2-4,Ser-AGA-2-3,Ser-AGA-2-2,Ser-AGA-2-1,Ser-AGA-1-1	GTAGTCGTGGCCGAGTGGTTAAGGC
5'-S-Ser-CGA-4-1_L25	14	Ser-CGA-4-1	GTCACGGTGGCCGAGTGGTTAAGGC
5'-M-Leu-CAG-2-2_L25	15	Leu-CAG-2-2,Leu-CAG-2-1,Leu-CAG-1-7,Leu-CAG-1-6,Leu-CAG-1-5,Leu-CAG-1-4,Leu-CAG-1-3,Leu-CAG-1-2,Leu-CAG-1-1	GTCAGGATGGCCGAGCGGTCTAAGG
5'-M-Leu-CAA-4-1_L25	10	Leu-CAA-4-1,Leu-CAA-3-1,Leu-CAA-2-1,Leu-CAA-1-2,Leu-CAA-1-1	GTCAGGATGGCCGAGTGGTCTAAGG
5'-S-Val-CAC-3-1_L25	6	Val-CAC-3-1	GTTTCCGTAGTGTAGCGGTTATCAC
5'-S-Val-AAC-2-1_L25	13	Val-AAC-2-1	GTTTCCGTAGTGTAGTGGTCATCAC
5'-M-Val-CAC-5-1_L25	15	Val-CAC-5-1,Val-CAC-4-1,Val-CAC-1-6,Val-CAC-1-5,Val-CAC-1-4,Val-CAC-1-3,Val-CAC-1-2,Val-CAC-1-1,Val-AAC-5-1,Val-AAC-4-1,Val-AAC-3-1,Val-AAC-1-5,Val-AAC-1-4,Val-AAC-1-3,Val-AAC-1-2,Val-AAC-1-1	GTTTCCGTAGTGTAGTGGTTATCAC
5'-M-Glu-TTC-2-2_L25	9	Glu-TTC-2-2,Glu-TTC-2-1	TCCCACATGGTCTAGCGGTTAGGAT
5'-M-Glu-CTC-2-1_L25	13	Glu-CTC-2-1,Glu-CTC-1-7,Glu-CTC-1-6,Glu-CTC-1-5,Glu-CTC-1-4,Glu-CTC-1-3,Glu-CTC-1-2,Glu-CTC-1-1	TCCCTGGTGGTCTAGTGGTTAGGAT
5'-M-Gly-GCC-1-5_L26	8	Gly-GCC-1-5,Gly-GCC-1-4,Gly-GCC-1-3,Gly-GCC-1-2,Gly-GCC-1-1	GCATGGGTGGTTCAGTGGTAGAATTC
5'-M-Gly-GCC-5-1_L26	13	Gly-GCC-5-1,Gly-GCC-3-1,Gly-GCC-2-6,Gly-GCC-2-5,Gly-GCC-2-4,Gly-GCC-2-3,Gly-GCC-2-2,Gly-GCC-2-1,Gly-CCC-1-2,Gly-CCC-1-1	GCATTGGTGGTTCAGTGGTAGAATTC
5'-M-Lys-TTT-5-1_L26	14	Lys-TTT-5-1,Lys-TTT-3-5,Lys-TTT-3-4,Lys-TTT-3-3,Lys-TTT-3-2,Lys-TTT-3-1	GCCCGGATAGCTCAGTCGGTAGAGCA
5'-S-SeC-TCA-1-1_L26	1	SeC-TCA-1-1	GCCCGGATGATCCTCAGTGGTCTGGG
5'-M-Lys-CTT-4-1_L26	11	Lys-CTT-4-1,Lys-CTT-3-1,Lys-CTT-2-5,Lys-CTT-2-4,Lys-CTT-2-3,Lys-CTT-2-2,Lys-CTT-2-1,Lys-CTT-1-2,Lys-CTT-1-1	GCCCGGCTAGCTCAGTCGGTAGAGCA
5'-M-Gly-CCC-2-2_L26	15	Gly-CCC-2-2,Gly-CCC-2-1	GCGCCGCTGGTGTAGTGGTATCATGC
5'-S-Gly-TCC-3-1_L26	12	Gly-TCC-3-1	GCGTTGGTGGTATAGTGGTAAGCATA
5'-M-Gly-TCC-4-1_L26	15	Gly-TCC-4-1,Gly-TCC-2-6,Gly-TCC-2-5,Gly-TCC-2-4,Gly-TCC-2-3,Gly-TCC-2-2,Gly-TCC-2-1	GCGTTGGTGGTATAGTGGTGAGCATA
5'-S-Gly-TCC-1-1_L26	15	Gly-TCC-1-1	GCGTTGGTGGTATAGTGGTTAGCATA
5'-S-Val-CAC-2-1_L26	13	Val-CAC-2-1	GCTTCTGTAGTGTAGTGGTTATCACG
5'-M-Arg-TCG-1-1_L26	4	Arg-TCG-1-1,Arg-CCG-1-3,Arg-CCG-1-2,Arg-CCG-1-1	GGCCGCGTGGCCTAATGGATAAGGCG
5'-M-Ile-AAT-7-2_L26	11	Ile-AAT-7-2,Ile-AAT-7-1	GGCCGGTTAGCTCAGTTGGTCAGAGC
5'-M-Ser-ACT-1-1_L26	11	Ser-ACT-1-1,Ile-AAT-6-1,Ile-AAT-5-5,Ile-AAT-5-4,Ile-AAT-5-3,Ile-AAT-5-2,Ile-AAT-5-1,Ile-AAT-4-1,Ile-AAT-2-1,Ile-AAT-1-1	GGCCGGTTAGCTCAGTTGGTTAGAGC
5'-M-Pro-TGG-3-5_L26	10	Pro-TGG-3-5,Pro-TGG-3-4,Pro-TGG-3-3,Pro-TGG-3-2,Pro-TGG-3-1,Pro-TGG-2-1,Pro-CGG-2-1,Pro-CGG-1-3,Pro-CGG-1-2,Pro-CGG-1-1,Pro-AGG-2-8,Pro-AGG-2-7,Pro-AGG-2-6,Pro-AGG-2-5,Pro-AGG-2-4,Pro-AGG-2-3,Pro-AGG-2-2,Pro-AGG-2-1,Pro-AGG-1-1	GGCTCGTTGGTCTAGGGGTATGATTC
5'-M-Arg-TCT-5-1_L26	1	Arg-TCT-5-1,Arg-TCT-3-2,Arg-TCT-3-1,Arg-TCT-2-1	GGCTCTGTGGCGCAATGGATAGCGCA
5'-M-Ala-TGC-4-1_L26	2	Ala-TGC-4-1,Ala-TGC-3-2,Ala-TGC-3-1,Ala-TGC-2-1,Ala-CGC-3-1,Ala-CGC-2-1,Ala-CGC-1-1,Ala-AGC-4-1	GGGGATGTAGCTCAGTGGTAGAGCGC
5'-M-Cys-GCA-9-4_L26	2	Cys-GCA-9-4,Cys-GCA-9-3,Cys-GCA-9-2,Cys-GCA-9-1,Cys-GCA-8-1,Cys-GCA-19-1,Cys-GCA-15-1,Cys-GCA-14-1,Cys-GCA-13-1,Cys-GCA-10-1	GGGGGTATAGCTCAGGGGTAGAGCAT
5'-M-Cys-GCA-4-1_L26	2	Cys-GCA-4-1,Cys-GCA-2-4,Cys-GCA-2-3,Cys-GCA-2-2,Cys-GCA-2-1	GGGGGTATAGCTCAGTGGTAGAGCAT
5'-M-Tyr-GTA-chr21-2_L26	14	Tyr-GTA-chr21-2,Tyr-GTA-chr14-8,Tyr-GTA-chr1-127	GGTAAAATGGCTGAGTGAAGCATTGG
5'-M-Leu-TAG-1-1_L26	15	Leu-TAG-1-1,Leu-AAG-3-1,Leu-AAG-2-4,Leu-AAG-2-3,Leu-AAG-2-2,Leu-AAG-2-1,Leu-AAG-1-3,Leu-AAG-1-2,Leu-AAG-1-1	GGTAGCGTGGCCGAGCGGTCTAAGGC
5'-S-Leu-TAG-3-1_L26	15	Leu-TAG-3-1	GGTAGCGTGGCCGAGTGGTCTAAGGC
5'-S-Leu-TAG-2-1_L26	10	Leu-TAG-2-1	GGTAGTGTGGCCGAGCGGTCTAAGGC
5'-M-Gln-TTG-4-1_L26	6	Gln-TTG-4-1,Gln-TTG-2-1,Gln-TTG-1-1	GGTCCCATGGTGTAATGGTTAGCACT
5'-S-Val-TAC-2-1_L26	1	Val-TAC-2-1	GGTTCCATAGTGTAGCGGTTATCACG
5'-S-Val-TAC-3-1_L26	1	Val-TAC-3-1	GGTTCCATAGTGTAGTGGTTATCACA
5'-M-Val-TAC-1-2_L26	15	Val-TAC-1-2,Val-TAC-1-1	GGTTCCATAGTGTAGTGGTTATCACG
5'-M-Gln-CTG-5-1_L26	5	Gln-CTG-5-1,Gln-CTG-2-1,Gln-CTG-1-5,Gln-CTG-1-4,Gln-CTG-1-3,Gln-CTG-1-2,Gln-CTG-1-1	GGTTCCATGGTGTAATGGTTAGCACT
5'-M-Leu-CAG-2-2_L26	15	Leu-CAG-2-2,Leu-CAG-2-1,Leu-CAG-1-7,Leu-CAG-1-6,Leu-CAG-1-5,Leu-CAG-1-4,Leu-CAG-1-3,Leu-CAG-1-2,Leu-CAG-1-1	GTCAGGATGGCCGAGCGGTCTAAGGC
5'-M-Leu-CAA-4-1_L26	7	Leu-CAA-4-1,Leu-CAA-3-1,Leu-CAA-2-1,Leu-CAA-1-2,Leu-CAA-1-1	GTCAGGATGGCCGAGTGGTCTAAGGC
5'-S-Val-CAC-3-1_L26	4	Val-CAC-3-1	GTTTCCGTAGTGTAGCGGTTATCACA
5'-S-Val-AAC-2-1_L26	12	Val-AAC-2-1	GTTTCCGTAGTGTAGTGGTCATCACG
5'-M-Val-CAC-5-1_L26	15	Val-CAC-5-1,Val-CAC-4-1,Val-CAC-1-6,Val-CAC-1-5,Val-CAC-1-4,Val-CAC-1-3,Val-CAC-1-2,Val-CAC-1-1,Val-AAC-5-1,Val-AAC-4-1,Val-AAC-3-1,Val-AAC-1-5,Val-AAC-1-4,Val-AAC-1-3,Val-AAC-1-2,Val-AAC-1-1	GTTTCCGTAGTGTAGTGGTTATCACG
5'-M-Glu-TTC-2-2_L26	15	Glu-TTC-2-2,Glu-TTC-2-1	TCCCACATGGTCTAGCGGTTAGGATT
5'-M-Glu-TTC-1-2_L26	14	Glu-TTC-1-2,Glu-TTC-1-1	TCCCATATGGTCTAGCGGTTAGGATT
5'-M-Glu-CTC-2-1_L26	15	Glu-CTC-2-1,Glu-CTC-1-7,Glu-CTC-1-6,Glu-CTC-1-5,Glu-CTC-1-4,Glu-CTC-1-3,Glu-CTC-1-2,Glu-CTC-1-1	TCCCTGGTGGTCTAGTGGTTAGGATT
5'-M-iMet-CAT-2-1_L27	6	iMet-CAT-2-1,iMet-CAT-1-8,iMet-CAT-1-7,iMet-CAT-1-6,iMet-CAT-1-5,iMet-CAT-1-4,iMet-CAT-1-3,iMet-CAT-1-2,iMet-CAT-1-1	AGCAGAGTGGCGCAGCGGAAGCGTGCT
5'-S-Glu-TTC-9-1_L27	1	Glu-TTC-9-1	GCAATGGTGGTTCAGTGGTAGAATTCT
5'-S-Val-CAC-8-1_L27	2	Val-CAC-8-1	GCACTGGTGGTTCAGTGGTAGAATTCT
5'-M-Gly-GCC-1-5_L27	15	Gly-GCC-1-5,Gly-GCC-1-4,Gly-GCC-1-3,Gly-GCC-1-2,Gly-GCC-1-1	GCATGGGTGGTTCAGTGGTAGAATTCT
5'-M-Gly-GCC-5-1_L27	15	Gly-GCC-5-1,Gly-GCC-3-1,Gly-GCC-2-6,Gly-GCC-2-5,Gly-GCC-2-4,Gly-GCC-2-3,Gly-GCC-2-2,Gly-GCC-2-1,Gly-CCC-1-2,Gly-CCC-1-1	GCATTGGTGGTTCAGTGGTAGAATTCT
5'-M-Lys-TTT-5-1_L27	10	Lys-TTT-5-1,Lys-TTT-3-5,Lys-TTT-3-4,Lys-TTT-3-3,Lys-TTT-3-2,Lys-TTT-3-1	GCCCGGATAGCTCAGTCGGTAGAGCAT
5'-M-His-GTG-1-9_L27	4	His-GTG-1-9,His-GTG-1-8,His-GTG-1-7,His-GTG-1-6,His-GTG-1-5,His-GTG-1-4,His-GTG-1-3,His-GTG-1-2,His-GTG-1-1	GCCGTGATCGTATAGTGGTTAGTACTC
5'-S-Lys-TTT-4-1_L27	1	Lys-TTT-4-1	GCCTGGATAGCTCAGTCGGTAGAGCAT
5'-M-Gly-CCC-2-2_L27	15	Gly-CCC-2-2,Gly-CCC-2-1	GCGCCGCTGGTGTAGTGGTATCATGCA
5'-M-Gly-TCC-4-1_L27	8	Gly-TCC-4-1,Gly-TCC-2-6,Gly-TCC-2-5,Gly-TCC-2-4,Gly-TCC-2-3,Gly-TCC-2-2,Gly-TCC-2-1	GCGTTGGTGGTATAGTGGTGAGCATAG
5'-S-Gly-TCC-1-1_L27	6	Gly-TCC-1-1	GCGTTGGTGGTATAGTGGTTAGCATAG
5'-M-Pro-TGG-3-5_L27	12	Pro-TGG-3-5,Pro-TGG-3-4,Pro-TGG-3-3,Pro-TGG-3-2,Pro-TGG-3-1,Pro-TGG-2-1,Pro-CGG-2-1,Pro-CGG-1-3,Pro-CGG-1-2,Pro-CGG-1-1,Pro-AGG-2-8,Pro-AGG-2-7,Pro-AGG-2-6,Pro-AGG-2-5,Pro-AGG-2-4,Pro-AGG-2-3,Pro-AGG-2-2,Pro-AGG-2-1,Pro-AGG-1-1	GGCTCGTTGGTCTAGGGGTATGATTCT
5'-M-Cys-GCA-9-4_L27	1	Cys-GCA-9-4,Cys-GCA-9-3,Cys-GCA-9-2,Cys-GCA-9-1,Cys-GCA-8-1,Cys-GCA-19-1,Cys-GCA-15-1,Cys-GCA-14-1,Cys-GCA-13-1,Cys-GCA-10-1	GGGGGTATAGCTCAGGGGTAGAGCATT
5'-M-Cys-GCA-4-1_L27	4	Cys-GCA-4-1,Cys-GCA-2-4,Cys-GCA-2-3,Cys-GCA-2-2,Cys-GCA-2-1	GGGGGTATAGCTCAGTGGTAGAGCATT
5'-M-Ala-CGC-4-1_L27	3	Ala-CGC-4-1,Ala-AGC-7-1,Ala-AGC-5-1,Ala-AGC-3-1,Ala-AGC-2-2,Ala-AGC-2-1	GGGGGTGTAGCTCAGTGGTAGAGCGCG
5'-S-Val-AAC-2-1_L27	1	Val-AAC-2-1	GTTTCCGTAGTGTAGTGGTCATCACGT
5'-M-Val-CAC-5-1_L27	8	Val-CAC-5-1,Val-CAC-4-1,Val-CAC-1-6,Val-CAC-1-5,Val-CAC-1-4,Val-CAC-1-3,Val-CAC-1-2,Val-CAC-1-1,Val-AAC-5-1,Val-AAC-4-1,Val-AAC-3-1,Val-AAC-1-5,Val-AAC-1-4,Val-AAC-1-3,Val-AAC-1-2,Val-AAC-1-1	GTTTCCGTAGTGTAGTGGTTATCACGT
5'-M-Glu-TTC-2-2_L27	13	Glu-TTC-2-2,Glu-TTC-2-1	TCCCACATGGTCTAGCGGTTAGGATTC
5'-M-Glu-TTC-1-2_L27	9	Glu-TTC-1-2,Glu-TTC-1-1	TCCCATATGGTCTAGCGGTTAGGATTC
5'-M-Glu-CTC-2-1_L27	15	Glu-CTC-2-1,Glu-CTC-1-7,Glu-CTC-1-6,Glu-CTC-1-5,Glu-CTC-1-4,Glu-CTC-1-3,Glu-CTC-1-2,Glu-CTC-1-1	TCCCTGGTGGTCTAGTGGTTAGGATTC
5'-S-Arg-CCG-2-1_L28	8	Arg-CCG-2-1	GACCCAGTGGCCTAATGGATAAGGCATC
5'-S-Glu-TTC-9-1_L28	3	Glu-TTC-9-1	GCAATGGTGGTTCAGTGGTAGAATTCTC
5'-S-Val-CAC-8-1_L28	6	Val-CAC-8-1	GCACTGGTGGTTCAGTGGTAGAATTCTC
5'-M-Gly-GCC-1-5_L28	15	Gly-GCC-1-5,Gly-GCC-1-4,Gly-GCC-1-3,Gly-GCC-1-2,Gly-GCC-1-1	GCATGGGTGGTTCAGTGGTAGAATTCTC
5'-M-Gly-GCC-5-1_L28	15	Gly-GCC-5-1,Gly-GCC-3-1,Gly-GCC-2-6,Gly-GCC-2-5,Gly-GCC-2-4,Gly-GCC-2-3,Gly-GCC-2-2,Gly-GCC-2-1,Gly-CCC-1-2,Gly-CCC-1-1	GCATTGGTGGTTCAGTGGTAGAATTCTC
5'-M-Lys-TTT-5-1_L28	14	Lys-TTT-5-1,Lys-TTT-3-5,Lys-TTT-3-4,Lys-TTT-3-3,Lys-TTT-3-2,Lys-TTT-3-1	GCCCGGATAGCTCAGTCGGTAGAGCATC
5'-M-Lys-CTT-4-1_L28	11	Lys-CTT-4-1,Lys-CTT-3-1,Lys-CTT-2-5,Lys-CTT-2-4,Lys-CTT-2-3,Lys-CTT-2-2,Lys-CTT-2-1,Lys-CTT-1-2,Lys-CTT-1-1	GCCCGGCTAGCTCAGTCGGTAGAGCATG
5'-M-His-GTG-1-9_L28	11	His-GTG-1-9,His-GTG-1-8,His-GTG-1-7,His-GTG-1-6,His-GTG-1-5,His-GTG-1-4,His-GTG-1-3,His-GTG-1-2,His-GTG-1-1	GCCGTGATCGTATAGTGGTTAGTACTCT
5'-S-Gly-TCC-3-1_L28	6	Gly-TCC-3-1	GCGTTGGTGGTATAGTGGTAAGCATAGC
5'-M-Gly-TCC-2-6_L28	15	Gly-TCC-2-6,Gly-TCC-2-5,Gly-TCC-2-4,Gly-TCC-2-3,Gly-TCC-2-2,Gly-TCC-2-1	GCGTTGGTGGTATAGTGGTGAGCATAGC
5'-S-Gly-TCC-1-1_L28	15	Gly-TCC-1-1	GCGTTGGTGGTATAGTGGTTAGCATAGC
5'-S-Val-CAC-2-1_L28	5	Val-CAC-2-1	GCTTCTGTAGTGTAGTGGTTATCACGTT
5'-M-Arg-TCG-1-1_L28	6	Arg-TCG-1-1,Arg-CCG-1-3,Arg-CCG-1-2,Arg-CCG-1-1	GGCCGCGTGGCCTAATGGATAAGGCGTC
5'-M-Pro-TGG-3-5_L28	12	Pro-TGG-3-5,Pro-TGG-3-4,Pro-TGG-3-3,Pro-TGG-3-2,Pro-TGG-3-1,Pro-TGG-2-1,Pro-CGG-2-1,Pro-CGG-1-3,Pro-CGG-1-2,Pro-CGG-1-1,Pro-AGG-2-8,Pro-AGG-2-7,Pro-AGG-2-6,Pro-AGG-2-5,Pro-AGG-2-4,Pro-AGG-2-3,Pro-AGG-2-2,Pro-AGG-2-1,Pro-AGG-1-1	GGCTCGTTGGTCTAGGGGTATGATTCTC
5'-S-Ala-CGC-3-1_L28	1	Ala-CGC-3-1	GGGGATGTAGCTCAGTGGTAGAGCGCGC
5'-M-Cys-GCA-4-1_L28	1	Cys-GCA-4-1,Cys-GCA-2-4,Cys-GCA-2-3,Cys-GCA-2-2,Cys-GCA-2-1	GGGGGTATAGCTCAGTGGTAGAGCATTT
5'-M-Leu-TAG-1-1_L28	1	Leu-TAG-1-1,Leu-AAG-3-1,Leu-AAG-2-4,Leu-AAG-2-3,Leu-AAG-2-2,Leu-AAG-2-1,Leu-AAG-1-3,Leu-AAG-1-2,Leu-AAG-1-1	GGTAGCGTGGCCGAGCGGTCTAAGGCGC
5'-S-Leu-TAG-3-1_L28	1	Leu-TAG-3-1	GGTAGCGTGGCCGAGTGGTCTAAGGCGC
5'-S-Val-TAC-2-1_L28	4	Val-TAC-2-1	GGTTCCATAGTGTAGCGGTTATCACGTC
5'-M-Val-TAC-1-2_L28	13	Val-TAC-1-2,Val-TAC-1-1	GGTTCCATAGTGTAGTGGTTATCACGTC
5'-S-Val-CAC-3-1_L28	9	Val-CAC-3-1	GTTTCCGTAGTGTAGCGGTTATCACATT
5'-S-Val-AAC-2-1_L28	9	Val-AAC-2-1	GTTTCCGTAGTGTAGTGGTCATCACGTT
5'-M-Val-CAC-5-1_L28	13	Val-CAC-5-1,Val-CAC-4-1,Val-CAC-1-6,Val-CAC-1-5,Val-CAC-1-4,Val-CAC-1-3,Val-CAC-1-2,Val-CAC-1-1,Val-AAC-5-1,Val-AAC-4-1,Val-AAC-3-1,Val-AAC-1-5,Val-AAC-1-4,Val-AAC-1-3,Val-AAC-1-2,Val-AAC-1-1	GTTTCCGTAGTGTAGTGGTTATCACGTT
5'-M-Glu-TTC-2-2_L28	15	Glu-TTC-2-2,Glu-TTC-2-1	TCCCACATGGTCTAGCGGTTAGGATTCC
5'-M-Glu-TTC-1-2_L28	14	Glu-TTC-1-2,Glu-TTC-1-1	TCCCATATGGTCTAGCGGTTAGGATTCC
5'-M-Glu-TTC-8-1_L28	2	Glu-TTC-8-1,Glu-TTC-4-2,Glu-TTC-4-1,Glu-TTC-3-1	TCCCTGGTGGTCTAGTGGCTAGGATTCG
5'-M-Glu-CTC-2-1_L28	15	Glu-CTC-2-1,Glu-CTC-1-7,Glu-CTC-1-6,Glu-CTC-1-5,Glu-CTC-1-4,Glu-CTC-1-3,Glu-CTC-1-2,Glu-CTC-1-1	TCCCTGGTGGTCTAGTGGTTAGGATTCG
5'-M-iMet-CAT-2-1_L29	6	iMet-CAT-2-1,iMet-CAT-1-8,iMet-CAT-1-7,iMet-CAT-1-6,iMet-CAT-1-5,iMet-CAT-1-4,iMet-CAT-1-3,iMet-CAT-1-2,iMet-CAT-1-1	AGCAGAGTGGCGCAGCGGAAGCGTGCTGG
5'-S-Glu-TTC-9-1_L29	3	Glu-TTC-9-1	GCAATGGTGGTTCAGTGGTAGAATTCTCG
5'-S-Val-CAC-8-1_L29	7	Val-CAC-8-1	GCACTGGTGGTTCAGTGGTAGAATTCTCG
5'-M-Gly-GCC-1-5_L29	15	Gly-GCC-1-5,Gly-GCC-1-4,Gly-GCC-1-3,Gly-GCC-1-2,Gly-GCC-1-1	GCATGGGTGGTTCAGTGGTAGAATTCTCG
5'-M-Gly-GCC-5-1_L29	15	Gly-GCC-5-1,Gly-GCC-3-1,Gly-GCC-2-6,Gly-GCC-2-5,Gly-GCC-2-4,Gly-GCC-2-3,Gly-GCC-2-2,Gly-GCC-2-1,Gly-CCC-1-2,Gly-CCC-1-1	GCATTGGTGGTTCAGTGGTAGAATTCTCG
5'-M-Lys-TTT-5-1_L29	9	Lys-TTT-5-1,Lys-TTT-3-5,Lys-TTT-3-4,Lys-TTT-3-3,Lys-TTT-3-2,Lys-TTT-3-1	GCCCGGATAGCTCAGTCGGTAGAGCATCA
5'-M-Lys-CTT-3-1_L29	8	Lys-CTT-3-1,Lys-CTT-2-5,Lys-CTT-2-4,Lys-CTT-2-3,Lys-CTT-2-2,Lys-CTT-2-1	GCCCGGCTAGCTCAGTCGGTAGAGCATGA
5'-M-Lys-CTT-4-1_L29	12	Lys-CTT-4-1,Lys-CTT-1-2,Lys-CTT-1-1	GCCCGGCTAGCTCAGTCGGTAGAGCATGG
5'-M-His-GTG-1-9_L29	10	His-GTG-1-9,His-GTG-1-8,His-GTG-1-7,His-GTG-1-6,His-GTG-1-5,His-GTG-1-4,His-GTG-1-3,His-GTG-1-2,His-GTG-1-1	GCCGTGATCGTATAGTGGTTAGTACTCTG
5'-M-Gly-CCC-2-2_L29	15	Gly-CCC-2-2,Gly-CCC-2-1	GCGCCGCTGGTGTAGTGGTATCATGCAAG
5'-M-Gly-TCC-2-6_L29	10	Gly-TCC-2-6,Gly-TCC-2-5,Gly-TCC-2-4,Gly-TCC-2-3,Gly-TCC-2-2,Gly-TCC-2-1	GCGTTGGTGGTATAGTGGTGAGCATAGCT
5'-S-Gly-TCC-1-1_L29	2	Gly-TCC-1-1	GCGTTGGTGGTATAGTGGTTAGCATAGCT
5'-S-Val-CAC-2-1_L29	2	Val-CAC-2-1	GCTTCTGTAGTGTAGTGGTTATCACGTTC
5'-M-Gln-TTG-3-3_L29	2	Gln-TTG-3-3,Gln-TTG-3-2,Gln-TTG-3-1	GGCCCCATGGTGTAATGGTTAGCACTCTG
5'-M-Arg-TCG-1-1_L29	3	Arg-TCG-1-1,Arg-CCG-1-3,Arg-CCG-1-2,Arg-CCG-1-1	GGCCGCGTGGCCTAATGGATAAGGCGTCT
5'-M-Thr-CGT-4-1_L29	2	Thr-CGT-4-1,Thr-CGT-2-1	GGCGCGGTGGCCAAGTGGTAAGGCGTCGG
5'-M-Pro-TGG-3-5_L29	10	Pro-TGG-3-5,Pro-TGG-3-4,Pro-TGG-3-3,Pro-TGG-3-2,Pro-TGG-3-1,Pro-TGG-2-1,Pro-CGG-2-1,Pro-CGG-1-3,Pro-CGG-1-2,Pro-CGG-1-1,Pro-AGG-2-8,Pro-AGG-2-7,Pro-AGG-2-6,Pro-AGG-2-5,Pro-AGG-2-4,Pro-AGG-2-3,Pro-AGG-2-2,Pro-AGG-2-1,Pro-AGG-1-1	GGCTCGTTGGTCTAGGGGTATGATTCTCG
5'-S-Cys-GCA-1-1_L29	7	Cys-GCA-1-1	GGGGGCATAGCTCAGTGGTAGAGCATTTG
5'-M-Cys-GCA-9-4_L29	15	Cys-GCA-9-4,Cys-GCA-9-3,Cys-GCA-9-2,Cys-GCA-9-1,Cys-GCA-8-1,Cys-GCA-19-1,Cys-GCA-15-1,Cys-GCA-14-1,Cys-GCA-13-1,Cys-GCA-10-1	GGGGGTATAGCTCAGGGGTAGAGCATTTG
5'-M-Cys-GCA-4-1_L29	15	Cys-GCA-4-1,Cys-GCA-2-4,Cys-GCA-2-3,Cys-GCA-2-2,Cys-GCA-2-1	GGGGGTATAGCTCAGTGGTAGAGCATTTG
5'-S-Cys-GCA-6-1_L29	9	Cys-GCA-6-1	GGGGGTGTAGCTCAGTGGTAGAGCATTTG
5'-M-Tyr-GTA-chr21-2_L29	8	Tyr-GTA-chr21-2,Tyr-GTA-chr14-8,Tyr-GTA-chr1-127	GGTAAAATGGCTGAGTGAAGCATTGGACT
5'-M-Leu-TAG-1-1_L29	15	Leu-TAG-1-1,Leu-AAG-3-1,Leu-AAG-2-4,Leu-AAG-2-3,Leu-AAG-2-2,Leu-AAG-2-1,Leu-AAG-1-3,Leu-AAG-1-2,Leu-AAG-1-1	GGTAGCGTGGCCGAGCGGTCTAAGGCGCT
5'-S-Leu-TAG-3-1_L29	8	Leu-TAG-3-1	GGTAGCGTGGCCGAGTGGTCTAAGGCGCT
5'-M-Gln-TTG-4-1_L29	14	Gln-TTG-4-1,Gln-TTG-2-1,Gln-TTG-1-1	GGTCCCATGGTGTAATGGTTAGCACTCTG
5'-S-Val-TAC-2-1_L29	3	Val-TAC-2-1	GGTTCCATAGTGTAGCGGTTATCACGTCT
5'-M-Val-TAC-1-2_L29	4	Val-TAC-1-2,Val-TAC-1-1	GGTTCCATAGTGTAGTGGTTATCACGTCT
5'-M-Leu-CAG-chr9-3_L29	4	Leu-CAG-chr9-3,Gln-CTG-3-2,Gln-CTG-3-1	GGTTCCATGGTGTAATGGTGAGCACTCTG
5'-M-Gln-CTG-5-1_L29	14	Gln-CTG-5-1,Gln-CTG-2-1,Gln-CTG-1-5,Gln-CTG-1-4,Gln-CTG-1-3,Gln-CTG-1-2,Gln-CTG-1-1	GGTTCCATGGTGTAATGGTTAGCACTCTG
5'-M-Leu-CAG-2-2_L29	11	Leu-CAG-2-2,Leu-CAG-2-1,Leu-CAG-1-7,Leu-CAG-1-6,Leu-CAG-1-5,Leu-CAG-1-4,Leu-CAG-1-3,Leu-CAG-1-2,Leu-CAG-1-1	GTCAGGATGGCCGAGCGGTCTAAGGCGCT
5'-S-Val-CAC-3-1_L29	5	Val-CAC-3-1	GTTTCCGTAGTGTAGCGGTTATCACATTC
5'-S-Val-AAC-2-1_L29	1	Val-AAC-2-1	GTTTCCGTAGTGTAGTGGTCATCACGTTC
5'-M-Val-CAC-5-1_L29	15	Val-CAC-5-1,Val-CAC-4-1,Val-CAC-1-6,Val-CAC-1-5,Val-CAC-1-4,Val-CAC-1-3,Val-CAC-1-2,Val-CAC-1-1,Val-AAC-4-1,Val-AAC-3-1,Val-AAC-1-5,Val-AAC-1-4,Val-AAC-1-3,Val-AAC-1-2,Val-AAC-1-1	GTTTCCGTAGTGTAGTGGTTATCACGTTC
5'-M-Glu-TTC-2-2_L29	15	Glu-TTC-2-2,Glu-TTC-2-1	TCCCACATGGTCTAGCGGTTAGGATTCCT
5'-M-Glu-TTC-1-2_L29	10	Glu-TTC-1-2,Glu-TTC-1-1	TCCCATATGGTCTAGCGGTTAGGATTCCT
5'-M-Glu-TTC-8-1_L29	6	Glu-TTC-8-1,Glu-TTC-4-2,Glu-TTC-4-1,Glu-TTC-3-1	TCCCTGGTGGTCTAGTGGCTAGGATTCGG
5'-M-Glu-CTC-2-1_L29	15	Glu-CTC-2-1,Glu-CTC-1-7,Glu-CTC-1-6,Glu-CTC-1-5,Glu-CTC-1-4,Glu-CTC-1-3,Glu-CTC-1-2,Glu-CTC-1-1	TCCCTGGTGGTCTAGTGGTTAGGATTCGG
5'-M-iMet-CAT-2-1_L30	15	iMet-CAT-2-1,iMet-CAT-1-8,iMet-CAT-1-7,iMet-CAT-1-6,iMet-CAT-1-5,iMet-CAT-1-4,iMet-CAT-1-3,iMet-CAT-1-2,iMet-CAT-1-1	AGCAGAGTGGCGCAGCGGAAGCGTGCTGGG
5'-S-Arg-CCG-2-1_L30	15	Arg-CCG-2-1	GACCCAGTGGCCTAATGGATAAGGCATCAG
5'-M-Ser-GCT-5-1_L30	15	Ser-GCT-5-1,Ser-GCT-4-3,Ser-GCT-4-2,Ser-GCT-4-1,Ser-GCT-3-1,Ser-GCT-2-1,Ser-GCT-1-1	GACGAGGTGGCCGAGTGGTTAAGGCGATGG
5'-S-Glu-TTC-9-1_L30	14	Glu-TTC-9-1	GCAATGGTGGTTCAGTGGTAGAATTCTCGC
5'-S-Val-CAC-8-1_L30	15	Val-CAC-8-1	GCACTGGTGGTTCAGTGGTAGAATTCTCGC
5'-M-Gly-GCC-1-5_L30	15	Gly-GCC-1-5,Gly-GCC-1-4,Gly-GCC-1-3,Gly-GCC-1-2,Gly-GCC-1-1	GCATGGGTGGTTCAGTGGTAGAATTCTCGC
5'-S-Gly-CCC-3-1_L30	5	Gly-CCC-3-1	GCATTGGTGGTTCAATGGTAGAATTCTCGC
5'-M-Gly-GCC-5-1_L30	15	Gly-GCC-5-1,Gly-GCC-3-1,Gly-GCC-2-6,Gly-GCC-2-5,Gly-GCC-2-4,Gly-GCC-2-3,Gly-GCC-2-2,Gly-GCC-2-1,Gly-CCC-1-2,Gly-CCC-1-1	GCATTGGTGGTTCAGTGGTAGAATTCTCGC
5'-S-Arg-CCT-4-1_L30	1	Arg-CCT-4-1	GCCCCAGTGGCCTAATGGATAAGGCATTGG
5'-M-Lys-TTT-5-1_L30	15	Lys-TTT-5-1,Lys-TTT-3-5,Lys-TTT-3-4,Lys-TTT-3-3,Lys-TTT-3-2,Lys-TTT-3-1	GCCCGGATAGCTCAGTCGGTAGAGCATCAG
5'-S-SeC-TCA-1-1_L30	6	SeC-TCA-1-1	GCCCGGATGATCCTCAGTGGTCTGGGGTGC
5'-M-Lys-CTT-3-1_L30	15	Lys-CTT-3-1,Lys-CTT-2-5,Lys-CTT-2-4,Lys-CTT-2-3,Lys-CTT-2-2,Lys-CTT-2-1	GCCCGGCTAGCTCAGTCGGTAGAGCATGAG
5'-M-Lys-CTT-4-1_L30	15	Lys-CTT-4-1,Lys-CTT-1-2,Lys-CTT-1-1	GCCCGGCTAGCTCAGTCGGTAGAGCATGGG
5'-M-His-GTG-1-9_L30	15	His-GTG-1-9,His-GTG-1-8,His-GTG-1-7,His-GTG-1-6,His-GTG-1-5,His-GTG-1-4,His-GTG-1-3,His-GTG-1-2,His-GTG-1-1	GCCGTGATCGTATAGTGGTTAGTACTCTGC
5'-S-Gly-TCC-3-1_L30	7	Gly-TCC-3-1	GCGTTGGTGGTATAGTGGTAAGCATAGCTG
5'-M-Gly-TCC-2-6_L30	15	Gly-TCC-2-6,Gly-TCC-2-5,Gly-TCC-2-4,Gly-TCC-2-3,Gly-TCC-2-2,Gly-TCC-2-1	GCGTTGGTGGTATAGTGGTGAGCATAGCTG
5'-S-Gly-TCC-1-1_L30	15	Gly-TCC-1-1	GCGTTGGTGGTATAGTGGTTAGCATAGCTG
5'-M-Ser-CGA-2-1_L30	2	Ser-CGA-2-1,Ser-CGA-1-1	GCTGTGATGGCCGAGTGGTTAAGGCGTTGG
5'-S-Ser-CGA-3-1_L30	1	Ser-CGA-3-1	GCTGTGATGGCCGAGTGGTTAAGGTGTTGG
5'-S-Val-CAC-2-1_L30	15	Val-CAC-2-1	GCTTCTGTAGTGTAGTGGTTATCACGTTCG
5'-S-Gln-CTG-6-1_L30	1	Gln-CTG-6-1	GGCCCCATGGTGTAATGGTCAGCACTCTGG
5'-M-Gln-TTG-3-3_L30	15	Gln-TTG-3-3,Gln-TTG-3-2,Gln-TTG-3-1	GGCCCCATGGTGTAATGGTTAGCACTCTGG
5'-S-Thr-TGT-5-1_L30	1	Thr-TGT-5-1	GGCCCTATAGCTCAGGGGTTAGAGCACTGG
5'-M-Arg-TCG-1-1_L30	14	Arg-TCG-1-1,Arg-CCG-1-3,Arg-CCG-1-2,Arg-CCG-1-1	GGCCGCGTGGCCTAATGGATAAGGCGTCTG
5'-M-Thr-CGT-4-1_L30	6	Thr-CGT-4-1,Thr-CGT-2-1	GGCGCGGTGGCCAAGTGGTAAGGCGTCGGT
5'-S-Arg-TCT-1-1_L30	2	Arg-TCT-1-1	GGCTCCGTGGCGCAATGGATAGCGCATTGG
5'-M-Pro-TGG-3-5_L30	15	Pro-TGG-3-5,Pro-TGG-3-4,Pro-TGG-3-3,Pro-TGG-3-2,Pro-TGG-3-1,Pro-CGG-2-1,Pro-CGG-1-3,Pro-CGG-1-2,Pro-CGG-1-1,Pro-AGG-2-8,Pro-AGG-2-7,Pro-AGG-2-6,Pro-AGG-2-5,Pro-AGG-2-4,Pro-AGG-2-3,Pro-AGG-2-2,Pro-AGG-2-1,Pro-AGG-1-1	GGCTCGTTGGTCTAGGGGTATGATTCTCGC
5'-S-Pro-TGG-2-1_L30	15	Pro-TGG-2-1	GGCTCGTTGGTCTAGGGGTATGATTCTCGG
5'-S-Pro-TGG-1-1_L30	1	Pro-TGG-1-1	GGCTCGTTGGTCTAGTGGTATGATTCTCGC
5'-M-Ala-TGC-4-1_L30	9	Ala-TGC-4-1,Ala-TGC-3-2,Ala-TGC-3-1,Ala-TGC-2-1,Ala-CGC-2-1,Ala-CGC-1-1,Ala-AGC-4-1	GGGGATGTAGCTCAGTGGTAGAGCGCATGC
5'-S-Ala-CGC-3-1_L30	2	Ala-CGC-3-1	GGGGATGTAGCTCAGTGGTAGAGCGCGCGC
5'-M-Ala-AGC-8-2_L30	10	Ala-AGC-8-2,Ala-AGC-8-1	GGGGGATTAGCTCAAATGGTAGAGCGCTCG
5'-S-Cys-GCA-7-1_L30	5	Cys-GCA-7-1	GGGGGTATAGCTCAGGTGGTAGAGCATTTG
5'-S-Cys-GCA-5-1_L30	12	Cys-GCA-5-1	GGGGGTATAGCTCAGTGGGTAGAGCATTTG
5'-M-Ala-CGC-4-1_L30	14	Ala-CGC-4-1,Ala-AGC-7-1,Ala-AGC-5-1,Ala-AGC-3-1,Ala-AGC-2-2,Ala-AGC-2-1	GGGGGTGTAGCTCAGTGGTAGAGCGCGTGC
5'-M-Tyr-GTA-chr21-2_L30	15	Tyr-GTA-chr21-2,Tyr-GTA-chr14-8,Tyr-GTA-chr1-127	GGTAAAATGGCTGAGTGAAGCATTGGACTG
5'-M-Leu-TAG-1-1_L30	15	Leu-TAG-1-1,Leu-AAG-3-1,Leu-AAG-2-4,Leu-AAG-2-3,Leu-AAG-2-2,Leu-AAG-2-1,Leu-AAG-1-3,Leu-AAG-1-2,Leu-AAG-1-1	GGTAGCGTGGCCGAGCGGTCTAAGGCGCTG
5'-S-Leu-TAG-3-1_L30	8	Leu-TAG-3-1	GGTAGCGTGGCCGAGTGGTCTAAGGCGCTG
5'-S-Leu-TAG-2-1_L30	14	Leu-TAG-2-1	GGTAGTGTGGCCGAGCGGTCTAAGGCGCTG
5'-M-Gln-TTG-4-1_L30	15	Gln-TTG-4-1,Gln-TTG-2-1,Gln-TTG-1-1	GGTCCCATGGTGTAATGGTTAGCACTCTGG
5'-S-Val-TAC-2-1_L30	15	Val-TAC-2-1	GGTTCCATAGTGTAGCGGTTATCACGTCTG
5'-S-Val-TAC-3-1_L30	5	Val-TAC-3-1	GGTTCCATAGTGTAGTGGTTATCACATCTG
5'-M-Val-TAC-1-2_L30	15	Val-TAC-1-2,Val-TAC-1-1	GGTTCCATAGTGTAGTGGTTATCACGTCTG
5'-M-Gln-CTG-7-1_L30	1	Gln-CTG-7-1,Gln-CTG-4-2,Gln-CTG-4-1	GGTTCCATGGTGTAATGGTAAGCACTCTGG
5'-M-Leu-CAG-chr9-3_L30	11	Leu-CAG-chr9-3,Gln-CTG-3-2,Gln-CTG-3-1	GGTTCCATGGTGTAATGGTGAGCACTCTGG
5'-M-Gln-CTG-5-1_L30	15	Gln-CTG-5-1,Gln-CTG-2-1,Gln-CTG-1-5,Gln-CTG-1-4,Gln-CTG-1-3,Gln-CTG-1-2,Gln-CTG-1-1	GGTTCCATGGTGTAATGGTTAGCACTCTGG
5'-M-Ser-TGA-4-1_L30	11	Ser-TGA-4-1,Ser-TGA-3-1,Ser-TGA-2-1,Ser-AGA-3-1,Ser-AGA-2-6,Ser-AGA-2-5,Ser-AGA-2-4,Ser-AGA-2-3,Ser-AGA-2-2,Ser-AGA-2-1,Ser-AGA-1-1	GTAGTCGTGGCCGAGTGGTTAAGGCGATGG
5'-M-Leu-CAG-2-2_L30	15	Leu-CAG-2-2,Leu-CAG-2-1,Leu-CAG-1-7,Leu-CAG-1-6,Leu-CAG-1-5,Leu-CAG-1-4,Leu-CAG-1-3,Leu-CAG-1-2,Leu-CAG-1-1	GTCAGGATGGCCGAGCGGTCTAAGGCGCTG
5'-S-Val-CAC-3-1_L30	15	Val-CAC-3-1	GTTTCCGTAGTGTAGCGGTTATCACATTCG
5'-S-Val-AAC-2-1_L30	15	Val-AAC-2-1	GTTTCCGTAGTGTAGTGGTCATCACGTTCG
5'-M-Val-CAC-5-1_L30	15	Val-CAC-5-1,Val-CAC-4-1,Val-CAC-1-6,Val-CAC-1-5,Val-CAC-1-4,Val-CAC-1-3,Val-CAC-1-2,Val-CAC-1-1,Val-AAC-4-1,Val-AAC-3-1,Val-AAC-1-5,Val-AAC-1-4,Val-AAC-1-3,Val-AAC-1-2,Val-AAC-1-1	GTTTCCGTAGTGTAGTGGTTATCACGTTCG
5'-M-Glu-TTC-2-2_L30	15	Glu-TTC-2-2,Glu-TTC-2-1	TCCCACATGGTCTAGCGGTTAGGATTCCTG
5'-M-Glu-TTC-1-2_L30	15	Glu-TTC-1-2,Glu-TTC-1-1	TCCCATATGGTCTAGCGGTTAGGATTCCTG
5'-M-Glu-TTC-8-1_L30	15	Glu-TTC-8-1,Glu-TTC-4-2,Glu-TTC-4-1,Glu-TTC-3-1	TCCCTGGTGGTCTAGTGGCTAGGATTCGGC
5'-M-Glu-CTC-2-1_L30	15	Glu-CTC-2-1,Glu-CTC-1-7,Glu-CTC-1-6,Glu-CTC-1-5,Glu-CTC-1-4,Glu-CTC-1-3,Glu-CTC-1-2,Glu-CTC-1-1	TCCCTGGTGGTCTAGTGGTTAGGATTCGGC
5'-M-Asp-GTC-2-9_L30	10	Asp-GTC-2-9,Asp-GTC-2-8,Asp-GTC-2-7,Asp-GTC-2-6,Asp-GTC-2-5,Asp-GTC-2-4,Asp-GTC-2-3,Asp-GTC-2-2,Asp-GTC-2-1,Asp-GTC-2-11,Asp-GTC-2-10	TCCTCGTTAGTATAGTGGTGAGTATCCCCG

## Sheet: 3'-tRFs
tRF3	#Cancers	tRNA genes	Sequence
3'-M-Asn-GTT-5-1_L15	3	Asn-GTT-5-1,Asn-GTT-4-1,Asn-GTT-3-2,Asn-GTT-3-1,Asn-GTT-2-6,Asn-GTT-2-5,Asn-GTT-2-4,Asn-GTT-2-3,Asn-GTT-2-2,Asn-GTT-2-1,Asn-GTT-18-1,Asn-GTT-13-1,Asn-GTT-1-1,Asn-ATT-1-1	CACCCAGGGACGCCA
3'-M-iMet-CAT-3-1_L15	2	iMet-CAT-3-1,iMet-CAT-2-1,iMet-CAT-1-8,iMet-CAT-1-7,iMet-CAT-1-6,iMet-CAT-1-5,iMet-CAT-1-4,iMet-CAT-1-3,iMet-CAT-1-2,iMet-CAT-1-1	CATCCTCTGCTACCA
3'-M-Arg-TCT-3-2_L15	9	Arg-TCT-3-2,Arg-TCT-3-1,Arg-TCT-2-1	CCACCAGAGTCGCCA
3'-M-Leu-TAG-3-1_L15	4	Leu-TAG-3-1,Leu-TAG-1-1,Leu-AAG-4-1,Leu-AAG-3-1,Leu-AAG-2-4,Leu-AAG-2-3,Leu-AAG-2-2,Leu-AAG-2-1,Leu-AAG-1-3,Leu-AAG-1-2,Leu-AAG-1-1	CCACCGCTGCCACCA
3'-M-Lys-CTT-4-1_L15	15	Lys-CTT-4-1,Lys-CTT-3-1,Lys-CTT-2-5,Lys-CTT-2-4,Lys-CTT-2-3,Lys-CTT-2-2,Lys-CTT-2-1,Lys-CTT-1-2,Lys-CTT-1-1	CCACGTTGGGCGCCA
3'-M-Leu-CAG-1-7_L15	7	Leu-CAG-1-7,Leu-CAG-1-6,Leu-CAG-1-5,Leu-CAG-1-4,Leu-CAG-1-3,Leu-CAG-1-2,Leu-CAG-1-1	CCACTCCTGACACCA
3'-M-Leu-CAG-2-2_L15	5	Leu-CAG-2-2,Leu-CAG-2-1,Leu-CAA-4-1,Leu-CAA-3-1,Leu-CAA-2-1,Leu-CAA-1-2,Leu-CAA-1-1	CCACTTCTGACACCA
3'-S-Ala-AGC-4-1_L15	15	Ala-AGC-4-1	CCAGCATCTCCACCA
3'-M-Thr-CGT-3-1_L15	1	Thr-CGT-3-1,Thr-AGT-6-1,Thr-AGT-3-1,Thr-AGT-2-2,Thr-AGT-2-1	CCAGCGGGGCCTCCA
3'-M-Thr-AGT-5-1_L15	13	Thr-AGT-5-1,Thr-AGT-1-3,Thr-AGT-1-2,Thr-AGT-1-1	CCAGCGGTGCCTCCA
3'-S-Thr-TGT-1-1_L15	3	Thr-TGT-1-1	CCAGTAGAGCCTCCA
3'-M-Val-TAC-chr2-6_L15	6	Val-TAC-chr2-6,Val-TAC-3-1,Val-TAC-2-1,Val-TAC-1-2,Val-TAC-1-1	CCAGTGGAACCACCA
3'-M-Ser-GCT-5-1_L15	8	Ser-GCT-5-1,Ser-GCT-4-3,Ser-GCT-4-2,Ser-GCT-4-1,Ser-GCT-3-1	CCATCCTCGTCGCCA
3'-S-Arg-CCG-2-1_L15	6	Arg-CCG-2-1	CCATCTGGGTCGCCA
3'-M-Ala-AGC-8-2_L15	7	Ala-AGC-8-2,Ala-AGC-8-1	CCGCATCCTCCACCA
3'-M-Pro-TGG-3-5_L15	6	Pro-TGG-3-5,Pro-TGG-3-4,Pro-TGG-3-3,Pro-TGG-3-2,Pro-TGG-3-1,Pro-TGG-2-1,Pro-TGG-1-1,Pro-CGG-2-1,Pro-CGG-1-3,Pro-CGG-1-2,Pro-CGG-1-1,Pro-AGG-3-1,Pro-AGG-2-8,Pro-AGG-2-7,Pro-AGG-2-6,Pro-AGG-2-5,Pro-AGG-2-4,Pro-AGG-2-3,Pro-AGG-2-2,Pro-AGG-2-1,Pro-AGG-1-1	CCGGACGAGCCCCCA
3'-M-Ala-TGC-6-1_L15	9	Ala-TGC-6-1,Ala-TGC-1-1,Ala-AGC-3-1,Ala-AGC-2-2,Ala-AGC-2-1	CCGGCACCTCCACCA
3'-M-Ala-TGC-4-1_L15	7	Ala-TGC-4-1,Ala-TGC-3-2,Ala-TGC-3-1,Ala-TGC-2-1,Ala-CGC-3-1,Ala-CGC-2-1,Ala-CGC-1-1	CCGGCATCTCCACCA
3'-M-Gly-GCC-2-6_L15	3	Gly-GCC-2-6,Gly-GCC-2-5,Gly-GCC-2-4,Gly-GCC-2-3,Gly-GCC-2-2,Gly-GCC-2-1,Gly-CCC-5-1,Gly-CCC-1-2,Gly-CCC-1-1	CCGGCCAATGCACCA
3'-M-Thr-CGT-4-1_L15	2	Thr-CGT-4-1,Thr-CGT-2-1	CCGTCCGTGCCTCCA
3'-M-Lys-TTT-5-1_L15	6	Lys-TTT-5-1,Lys-TTT-3-5,Lys-TTT-3-4,Lys-TTT-3-3,Lys-TTT-3-2,Lys-TTT-3-1	CCTGTTCGGGCGCCA
3'-S-Arg-TCG-5-1_L15	7	Arg-TCG-5-1	CCTTCGTGGTTGCCA
3'-M-Tyr-GTA-8-1_L15	4	Tyr-GTA-8-1,Tyr-GTA-7-1,Tyr-GTA-5-5,Tyr-GTA-5-4,Tyr-GTA-5-3,Tyr-GTA-5-2,Tyr-GTA-5-1,Tyr-GTA-2-1,Tyr-GTA-1-1	CGGCTCGAAGGACCA
3'-M-Val-CAC-5-1_L15	1	Val-CAC-5-1,Val-CAC-3-1,Val-CAC-1-6,Val-CAC-1-5,Val-CAC-1-4,Val-CAC-1-3,Val-CAC-1-2,Val-CAC-1-1,Val-AAC-chr6-84,Val-AAC-4-1,Val-AAC-2-1,Val-AAC-1-5,Val-AAC-1-4,Val-AAC-1-3,Val-AAC-1-2,Val-AAC-1-1	CGGGCGGAAACACCA
3'-M-nmt-Val-TAC-1-1_L15	12	nmt-Val-TAC-1-1,nmt-Leu-TAA-1-1	CTCTTCTTAACACCA
3'-M-Undet-NNN-chr2-8_L15	7	Undet-NNN-chr2-8,Undet-NNN-chr2-20,Tyr-GTA-chr9-4,Tyr-GTA-chr9-10,Tyr-GTA-chr8-7,Tyr-GTA-chr7-6,Tyr-GTA-chr7-2,Tyr-GTA-chr21-2,Tyr-GTA-chr2-12,Tyr-GTA-chr14-8,Tyr-GTA-chr1-127,Tyr-ATA-chr1-52,Tyr-ATA-chr11-9,Tyr-ATA-chr1-11,Cys-GCA-chr8-6,nmt-Tyr-GTA-chr2-10,nmt-Tyr-GTA-chr17-33,nmt-Tyr-GTA-chr17-32	CTCTTTTTACCACCA
3'-M-Ser-TGA-3-1_L15	1	Ser-TGA-3-1,Ser-TGA-2-1,Ser-AGA-4-1,Ser-AGA-3-1,Ser-AGA-2-6,Ser-AGA-2-5,Ser-AGA-2-4,Ser-AGA-2-3,Ser-AGA-2-2,Ser-AGA-2-1,Ser-AGA-1-1	CTGCCGACTACGCCA
3'-M-Gln-CTG-5-1_L15	13	Gln-CTG-5-1,Gln-CTG-4-2,Gln-CTG-4-1,Gln-CTG-3-2,Gln-CTG-3-1,Gln-CTG-2-1,Gln-CTG-1-5,Gln-CTG-1-4,Gln-CTG-1-3,Gln-CTG-1-2,Gln-CTG-1-1	TCGGTGGAACCTCCA
3'-M-Trp-CCA-5-1_L16	12	Trp-CCA-5-1,Trp-CCA-4-1,Trp-CCA-3-3,Trp-CCA-3-2,Trp-CCA-3-1,Trp-CCA-2-1,Trp-CCA-1-1	CACGTCGGGGTCACCA
3'-M-Asn-GTT-5-1_L16	11	Asn-GTT-5-1,Asn-GTT-4-1,Asn-GTT-3-2,Asn-GTT-3-1,Asn-GTT-2-6,Asn-GTT-2-5,Asn-GTT-2-4,Asn-GTT-2-3,Asn-GTT-2-2,Asn-GTT-2-1,Asn-GTT-18-1,Asn-GTT-13-1,Asn-GTT-1-1,Asn-ATT-1-1	CCACCCAGGGACGCCA
3'-M-iMet-CAT-3-1_L16	12	iMet-CAT-3-1,iMet-CAT-2-1,iMet-CAT-1-8,iMet-CAT-1-7,iMet-CAT-1-6,iMet-CAT-1-5,iMet-CAT-1-4,iMet-CAT-1-3,iMet-CAT-1-2,iMet-CAT-1-1	CCATCCTCTGCTACCA
3'-M-Arg-TCT-3-2_L16	15	Arg-TCT-3-2,Arg-TCT-3-1,Arg-TCT-2-1	CCCACCAGAGTCGCCA
3'-M-Leu-TAG-3-1_L16	15	Leu-TAG-3-1,Leu-TAG-1-1,Leu-AAG-4-1,Leu-AAG-3-1,Leu-AAG-2-4,Leu-AAG-2-3,Leu-AAG-2-2,Leu-AAG-2-1,Leu-AAG-1-3,Leu-AAG-1-2,Leu-AAG-1-1	CCCACCGCTGCCACCA
3'-S-Ser-GCT-2-1_L16	2	Ser-GCT-2-1	CCCACCTTCGTCGCCA
3'-M-Lys-CTT-4-1_L16	13	Lys-CTT-4-1,Lys-CTT-3-1,Lys-CTT-2-5,Lys-CTT-2-4,Lys-CTT-2-3,Lys-CTT-2-2,Lys-CTT-2-1,Lys-CTT-1-2,Lys-CTT-1-1	CCCACGTTGGGCGCCA
3'-M-Leu-CAG-1-7_L16	15	Leu-CAG-1-7,Leu-CAG-1-6,Leu-CAG-1-5,Leu-CAG-1-4,Leu-CAG-1-3,Leu-CAG-1-2,Leu-CAG-1-1	CCCACTCCTGACACCA
3'-M-Leu-CAG-2-2_L16	15	Leu-CAG-2-2,Leu-CAG-2-1,Leu-CAA-4-1,Leu-CAA-3-1,Leu-CAA-2-1,Leu-CAA-1-2,Leu-CAA-1-1	CCCACTTCTGACACCA
3'-S-Ala-AGC-4-1_L16	15	Ala-AGC-4-1	CCCAGCATCTCCACCA
3'-M-Thr-CGT-3-1_L16	10	Thr-CGT-3-1,Thr-AGT-6-1,Thr-AGT-3-1,Thr-AGT-2-2,Thr-AGT-2-1	CCCAGCGGGGCCTCCA
3'-M-Thr-AGT-5-1_L16	15	Thr-AGT-5-1,Thr-AGT-1-3,Thr-AGT-1-2,Thr-AGT-1-1	CCCAGCGGTGCCTCCA
3'-M-tRX-000020_L16	7	tRX-000020,Ala-AGC-1-1	CCCAGTACCTCCACCA
3'-S-Thr-TGT-1-1_L16	10	Thr-TGT-1-1	CCCAGTAGAGCCTCCA
3'-M-Val-TAC-3-1_L16	15	Val-TAC-3-1,Val-TAC-2-1,Val-TAC-1-2,Val-TAC-1-1	CCCAGTGGAACCACCA
3'-M-Ser-GCT-5-1_L16	15	Ser-GCT-5-1,Ser-GCT-4-3,Ser-GCT-4-2,Ser-GCT-4-1,Ser-GCT-3-1	CCCATCCTCGTCGCCA
3'-M-Ala-TGC-7-1_L16	2	Ala-TGC-7-1,Ala-TGC-5-1	CCCGACACCTCCACCA
3'-M-Ala-AGC-8-2_L16	15	Ala-AGC-8-2,Ala-AGC-8-1	CCCGCATCCTCCACCA
3'-M-Ala-AGC-9-2_L16	11	Ala-AGC-9-2,Ala-AGC-9-1,Ala-AGC-15-1,Ala-AGC-11-1	CCCGCATTCTCCACCA
3'-M-Pro-TGG-3-5_L16	7	Pro-TGG-3-5,Pro-TGG-3-4,Pro-TGG-3-3,Pro-TGG-3-2,Pro-TGG-3-1,Pro-TGG-2-1,Pro-TGG-1-1,Pro-CGG-2-1,Pro-CGG-1-3,Pro-CGG-1-2,Pro-CGG-1-1,Pro-AGG-3-1,Pro-AGG-2-8,Pro-AGG-2-7,Pro-AGG-2-6,Pro-AGG-2-5,Pro-AGG-2-4,Pro-AGG-2-3,Pro-AGG-2-2,Pro-AGG-2-1,Pro-AGG-1-1	CCCGGACGAGCCCCCA
3'-M-Ala-TGC-6-1_L16	15	Ala-TGC-6-1,Ala-TGC-1-1,Ala-AGC-3-1,Ala-AGC-2-2,Ala-AGC-2-1	CCCGGCACCTCCACCA
3'-M-Ala-TGC-4-1_L16	15	Ala-TGC-4-1,Ala-TGC-3-2,Ala-TGC-3-1,Ala-TGC-2-1,Ala-CGC-3-1,Ala-CGC-2-1,Ala-CGC-1-1	CCCGGCATCTCCACCA
3'-M-Gly-TCC-3-1_L16	8	Gly-TCC-3-1,Gly-TCC-2-6,Gly-TCC-2-5,Gly-TCC-2-4,Gly-TCC-2-3,Gly-TCC-2-2,Gly-TCC-2-1,Gly-TCC-1-1	CCCGGCCAACGCACCA
3'-M-Gly-GCC-2-6_L16	9	Gly-GCC-2-6,Gly-GCC-2-5,Gly-GCC-2-4,Gly-GCC-2-3,Gly-GCC-2-2,Gly-GCC-2-1,Gly-CCC-5-1,Gly-CCC-1-2,Gly-CCC-1-1	CCCGGCCAATGCACCA
3'-M-Gly-GCC-1-5_L16	3	Gly-GCC-1-5,Gly-GCC-1-4,Gly-GCC-1-3,Gly-GCC-1-2,Gly-GCC-1-1	CCCGGCCCATGCACCA
3'-S-Ala-CGC-4-1_L16	2	Ala-CGC-4-1	CCCGGCTCCTCCACCA
3'-M-Gly-CCC-2-2_L16	1	Gly-CCC-2-2,Gly-CCC-2-1	CCCGGGCGGCGCACCA
3'-M-Glu-TTC-7-1_L16	10	Glu-TTC-7-1,Glu-TTC-4-2,Glu-TTC-4-1,Glu-CTC-3-1,Glu-CTC-1-7,Glu-CTC-1-6,Glu-CTC-1-5,Glu-CTC-1-4,Glu-CTC-1-3,Glu-CTC-1-2,Glu-CTC-1-1	CCCGGTCAGGGAACCA
3'-M-Thr-CGT-4-1_L16	6	Thr-CGT-4-1,Thr-CGT-2-1	CCCGTCCGTGCCTCCA
3'-M-Lys-TTT-5-1_L16	13	Lys-TTT-5-1,Lys-TTT-3-5,Lys-TTT-3-4,Lys-TTT-3-3,Lys-TTT-3-2,Lys-TTT-3-1	CCCTGTTCGGGCGCCA
3'-S-Arg-TCG-5-1_L16	7	Arg-TCG-5-1	CCCTTCGTGGTTGCCA
3'-M-His-GTG-2-1_L16	4	His-GTG-2-1,His-GTG-1-9,His-GTG-1-8,His-GTG-1-7,His-GTG-1-6,His-GTG-1-5,His-GTG-1-4,His-GTG-1-3,His-GTG-1-2,His-GTG-1-1	CCGAGTCACGGCACCA
3'-M-Tyr-GTA-8-1_L16	15	Tyr-GTA-8-1,Tyr-GTA-7-1,Tyr-GTA-5-5,Tyr-GTA-5-4,Tyr-GTA-5-3,Tyr-GTA-5-2,Tyr-GTA-5-1,Tyr-GTA-2-1,Tyr-GTA-1-1	CCGGCTCGAAGGACCA
3'-M-Tyr-GTA-6-1_L16	1	Tyr-GTA-6-1,Tyr-GTA-3-1	CCGGCTCGGAGGACCA
3'-M-Val-CAC-5-1_L16	2	Val-CAC-5-1,Val-CAC-3-1,Val-CAC-1-6,Val-CAC-1-5,Val-CAC-1-4,Val-CAC-1-3,Val-CAC-1-2,Val-CAC-1-1,Val-AAC-chr6-84,Val-AAC-4-1,Val-AAC-2-1,Val-AAC-1-5,Val-AAC-1-4,Val-AAC-1-3,Val-AAC-1-2,Val-AAC-1-1	CCGGGCGGAAACACCA
3'-M-Cys-GCA-8-1_L16	14	Cys-GCA-8-1,Cys-GCA-7-1,Cys-GCA-5-1,Cys-GCA-4-1,Cys-GCA-2-4,Cys-GCA-2-3,Cys-GCA-2-2,Cys-GCA-2-1,Cys-GCA-14-1,Cys-GCA-11-1	CCGGGTGCCCCCTCCA
3'-M-Phe-GAA-4-1_L16	5	Phe-GAA-4-1,Phe-GAA-3-1,Phe-GAA-2-1,Phe-GAA-1-6,Phe-GAA-1-5,Phe-GAA-1-4,Phe-GAA-1-3,Phe-GAA-1-2,Phe-GAA-1-1	CCGGGTTTCGGCACCA
3'-M-nmt-Val-TAC-1-1_L16	1	nmt-Val-TAC-1-1,nmt-Leu-TAA-1-1	CCTCTTCTTAACACCA
3'-M-Ser-TGA-3-1_L16	6	Ser-TGA-3-1,Ser-TGA-2-1,Ser-AGA-4-1,Ser-AGA-3-1,Ser-AGA-2-6,Ser-AGA-2-5,Ser-AGA-2-4,Ser-AGA-2-3,Ser-AGA-2-2,Ser-AGA-2-1,Ser-AGA-1-1	CCTGCCGACTACGCCA
3'-S-Arg-TCG-1-1_L16	1	Arg-TCG-1-1	CCTGCCGCGGTCGCCA
3'-M-Ser-CGA-3-1_L16	1	Ser-CGA-3-1,Ser-CGA-2-1,Ser-CGA-1-1	CCTGCTCACAGCGCCA
3'-S-Ser-TGA-1-1_L16	2	Ser-TGA-1-1	CCTGCTCGCTGCGCCA
3'-S-Ser-CGA-4-1_L16	2	Ser-CGA-4-1	CCTGTTCGTGACGCCA
3'-M-Met-CAT-6-1_L16	4	Met-CAT-6-1,Met-CAT-1-1	CTCACACGGGGCACCA
3'-M-Ile-TAT-3-1_L16	5	Ile-TAT-3-1,Ile-TAT-2-3,Ile-TAT-2-2,Ile-TAT-2-1,Ile-TAT-1-1	CTCACCTGGAGCACCA
3'-M-Thr-TGT-6-1_L16	13	Thr-TGT-6-1,Thr-TGT-5-1,Thr-TGT-4-1,Thr-TGT-3-1,Thr-TGT-2-1	CTCGCTGGGGCCTCCA
3'-M-Gln-CTG-5-1_L16	15	Gln-CTG-5-1,Gln-CTG-4-2,Gln-CTG-4-1,Gln-CTG-3-2,Gln-CTG-3-1,Gln-CTG-2-1,Gln-CTG-1-5,Gln-CTG-1-4,Gln-CTG-1-3,Gln-CTG-1-2,Gln-CTG-1-1	CTCGGTGGAACCTCCA
3'-M-Gln-TTG-3-3_L16	15	Gln-TTG-3-3,Gln-TTG-3-2,Gln-TTG-3-1,Gln-TTG-2-1,Gln-TTG-1-1	CTCGGTGGGACCTCCA
3'-S-Gln-CTG-7-1_L16	4	Gln-CTG-7-1	CTCTGTGGAACCTCCA
3'-M-iMet-CAT-3-1_L17	7	iMet-CAT-3-1,iMet-CAT-2-1,iMet-CAT-1-8,iMet-CAT-1-7,iMet-CAT-1-6,iMet-CAT-1-5,iMet-CAT-1-4,iMet-CAT-1-3,iMet-CAT-1-2,iMet-CAT-1-1	ACCATCCTCTGCTACCA
3'-M-Val-CAC-5-1_L17	8	Val-CAC-5-1,Val-CAC-1-6,Val-CAC-1-5,Val-CAC-1-4,Val-CAC-1-3,Val-CAC-1-2,Val-CAC-1-1,Val-AAC-chr6-84,Val-AAC-4-1,Val-AAC-2-1,Val-AAC-1-5,Val-AAC-1-4,Val-AAC-1-3,Val-AAC-1-2,Val-AAC-1-1	ACCGGGCGGAAACACCA
3'-M-Asn-GTT-5-1_L17	14	Asn-GTT-5-1,Asn-GTT-4-1,Asn-GTT-3-2,Asn-GTT-3-1,Asn-GTT-2-6,Asn-GTT-2-5,Asn-GTT-2-4,Asn-GTT-2-3,Asn-GTT-2-2,Asn-GTT-2-1,Asn-GTT-1-1	CCCACCCAGGGACGCCA
3'-M-Lys-CTT-4-1_L17	3	Lys-CTT-4-1,Lys-CTT-3-1,Lys-CTT-2-5,Lys-CTT-2-4,Lys-CTT-2-3,Lys-CTT-2-2,Lys-CTT-2-1,Lys-CTT-1-2,Lys-CTT-1-1	CCCCACGTTGGGCGCCA
3'-S-Ala-AGC-4-1_L17	12	Ala-AGC-4-1	CCCCAGCATCTCCACCA
3'-M-tRX-000020_L17	6	tRX-000020,Ala-AGC-1-1	CCCCAGTACCTCCACCA
3'-M-Val-TAC-3-1_L17	5	Val-TAC-3-1,Val-TAC-2-1,Val-TAC-1-2,Val-TAC-1-1	CCCCAGTGGAACCACCA
3'-M-Ala-TGC-7-1_L17	1	Ala-TGC-7-1,Ala-TGC-5-1	CCCCGACACCTCCACCA
3'-M-Ala-TGC-6-1_L17	15	Ala-TGC-6-1,Ala-TGC-1-1,Ala-AGC-3-1,Ala-AGC-2-2,Ala-AGC-2-1	CCCCGGCACCTCCACCA
3'-M-Ala-TGC-4-1_L17	15	Ala-TGC-4-1,Ala-TGC-3-2,Ala-TGC-3-1,Ala-TGC-2-1,Ala-CGC-3-1,Ala-CGC-2-1,Ala-CGC-1-1	CCCCGGCATCTCCACCA
3'-S-Ala-CGC-4-1_L17	3	Ala-CGC-4-1	CCCCGGCTCCTCCACCA
3'-M-Ile-AAT-8-1_L17	1	Ile-AAT-8-1,Ile-AAT-7-2,Ile-AAT-7-1,Ile-AAT-5-5,Ile-AAT-5-4,Ile-AAT-5-3,Ile-AAT-5-2,Ile-AAT-5-1,Ile-AAT-4-1,Ile-AAT-1-1	CCCCGTACGGGCCACCA
3'-M-Thr-CGT-4-1_L17	14	Thr-CGT-4-1,Thr-CGT-2-1	CCCCGTCCGTGCCTCCA
3'-M-Phe-GAA-4-1_L17	15	Phe-GAA-4-1,Phe-GAA-3-1,Phe-GAA-2-1,Phe-GAA-1-6,Phe-GAA-1-5,Phe-GAA-1-4,Phe-GAA-1-3,Phe-GAA-1-2,Phe-GAA-1-1	CCCGGGTTTCGGCACCA
3'-S-Ser-TGA-1-1_L17	15	Ser-TGA-1-1	CCCTGCTCGCTGCGCCA
3'-M-Ile-TAT-3-1_L17	1	Ile-TAT-3-1,Ile-TAT-2-3,Ile-TAT-2-2,Ile-TAT-2-1,Ile-TAT-1-1	CCTCACCTGGAGCACCA
3'-S-Thr-TGT-2-1_L17	3	Thr-TGT-2-1	CCTCGCTGGGGCCTCCA
3'-M-Ala-AGC-8-2_L17	15	Ala-AGC-8-2,Ala-AGC-8-1	GCCCGCATCCTCCACCA
3'-M-Ala-AGC-9-2_L17	13	Ala-AGC-9-2,Ala-AGC-9-1,Ala-AGC-15-1,Ala-AGC-11-1	GCCCGCATTCTCCACCA
3'-M-Trp-CCA-5-1_L17	15	Trp-CCA-5-1,Trp-CCA-4-1,Trp-CCA-3-3,Trp-CCA-3-2,Trp-CCA-3-1,Trp-CCA-2-1,Trp-CCA-1-1	TCACGTCGGGGTCACCA
3'-S-Tyr-GTA-4-1_L17	1	Tyr-GTA-4-1	TCCAGCTCGAAGGACCA
3'-M-Ser-AGA-5-1_L17	3	Ser-AGA-5-1,Cys-GCA-9-4,Cys-GCA-9-3,Cys-GCA-9-2,Cys-GCA-9-1,Cys-GCA-6-1,Cys-GCA-3-1,Cys-GCA-19-1,Cys-GCA-18-1,Cys-GCA-16-1,Cys-GCA-15-1,Cys-GCA-1-1	TCCAGGTGCCCCCTCCA
3'-S-Leu-TAG-2-1_L17	1	Leu-TAG-2-1	TCCCACCACTGCCACCA
3'-M-Arg-TCT-3-2_L17	15	Arg-TCT-3-2,Arg-TCT-3-1,Arg-TCT-2-1	TCCCACCAGAGTCGCCA
3'-S-Ser-GCT-1-1_L17	3	Ser-GCT-1-1	TCCCACCCTCGTCGCCA
3'-M-Leu-TAG-3-1_L17	15	Leu-TAG-3-1,Leu-TAG-1-1,Leu-AAG-4-1,Leu-AAG-3-1,Leu-AAG-2-4,Leu-AAG-2-3,Leu-AAG-2-2,Leu-AAG-2-1,Leu-AAG-1-3,Leu-AAG-1-2,Leu-AAG-1-1	TCCCACCGCTGCCACCA
3'-S-Ser-GCT-2-1_L17	5	Ser-GCT-2-1	TCCCACCTTCGTCGCCA
3'-M-Leu-CAG-1-7_L17	15	Leu-CAG-1-7,Leu-CAG-1-6,Leu-CAG-1-5,Leu-CAG-1-4,Leu-CAG-1-3,Leu-CAG-1-2,Leu-CAG-1-1	TCCCACTCCTGACACCA
3'-M-Leu-CAG-2-2_L17	15	Leu-CAG-2-2,Leu-CAG-2-1,Leu-CAA-4-1,Leu-CAA-3-1,Leu-CAA-2-1,Leu-CAA-1-2,Leu-CAA-1-1	TCCCACTTCTGACACCA
3'-M-Thr-CGT-3-1_L17	3	Thr-CGT-3-1,Thr-AGT-6-1,Thr-AGT-3-1,Thr-AGT-2-2,Thr-AGT-2-1	TCCCAGCGGGGCCTCCA
3'-M-Thr-AGT-5-1_L17	15	Thr-AGT-5-1,Thr-AGT-1-3,Thr-AGT-1-2,Thr-AGT-1-1	TCCCAGCGGTGCCTCCA
3'-M-Ser-GCT-5-1_L17	15	Ser-GCT-5-1,Ser-GCT-4-3,Ser-GCT-4-2,Ser-GCT-4-1,Ser-GCT-3-1	TCCCATCCTCGTCGCCA
3'-M-Pro-TGG-3-5_L17	15	Pro-TGG-3-5,Pro-TGG-3-4,Pro-TGG-3-3,Pro-TGG-3-2,Pro-TGG-3-1,Pro-TGG-2-1,Pro-TGG-1-1,Pro-CGG-2-1,Pro-CGG-1-3,Pro-CGG-1-2,Pro-CGG-1-1,Pro-AGG-3-1,Pro-AGG-2-8,Pro-AGG-2-7,Pro-AGG-2-6,Pro-AGG-2-5,Pro-AGG-2-4,Pro-AGG-2-3,Pro-AGG-2-2,Pro-AGG-2-1,Pro-AGG-1-1	TCCCGGACGAGCCCCCA
3'-M-Gly-TCC-3-1_L17	2	Gly-TCC-3-1,Gly-TCC-2-6,Gly-TCC-2-5,Gly-TCC-2-4,Gly-TCC-2-3,Gly-TCC-2-2,Gly-TCC-2-1,Gly-TCC-1-1	TCCCGGCCAACGCACCA
3'-M-Gly-GCC-2-6_L17	7	Gly-GCC-2-6,Gly-GCC-2-5,Gly-GCC-2-4,Gly-GCC-2-3,Gly-GCC-2-2,Gly-GCC-2-1,Gly-CCC-5-1,Gly-CCC-1-2,Gly-CCC-1-1	TCCCGGCCAATGCACCA
3'-M-Gly-GCC-1-5_L17	2	Gly-GCC-1-5,Gly-GCC-1-4,Gly-GCC-1-3,Gly-GCC-1-2,Gly-GCC-1-1	TCCCGGCCCATGCACCA
3'-M-Gly-CCC-2-2_L17	1	Gly-CCC-2-2,Gly-CCC-2-1	TCCCGGGCGGCGCACCA
3'-M-Glu-TTC-7-1_L17	10	Glu-TTC-7-1,Glu-TTC-4-2,Glu-TTC-4-1,Glu-CTC-3-1,Glu-CTC-1-7,Glu-CTC-1-6,Glu-CTC-1-5,Glu-CTC-1-4,Glu-CTC-1-3,Glu-CTC-1-2,Glu-CTC-1-1	TCCCGGTCAGGGAACCA
3'-M-Lys-TTT-9-1_L17	1	Lys-TTT-9-1,Lys-TTT-6-1	TCCCTGTCCAGGCGCCA
3'-M-Lys-TTT-5-1_L17	14	Lys-TTT-5-1,Lys-TTT-3-5,Lys-TTT-3-4,Lys-TTT-3-3,Lys-TTT-3-2,Lys-TTT-3-1	TCCCTGTTCGGGCGCCA
3'-M-His-GTG-2-1_L17	3	His-GTG-2-1,His-GTG-1-9,His-GTG-1-8,His-GTG-1-7,His-GTG-1-6,His-GTG-1-5,His-GTG-1-4,His-GTG-1-3,His-GTG-1-2,His-GTG-1-1	TCCGAGTCACGGCACCA
3'-M-Tyr-GTA-8-1_L17	15	Tyr-GTA-8-1,Tyr-GTA-7-1,Tyr-GTA-5-5,Tyr-GTA-5-4,Tyr-GTA-5-3,Tyr-GTA-5-2,Tyr-GTA-5-1,Tyr-GTA-2-1,Tyr-GTA-1-1	TCCGGCTCGAAGGACCA
3'-M-Tyr-GTA-6-1_L17	13	Tyr-GTA-6-1,Tyr-GTA-3-1	TCCGGCTCGGAGGACCA
3'-M-Cys-GCA-8-1_L17	15	Cys-GCA-8-1,Cys-GCA-7-1,Cys-GCA-5-1,Cys-GCA-4-1,Cys-GCA-2-4,Cys-GCA-2-3,Cys-GCA-2-2,Cys-GCA-2-1,Cys-GCA-14-1,Cys-GCA-11-1	TCCGGGTGCCCCCTCCA
3'-M-nmt-Val-TAC-1-1_L17	1	nmt-Val-TAC-1-1,nmt-Leu-TAA-1-1	TCCTCTTCTTAACACCA
3'-M-Ser-TGA-3-1_L17	15	Ser-TGA-3-1,Ser-TGA-2-1,Ser-AGA-4-1,Ser-AGA-3-1,Ser-AGA-2-6,Ser-AGA-2-5,Ser-AGA-2-4,Ser-AGA-2-3,Ser-AGA-2-2,Ser-AGA-2-1,Ser-AGA-1-1	TCCTGCCGACTACGCCA
3'-S-Arg-TCG-1-1_L17	15	Arg-TCG-1-1	TCCTGCCGCGGTCGCCA
3'-M-Ser-CGA-3-1_L17	15	Ser-CGA-3-1,Ser-CGA-2-1,Ser-CGA-1-1	TCCTGCTCACAGCGCCA
3'-S-Ser-CGA-4-1_L17	13	Ser-CGA-4-1	TCCTGTTCGTGACGCCA
3'-M-Thr-TGT-6-1_L17	15	Thr-TGT-6-1,Thr-TGT-5-1,Thr-TGT-4-1,Thr-TGT-3-1	TCTCGCTGGGGCCTCCA
3'-M-Gln-CTG-5-1_L17	15	Gln-CTG-5-1,Gln-CTG-4-2,Gln-CTG-4-1,Gln-CTG-3-2,Gln-CTG-3-1,Gln-CTG-2-1,Gln-CTG-1-5,Gln-CTG-1-4,Gln-CTG-1-3,Gln-CTG-1-2,Gln-CTG-1-1	TCTCGGTGGAACCTCCA
3'-M-Gln-TTG-3-3_L17	15	Gln-TTG-3-3,Gln-TTG-3-2,Gln-TTG-3-1,Gln-TTG-2-1,Gln-TTG-1-1	TCTCGGTGGGACCTCCA
3'-M-Cys-GCA-21-1_L17	1	Cys-GCA-21-1,Cys-GCA-20-1,Cys-GCA-13-1	TCTGGGTGCCCCCTCCA
3'-M-iMet-CAT-3-1_L18	6	iMet-CAT-3-1,iMet-CAT-2-1,iMet-CAT-1-8,iMet-CAT-1-7,iMet-CAT-1-6,iMet-CAT-1-5,iMet-CAT-1-4,iMet-CAT-1-3,iMet-CAT-1-2,iMet-CAT-1-1	AACCATCCTCTGCTACCA
3'-M-Val-CAC-5-1_L18	5	Val-CAC-5-1,Val-CAC-1-6,Val-CAC-1-5,Val-CAC-1-4,Val-CAC-1-3,Val-CAC-1-2,Val-CAC-1-1,Val-AAC-chr6-84,Val-AAC-4-1,Val-AAC-2-1,Val-AAC-1-5,Val-AAC-1-4,Val-AAC-1-3,Val-AAC-1-2,Val-AAC-1-1	AACCGGGCGGAAACACCA
3'-S-Leu-TAA-1-1_L18	15	Leu-TAA-1-1	ACCCCACTCCTGGTACCA
3'-M-Thr-CGT-4-1_L18	15	Thr-CGT-4-1,Thr-CGT-2-1	ACCCCGTCCGTGCCTCCA
3'-S-Ser-TGA-1-1_L18	15	Ser-TGA-1-1	ACCCTGCTCGCTGCGCCA
3'-M-Trp-CCA-5-1_L18	15	Trp-CCA-5-1,Trp-CCA-4-1,Trp-CCA-3-3,Trp-CCA-3-2,Trp-CCA-3-1,Trp-CCA-1-1	ATCACGTCGGGGTCACCA
3'-M-Ser-AGA-5-1_L18	2	Ser-AGA-5-1,Cys-GCA-9-4,Cys-GCA-9-3,Cys-GCA-9-2,Cys-GCA-9-1,Cys-GCA-6-1,Cys-GCA-3-1,Cys-GCA-19-1,Cys-GCA-18-1,Cys-GCA-16-1,Cys-GCA-15-1,Cys-GCA-1-1	ATCCAGGTGCCCCCTCCA
3'-S-Leu-TAG-2-1_L18	10	Leu-TAG-2-1	ATCCCACCACTGCCACCA
3'-S-Arg-TCT-2-1_L18	15	Arg-TCT-2-1	ATCCCACCAGAGTCGCCA
3'-S-Ser-GCT-1-1_L18	12	Ser-GCT-1-1	ATCCCACCCTCGTCGCCA
3'-M-Leu-TAG-3-1_L18	15	Leu-TAG-3-1,Leu-TAG-1-1,Leu-AAG-4-1,Leu-AAG-3-1,Leu-AAG-2-4,Leu-AAG-2-3,Leu-AAG-2-2,Leu-AAG-2-1,Leu-AAG-1-3,Leu-AAG-1-2,Leu-AAG-1-1	ATCCCACCGCTGCCACCA
3'-S-Ser-GCT-2-1_L18	10	Ser-GCT-2-1	ATCCCACCTTCGTCGCCA
3'-M-Leu-CAG-1-7_L18	15	Leu-CAG-1-7,Leu-CAG-1-6,Leu-CAG-1-5,Leu-CAG-1-4,Leu-CAG-1-3,Leu-CAG-1-2,Leu-CAG-1-1	ATCCCACTCCTGACACCA
3'-M-Leu-CAG-2-2_L18	15	Leu-CAG-2-2,Leu-CAG-2-1,Leu-CAA-4-1,Leu-CAA-3-1,Leu-CAA-2-1,Leu-CAA-1-2,Leu-CAA-1-1	ATCCCACTTCTGACACCA
3'-M-Thr-CGT-3-1_L18	5	Thr-CGT-3-1,Thr-AGT-6-1,Thr-AGT-2-2,Thr-AGT-2-1	ATCCCAGCGGGGCCTCCA
3'-M-Thr-AGT-5-1_L18	15	Thr-AGT-5-1,Thr-AGT-1-3,Thr-AGT-1-2,Thr-AGT-1-1	ATCCCAGCGGTGCCTCCA
3'-S-Thr-TGT-1-1_L18	2	Thr-TGT-1-1	ATCCCAGTAGAGCCTCCA
3'-M-Ser-GCT-5-1_L18	15	Ser-GCT-5-1,Ser-GCT-4-3,Ser-GCT-4-2,Ser-GCT-4-1,Ser-GCT-3-1	ATCCCATCCTCGTCGCCA
3'-M-Pro-TGG-3-5_L18	15	Pro-TGG-3-5,Pro-TGG-3-4,Pro-TGG-3-3,Pro-TGG-3-2,Pro-TGG-3-1,Pro-TGG-2-1,Pro-TGG-1-1,Pro-CGG-2-1,Pro-CGG-1-3,Pro-CGG-1-2,Pro-CGG-1-1,Pro-AGG-3-1,Pro-AGG-2-8,Pro-AGG-2-7,Pro-AGG-2-6,Pro-AGG-2-5,Pro-AGG-2-4,Pro-AGG-2-3,Pro-AGG-2-2,Pro-AGG-2-1,Pro-AGG-1-1	ATCCCGGACGAGCCCCCA
3'-S-Arg-TCG-2-1_L18	1	Arg-TCG-2-1	ATCCCTCCGTGGTTACCA
3'-M-Tyr-GTA-8-1_L18	15	Tyr-GTA-8-1,Tyr-GTA-1-1	ATCCGGCTCGAAGGACCA
3'-M-Tyr-GTA-6-1_L18	15	Tyr-GTA-6-1,Tyr-GTA-3-1	ATCCGGCTCGGAGGACCA
3'-M-Cys-GCA-8-1_L18	15	Cys-GCA-8-1,Cys-GCA-7-1,Cys-GCA-5-1,Cys-GCA-4-1,Cys-GCA-2-4,Cys-GCA-2-3,Cys-GCA-2-2,Cys-GCA-2-1,Cys-GCA-14-1,Cys-GCA-11-1	ATCCGGGTGCCCCCTCCA
3'-M-Ser-TGA-3-1_L18	15	Ser-TGA-3-1,Ser-TGA-2-1,Ser-AGA-4-1,Ser-AGA-3-1,Ser-AGA-2-6,Ser-AGA-2-5,Ser-AGA-2-4,Ser-AGA-2-3,Ser-AGA-2-2,Ser-AGA-2-1,Ser-AGA-1-1	ATCCTGCCGACTACGCCA
3'-M-Ser-CGA-3-1_L18	15	Ser-CGA-3-1,Ser-CGA-2-1,Ser-CGA-1-1	ATCCTGCTCACAGCGCCA
3'-S-Ser-CGA-4-1_L18	4	Ser-CGA-4-1	ATCCTGTTCGTGACGCCA
3'-M-Thr-TGT-6-1_L18	11	Thr-TGT-6-1,Thr-TGT-5-1,Thr-TGT-4-1	ATCTCGCTGGGGCCTCCA
3'-M-Gln-CTG-5-1_L18	15	Gln-CTG-5-1,Gln-CTG-1-5,Gln-CTG-1-4,Gln-CTG-1-3,Gln-CTG-1-2,Gln-CTG-1-1	ATCTCGGTGGAACCTCCA
3'-M-Gln-TTG-3-3_L18	15	Gln-TTG-3-3,Gln-TTG-3-2,Gln-TTG-3-1,Gln-TTG-2-1,Gln-TTG-1-1	ATCTCGGTGGGACCTCCA
3'-S-Ala-CGC-4-1_L18	12	Ala-CGC-4-1	CCCCCGGCTCCTCCACCA
3'-M-Glu-TTC-2-2_L18	2	Glu-TTC-2-2,Glu-TTC-2-1	CTCCCGGTGTGGGAACCA
3'-M-Arg-ACG-2-4_L18	12	Arg-ACG-2-4,Arg-ACG-2-3,Arg-ACG-2-2,Arg-ACG-2-1,Arg-ACG-1-3,Arg-ACG-1-2,Arg-ACG-1-1	CTCCTGGCTGGCTCGCCA
3'-M-Asn-GTT-5-1_L18	13	Asn-GTT-5-1,Asn-GTT-4-1,Asn-GTT-3-2,Asn-GTT-3-1,Asn-GTT-2-6,Asn-GTT-2-5,Asn-GTT-2-4,Asn-GTT-2-3,Asn-GTT-2-2,Asn-GTT-2-1	GCCCACCCAGGGACGCCA
3'-M-Lys-CTT-4-1_L18	2	Lys-CTT-4-1,Lys-CTT-3-1,Lys-CTT-2-5,Lys-CTT-2-4,Lys-CTT-2-3,Lys-CTT-2-2,Lys-CTT-2-1,Lys-CTT-1-2,Lys-CTT-1-1	GCCCCACGTTGGGCGCCA
3'-M-Val-TAC-3-1_L18	14	Val-TAC-3-1,Val-TAC-2-1,Val-TAC-1-2,Val-TAC-1-1	GCCCCAGTGGAACCACCA
3'-S-Met-CAT-6-1_L18	6	Met-CAT-6-1	GCCTCACACGGGGCACCA
3'-S-Trp-CCA-2-1_L18	11	Trp-CCA-2-1	GTCACGTCGGGGTCACCA
3'-M-Arg-TCT-3-2_L18	15	Arg-TCT-3-2,Arg-TCT-3-1	GTCCCACCAGAGTCGCCA
3'-S-Arg-TCT-1-1_L18	2	Arg-TCT-1-1	GTCCCGGCGGAGTCGCCA
3'-M-Lys-TTT-9-1_L18	2	Lys-TTT-9-1,Lys-TTT-6-1	GTCCCTGTCCAGGCGCCA
3'-M-Lys-TTT-5-1_L18	12	Lys-TTT-5-1,Lys-TTT-3-5,Lys-TTT-3-4,Lys-TTT-3-3,Lys-TTT-3-2,Lys-TTT-3-1	GTCCCTGTTCGGGCGCCA
3'-S-Arg-TCG-1-1_L18	15	Arg-TCG-1-1	GTCCTGCCGCGGTCGCCA
3'-M-Gln-CTG-4-2_L18	6	Gln-CTG-4-2,Gln-CTG-4-1,Gln-CTG-3-2,Gln-CTG-3-1,Gln-CTG-2-1	GTCTCGGTGGAACCTCCA
3'-M-Ala-TGC-8-1_L18	2	Ala-TGC-8-1,Ala-AGC-5-1,Ala-AGC-20-1	TCCCCAGCACCTCCACCA
3'-S-Ala-AGC-4-1_L18	15	Ala-AGC-4-1	TCCCCAGCATCTCCACCA
3'-M-tRX-000020_L18	15	tRX-000020,Ala-AGC-1-1	TCCCCAGTACCTCCACCA
3'-M-Ala-TGC-7-1_L18	2	Ala-TGC-7-1,Ala-TGC-5-1	TCCCCGACACCTCCACCA
3'-M-Ala-TGC-6-1_L18	15	Ala-TGC-6-1,Ala-TGC-1-1,Ala-AGC-3-1,Ala-AGC-2-2,Ala-AGC-2-1	TCCCCGGCACCTCCACCA
3'-M-Ala-TGC-4-1_L18	15	Ala-TGC-4-1,Ala-TGC-3-2,Ala-TGC-3-1,Ala-TGC-2-1,Ala-CGC-3-1,Ala-CGC-2-1,Ala-CGC-1-1	TCCCCGGCATCTCCACCA
3'-M-Ile-AAT-8-1_L18	12	Ile-AAT-8-1,Ile-AAT-7-2,Ile-AAT-7-1,Ile-AAT-5-5,Ile-AAT-5-4,Ile-AAT-5-3,Ile-AAT-5-2,Ile-AAT-5-1,Ile-AAT-1-1	TCCCCGTACGGGCCACCA
3'-M-Ile-AAT-6-1_L18	2	Ile-AAT-6-1,Ile-AAT-3-1,Ile-AAT-2-1	TCCCCGTACTGGCCACCA
3'-M-Phe-GAA-4-1_L18	15	Phe-GAA-4-1,Phe-GAA-3-1,Phe-GAA-2-1,Phe-GAA-1-6,Phe-GAA-1-5,Phe-GAA-1-4,Phe-GAA-1-3,Phe-GAA-1-2,Phe-GAA-1-1	TCCCGGGTTTCGGCACCA
3'-M-Ala-AGC-8-2_L18	15	Ala-AGC-8-2,Ala-AGC-8-1	TGCCCGCATCCTCCACCA
3'-M-Ala-AGC-15-1_L18	8	Ala-AGC-15-1,Ala-AGC-11-1	TGCCCGCATTCTCCACCA
3'-S-Tyr-GTA-4-1_L18	6	Tyr-GTA-4-1	TTCCAGCTCGAAGGACCA
3'-M-Asp-GTC-3-1_L18	5	Asp-GTC-3-1,Asp-GTC-2-9,Asp-GTC-2-8,Asp-GTC-2-7,Asp-GTC-2-6,Asp-GTC-2-5,Asp-GTC-2-4,Asp-GTC-2-3,Asp-GTC-2-2,Asp-GTC-2-1,Asp-GTC-2-11,Asp-GTC-2-10,Asp-GTC-1-1	TTCCCCGACGGGGAGCCA
3'-M-Gly-TCC-3-1_L18	6	Gly-TCC-3-1,Gly-TCC-2-6,Gly-TCC-2-5,Gly-TCC-2-4,Gly-TCC-2-3,Gly-TCC-2-2,Gly-TCC-2-1,Gly-TCC-1-1	TTCCCGGCCAACGCACCA
3'-M-Gly-GCC-2-6_L18	10	Gly-GCC-2-6,Gly-GCC-2-5,Gly-GCC-2-4,Gly-GCC-2-3,Gly-GCC-2-2,Gly-GCC-2-1,Gly-CCC-5-1,Gly-CCC-1-2,Gly-CCC-1-1	TTCCCGGCCAATGCACCA
3'-M-Gly-GCC-1-5_L18	6	Gly-GCC-1-5,Gly-GCC-1-4,Gly-GCC-1-3,Gly-GCC-1-2,Gly-GCC-1-1	TTCCCGGCCCATGCACCA
3'-M-Gly-CCC-2-2_L18	9	Gly-CCC-2-2,Gly-CCC-2-1	TTCCCGGGCGGCGCACCA
3'-M-Glu-TTC-7-1_L18	6	Glu-TTC-7-1,Glu-TTC-4-2,Glu-TTC-4-1,Glu-CTC-3-1,Glu-CTC-1-7,Glu-CTC-1-6,Glu-CTC-1-5,Glu-CTC-1-4,Glu-CTC-1-3,Glu-CTC-1-2,Glu-CTC-1-1	TTCCCGGTCAGGGAACCA
3'-M-Tyr-GTA-7-1_L18	15	Tyr-GTA-7-1,Tyr-GTA-5-5,Tyr-GTA-5-4,Tyr-GTA-5-3,Tyr-GTA-5-2,Tyr-GTA-5-1,Tyr-GTA-2-1	TTCCGGCTCGAAGGACCA
3'-S-nmt-Val-TAC-1-1_L18	1	nmt-Val-TAC-1-1	TTCCTCTTCTTAACACCA
3'-S-Thr-TGT-3-1_L18	3	Thr-TGT-3-1	TTCTCGCTGGGGCCTCCA
3'-M-Trp-CCA-5-1_L19	2	Trp-CCA-5-1,Trp-CCA-4-1,Trp-CCA-3-3,Trp-CCA-3-2,Trp-CCA-3-1,Trp-CCA-1-1	AATCACGTCGGGGTCACCA
3'-S-Arg-TCT-2-1_L19	4	Arg-TCT-2-1	AATCCCACCAGAGTCGCCA
3'-M-Leu-TAG-3-1_L19	1	Leu-TAG-3-1,Leu-TAG-1-1,Leu-AAG-4-1,Leu-AAG-3-1,Leu-AAG-2-4,Leu-AAG-2-3,Leu-AAG-2-2,Leu-AAG-2-1,Leu-AAG-1-3,Leu-AAG-1-2,Leu-AAG-1-1	AATCCCACCGCTGCCACCA
3'-S-Ser-GCT-2-1_L19	1	Ser-GCT-2-1	AATCCCACCTTCGTCGCCA
3'-M-Leu-CAG-1-7_L19	12	Leu-CAG-1-7,Leu-CAG-1-6,Leu-CAG-1-5,Leu-CAG-1-4,Leu-CAG-1-3,Leu-CAG-1-2,Leu-CAG-1-1	AATCCCACTCCTGACACCA
3'-M-Leu-CAG-2-2_L19	2	Leu-CAG-2-2,Leu-CAG-2-1,Leu-CAA-4-1,Leu-CAA-3-1,Leu-CAA-2-1,Leu-CAA-1-2,Leu-CAA-1-1	AATCCCACTTCTGACACCA
3'-M-Thr-AGT-5-1_L19	1	Thr-AGT-5-1,Thr-AGT-1-3,Thr-AGT-1-2,Thr-AGT-1-1	AATCCCAGCGGTGCCTCCA
3'-M-Ser-GCT-5-1_L19	14	Ser-GCT-5-1,Ser-GCT-4-3,Ser-GCT-4-2,Ser-GCT-4-1,Ser-GCT-3-1	AATCCCATCCTCGTCGCCA
3'-M-Pro-TGG-3-5_L19	2	Pro-TGG-3-5,Pro-TGG-3-4,Pro-TGG-3-3,Pro-TGG-3-2,Pro-TGG-3-1,Pro-TGG-2-1,Pro-TGG-1-1,Pro-CGG-2-1,Pro-CGG-1-3,Pro-CGG-1-2,Pro-CGG-1-1,Pro-AGG-3-1,Pro-AGG-2-8,Pro-AGG-2-7,Pro-AGG-2-6,Pro-AGG-2-5,Pro-AGG-2-4,Pro-AGG-2-3,Pro-AGG-2-2,Pro-AGG-2-1,Pro-AGG-1-1	AATCCCGGACGAGCCCCCA
3'-M-Tyr-GTA-8-1_L19	15	Tyr-GTA-8-1,Tyr-GTA-1-1	AATCCGGCTCGAAGGACCA
3'-M-Tyr-GTA-6-1_L19	1	Tyr-GTA-6-1,Tyr-GTA-3-1	AATCCGGCTCGGAGGACCA
3'-M-Cys-GCA-8-1_L19	1	Cys-GCA-8-1,Cys-GCA-7-1,Cys-GCA-5-1,Cys-GCA-4-1,Cys-GCA-2-4,Cys-GCA-2-3,Cys-GCA-2-2,Cys-GCA-2-1,Cys-GCA-14-1,Cys-GCA-11-1	AATCCGGGTGCCCCCTCCA
3'-M-Gln-CTG-5-1_L19	15	Gln-CTG-5-1,Gln-CTG-1-5,Gln-CTG-1-4,Gln-CTG-1-3,Gln-CTG-1-2,Gln-CTG-1-1	AATCTCGGTGGAACCTCCA
3'-M-Gln-TTG-3-3_L19	2	Gln-TTG-3-3,Gln-TTG-3-2,Gln-TTG-3-1,Gln-TTG-2-1,Gln-TTG-1-1	AATCTCGGTGGGACCTCCA
3'-M-Val-TAC-3-1_L19	5	Val-TAC-3-1,Val-TAC-2-1,Val-TAC-1-2,Val-TAC-1-1	AGCCCCAGTGGAACCACCA
3'-M-Arg-TCT-3-2_L19	4	Arg-TCT-3-2,Arg-TCT-3-1	AGTCCCACCAGAGTCGCCA
3'-S-Ala-AGC-4-1_L19	1	Ala-AGC-4-1	ATCCCCAGCATCTCCACCA
3'-S-Ala-AGC-1-1_L19	4	Ala-AGC-1-1	ATCCCCAGTACCTCCACCA
3'-M-Ala-TGC-6-1_L19	15	Ala-TGC-6-1,Ala-TGC-1-1,Ala-AGC-3-1,Ala-AGC-2-2,Ala-AGC-2-1	ATCCCCGGCACCTCCACCA
3'-M-Ala-TGC-4-1_L19	12	Ala-TGC-4-1,Ala-TGC-3-2,Ala-TGC-3-1,Ala-TGC-2-1,Ala-CGC-3-1,Ala-CGC-2-1,Ala-CGC-1-1	ATCCCCGGCATCTCCACCA
3'-M-Phe-GAA-4-1_L19	1	Phe-GAA-4-1,Phe-GAA-3-1,Phe-GAA-2-1,Phe-GAA-1-6,Phe-GAA-1-5,Phe-GAA-1-4,Phe-GAA-1-3,Phe-GAA-1-2,Phe-GAA-1-1	ATCCCGGGTTTCGGCACCA
3'-M-Ala-AGC-8-2_L19	1	Ala-AGC-8-2,Ala-AGC-8-1	ATGCCCGCATCCTCCACCA
3'-S-Tyr-GTA-4-1_L19	1	Tyr-GTA-4-1	ATTCCAGCTCGAAGGACCA
3'-M-Glu-TTC-7-1_L19	5	Glu-TTC-7-1,Glu-TTC-4-2,Glu-TTC-4-1,Glu-CTC-3-1,Glu-CTC-1-7,Glu-CTC-1-6,Glu-CTC-1-5,Glu-CTC-1-4,Glu-CTC-1-3,Glu-CTC-1-2,Glu-CTC-1-1	ATTCCCGGTCAGGGAACCA
3'-M-Tyr-GTA-7-1_L19	15	Tyr-GTA-7-1,Tyr-GTA-5-5,Tyr-GTA-5-4,Tyr-GTA-5-3,Tyr-GTA-5-2,Tyr-GTA-5-1,Tyr-GTA-2-1	ATTCCGGCTCGAAGGACCA
3'-S-tRX-000020_L19	2	tRX-000020	TTCCCCAGTACCTCCACCA
3'-M-Pro-TGG-3-5_L20	1	Pro-TGG-3-5,Pro-TGG-3-4,Pro-TGG-3-3,Pro-TGG-3-2,Pro-TGG-3-1,Pro-TGG-2-1,Pro-TGG-1-1,Pro-CGG-2-1,Pro-CGG-1-3,Pro-CGG-1-2,Pro-CGG-1-1,Pro-AGG-3-1,Pro-AGG-2-8,Pro-AGG-2-7,Pro-AGG-2-6,Pro-AGG-2-5,Pro-AGG-2-4,Pro-AGG-2-3,Pro-AGG-2-2,Pro-AGG-2-1,Pro-AGG-1-1	AAATCCCGGACGAGCCCCCA
3'-M-Gln-CTG-5-1_L20	15	Gln-CTG-5-1,Gln-CTG-1-5,Gln-CTG-1-4,Gln-CTG-1-3,Gln-CTG-1-2,Gln-CTG-1-1	AAATCTCGGTGGAACCTCCA
3'-M-Ala-AGC-3-1_L20	2	Ala-AGC-3-1,Ala-AGC-2-2,Ala-AGC-2-1	AATCCCCGGCACCTCCACCA
3'-M-Thr-AGT-5-1_L20	1	Thr-AGT-5-1,Thr-AGT-1-3,Thr-AGT-1-2,Thr-AGT-1-1	GAATCCCAGCGGTGCCTCCA
3'-M-Ser-GCT-5-1_L20	1	Ser-GCT-5-1,Ser-GCT-4-3,Ser-GCT-4-2,Ser-GCT-4-1,Ser-GCT-3-1	GAATCCCATCCTCGTCGCCA
3'-M-Tyr-GTA-8-1_L20	11	Tyr-GTA-8-1,Tyr-GTA-1-1	GAATCCGGCTCGAAGGACCA
3'-M-Tyr-GTA-6-1_L20	1	Tyr-GTA-6-1,Tyr-GTA-3-1	GAATCCGGCTCGGAGGACCA
3'-M-Ala-TGC-3-2_L20	5	Ala-TGC-3-2,Ala-TGC-3-1,Ala-TGC-2-1,Ala-CGC-2-1,Ala-CGC-1-1	GATCCCCGGCATCTCCACCA
3'-M-Asp-GTC-3-1_L20	7	Asp-GTC-3-1,Asp-GTC-2-9,Asp-GTC-2-8,Asp-GTC-2-7,Asp-GTC-2-6,Asp-GTC-2-5,Asp-GTC-2-4,Asp-GTC-2-3,Asp-GTC-2-2,Asp-GTC-2-1,Asp-GTC-2-11,Asp-GTC-2-10	GATTCCCCGACGGGGAGCCA
3'-M-Glu-TTC-7-1_L20	8	Glu-TTC-7-1,Glu-TTC-4-2,Glu-TTC-4-1,Glu-CTC-3-1,Glu-CTC-1-7,Glu-CTC-1-6,Glu-CTC-1-5,Glu-CTC-1-4,Glu-CTC-1-3,Glu-CTC-1-2,Glu-CTC-1-1	GATTCCCGGTCAGGGAACCA
3'-M-Tyr-GTA-5-5_L20	15	Tyr-GTA-5-5,Tyr-GTA-5-4,Tyr-GTA-5-3,Tyr-GTA-5-2,Tyr-GTA-5-1,Tyr-GTA-2-1	GATTCCGGCTCGAAGGACCA
3'-M-Trp-CCA-5-1_L21	1	Trp-CCA-5-1,Trp-CCA-3-3,Trp-CCA-3-2,Trp-CCA-3-1,Trp-CCA-1-1	CAAATCACGTCGGGGTCACCA
3'-M-Pro-TGG-3-5_L21	15	Pro-TGG-3-5,Pro-TGG-3-4,Pro-TGG-3-3,Pro-TGG-3-2,Pro-TGG-3-1,Pro-TGG-2-1,Pro-TGG-1-1,Pro-CGG-2-1,Pro-CGG-1-3,Pro-CGG-1-2,Pro-CGG-1-1,Pro-AGG-3-1,Pro-AGG-2-8,Pro-AGG-2-7,Pro-AGG-2-6,Pro-AGG-2-5,Pro-AGG-2-4,Pro-AGG-2-3,Pro-AGG-2-2,Pro-AGG-2-1,Pro-AGG-1-1	CAAATCCCGGACGAGCCCCCA
3'-M-Cys-GCA-8-1_L21	1	Cys-GCA-8-1,Cys-GCA-7-1,Cys-GCA-5-1,Cys-GCA-4-1,Cys-GCA-2-4,Cys-GCA-2-3,Cys-GCA-2-2,Cys-GCA-2-1,Cys-GCA-14-1,Cys-GCA-11-1	CAAATCCGGGTGCCCCCTCCA
3'-M-Thr-TGT-6-1_L21	1	Thr-TGT-6-1,Thr-TGT-5-1,Thr-TGT-4-1	CAAATCTCGCTGGGGCCTCCA
3'-M-Gln-CTG-5-1_L21	10	Gln-CTG-5-1,Gln-CTG-1-5,Gln-CTG-1-4,Gln-CTG-1-3,Gln-CTG-1-2,Gln-CTG-1-1	CAAATCTCGGTGGAACCTCCA
3'-M-Gln-TTG-3-3_L21	1	Gln-TTG-3-3,Gln-TTG-3-2,Gln-TTG-3-1,Gln-TTG-1-1	CAAATCTCGGTGGGACCTCCA
3'-M-Lys-TTT-5-1_L21	12	Lys-TTT-5-1,Lys-TTT-3-5,Lys-TTT-3-4,Lys-TTT-3-3,Lys-TTT-3-2,Lys-TTT-3-1	CAAGTCCCTGTTCGGGCGCCA
3'-M-Ala-AGC-3-1_L21	13	Ala-AGC-3-1,Ala-AGC-2-2,Ala-AGC-2-1	CAATCCCCGGCACCTCCACCA
3'-M-Ala-TGC-4-1_L21	1	Ala-TGC-4-1,Ala-CGC-3-1	CAATCCCCGGCATCTCCACCA
3'-S-Trp-CCA-4-1_L21	1	Trp-CCA-4-1	CGAATCACGTCGGGGTCACCA
3'-M-Leu-TAG-3-1_L21	9	Leu-TAG-3-1,Leu-TAG-1-1,Leu-AAG-2-4,Leu-AAG-2-3,Leu-AAG-2-2,Leu-AAG-2-1,Leu-AAG-1-3,Leu-AAG-1-2,Leu-AAG-1-1	CGAATCCCACCGCTGCCACCA
3'-M-Leu-CAG-1-7_L21	9	Leu-CAG-1-7,Leu-CAG-1-6,Leu-CAG-1-5,Leu-CAG-1-4,Leu-CAG-1-3,Leu-CAG-1-2,Leu-CAG-1-1	CGAATCCCACTCCTGACACCA
3'-M-Leu-CAG-2-2_L21	14	Leu-CAG-2-2,Leu-CAG-2-1,Leu-CAA-4-1,Leu-CAA-3-1,Leu-CAA-2-1,Leu-CAA-1-2,Leu-CAA-1-1	CGAATCCCACTTCTGACACCA
3'-M-Thr-AGT-5-1_L21	4	Thr-AGT-5-1,Thr-AGT-1-3,Thr-AGT-1-2,Thr-AGT-1-1	CGAATCCCAGCGGTGCCTCCA
3'-M-Ser-GCT-5-1_L21	5	Ser-GCT-5-1,Ser-GCT-4-3,Ser-GCT-4-2,Ser-GCT-4-1,Ser-GCT-3-1	CGAATCCCATCCTCGTCGCCA
3'-M-Tyr-GTA-8-1_L21	15	Tyr-GTA-8-1,Tyr-GTA-1-1	CGAATCCGGCTCGAAGGACCA
3'-M-Tyr-GTA-6-1_L21	1	Tyr-GTA-6-1,Tyr-GTA-3-1	CGAATCCGGCTCGGAGGACCA
3'-M-Ser-TGA-3-1_L21	2	Ser-TGA-3-1,Ser-TGA-2-1,Ser-AGA-4-1,Ser-AGA-3-1,Ser-AGA-2-6,Ser-AGA-2-5,Ser-AGA-2-4,Ser-AGA-2-3,Ser-AGA-2-2,Ser-AGA-2-1,Ser-AGA-1-1	CGAATCCTGCCGACTACGCCA
3'-M-Val-TAC-2-1_L21	1	Val-TAC-2-1,Val-TAC-1-2,Val-TAC-1-1	CGAGCCCCAGTGGAACCACCA
3'-S-Arg-TCG-1-1_L21	1	Arg-TCG-1-1	CGAGTCCTGCCGCGGTCGCCA
3'-S-Ala-AGC-4-1_L21	1	Ala-AGC-4-1	CGATCCCCAGCATCTCCACCA
3'-S-Ala-AGC-1-1_L21	2	Ala-AGC-1-1	CGATCCCCAGTACCTCCACCA
3'-M-Ala-TGC-6-1_L21	1	Ala-TGC-6-1,Ala-TGC-1-1	CGATCCCCGGCACCTCCACCA
3'-M-Ala-TGC-3-2_L21	15	Ala-TGC-3-2,Ala-TGC-3-1,Ala-TGC-2-1,Ala-CGC-2-1,Ala-CGC-1-1	CGATCCCCGGCATCTCCACCA
3'-M-Ala-AGC-8-2_L21	1	Ala-AGC-8-2,Ala-AGC-8-1	CGATGCCCGCATCCTCCACCA
3'-S-Tyr-GTA-4-1_L21	1	Tyr-GTA-4-1	CGATTCCAGCTCGAAGGACCA
3'-M-Asp-GTC-3-1_L21	9	Asp-GTC-3-1,Asp-GTC-2-9,Asp-GTC-2-8,Asp-GTC-2-7,Asp-GTC-2-6,Asp-GTC-2-5,Asp-GTC-2-4,Asp-GTC-2-3,Asp-GTC-2-2,Asp-GTC-2-1,Asp-GTC-2-11,Asp-GTC-2-10	CGATTCCCCGACGGGGAGCCA
3'-M-Gly-TCC-3-1_L21	13	Gly-TCC-3-1,Gly-TCC-2-6,Gly-TCC-2-5,Gly-TCC-2-4,Gly-TCC-2-3,Gly-TCC-2-2,Gly-TCC-2-1,Gly-TCC-1-1	CGATTCCCGGCCAACGCACCA
3'-M-Gly-GCC-2-6_L21	1	Gly-GCC-2-6,Gly-GCC-2-5,Gly-GCC-2-4,Gly-GCC-2-3,Gly-GCC-2-2,Gly-GCC-2-1	CGATTCCCGGCCAATGCACCA
3'-M-Glu-TTC-7-1_L21	9	Glu-TTC-7-1,Glu-TTC-4-2,Glu-TTC-4-1,Glu-CTC-3-1,Glu-CTC-1-7,Glu-CTC-1-6,Glu-CTC-1-5,Glu-CTC-1-4,Glu-CTC-1-3,Glu-CTC-1-2,Glu-CTC-1-1	CGATTCCCGGTCAGGGAACCA
3'-M-Tyr-GTA-5-5_L21	15	Tyr-GTA-5-5,Tyr-GTA-5-4,Tyr-GTA-5-3,Tyr-GTA-5-2,Tyr-GTA-5-1,Tyr-GTA-2-1	CGATTCCGGCTCGAAGGACCA
3'-M-Trp-CCA-5-1_L22	7	Trp-CCA-5-1,Trp-CCA-3-3,Trp-CCA-3-2,Trp-CCA-3-1,Trp-CCA-1-1	TCAAATCACGTCGGGGTCACCA
3'-M-Pro-TGG-3-5_L22	15	Pro-TGG-3-5,Pro-TGG-3-4,Pro-TGG-3-3,Pro-TGG-3-2,Pro-TGG-3-1,Pro-TGG-2-1,Pro-TGG-1-1,Pro-CGG-2-1,Pro-CGG-1-3,Pro-CGG-1-2,Pro-CGG-1-1,Pro-AGG-3-1,Pro-AGG-2-8,Pro-AGG-2-7,Pro-AGG-2-6,Pro-AGG-2-5,Pro-AGG-2-4,Pro-AGG-2-3,Pro-AGG-2-2,Pro-AGG-2-1,Pro-AGG-1-1	TCAAATCCCGGACGAGCCCCCA
3'-M-Cys-GCA-8-1_L22	8	Cys-GCA-8-1,Cys-GCA-7-1,Cys-GCA-5-1,Cys-GCA-4-1,Cys-GCA-2-4,Cys-GCA-2-3,Cys-GCA-2-2,Cys-GCA-2-1,Cys-GCA-14-1,Cys-GCA-11-1	TCAAATCCGGGTGCCCCCTCCA
3'-M-Thr-TGT-6-1_L22	8	Thr-TGT-6-1,Thr-TGT-5-1,Thr-TGT-4-1	TCAAATCTCGCTGGGGCCTCCA
3'-M-Gln-CTG-5-1_L22	13	Gln-CTG-5-1,Gln-CTG-1-5,Gln-CTG-1-4,Gln-CTG-1-3,Gln-CTG-1-2,Gln-CTG-1-1	TCAAATCTCGGTGGAACCTCCA
3'-M-Gln-TTG-3-3_L22	2	Gln-TTG-3-3,Gln-TTG-3-2,Gln-TTG-3-1,Gln-TTG-1-1	TCAAATCTCGGTGGGACCTCCA
3'-S-Trp-CCA-2-1_L22	2	Trp-CCA-2-1	TCAAGTCACGTCGGGGTCACCA
3'-M-Lys-TTT-5-1_L22	1	Lys-TTT-5-1,Lys-TTT-3-5,Lys-TTT-3-4,Lys-TTT-3-3,Lys-TTT-3-2,Lys-TTT-3-1	TCAAGTCCCTGTTCGGGCGCCA
3'-M-Ala-AGC-5-1_L22	2	Ala-AGC-5-1,Ala-AGC-20-1	TCAATCCCCAGCACCTCCACCA
3'-M-Ala-AGC-3-1_L22	15	Ala-AGC-3-1,Ala-AGC-2-2,Ala-AGC-2-1	TCAATCCCCGGCACCTCCACCA
3'-M-Ala-TGC-4-1_L22	12	Ala-TGC-4-1,Ala-CGC-3-1	TCAATCCCCGGCATCTCCACCA
3'-M-iMet-CAT-1-8_L22	14	iMet-CAT-1-8,iMet-CAT-1-7,iMet-CAT-1-6,iMet-CAT-1-5,iMet-CAT-1-4,iMet-CAT-1-3,iMet-CAT-1-2,iMet-CAT-1-1	TCGAAACCATCCTCTGCTACCA
3'-M-Val-CAC-5-1_L22	15	Val-CAC-5-1,Val-CAC-1-6,Val-CAC-1-5,Val-CAC-1-4,Val-CAC-1-3,Val-CAC-1-2,Val-CAC-1-1,Val-AAC-4-1,Val-AAC-2-1,Val-AAC-1-5,Val-AAC-1-4,Val-AAC-1-3,Val-AAC-1-2,Val-AAC-1-1	TCGAAACCGGGCGGAAACACCA
3'-M-Thr-CGT-4-1_L22	1	Thr-CGT-4-1,Thr-CGT-2-1	TCGAACCCCGTCCGTGCCTCCA
3'-S-Ser-TGA-1-1_L22	1	Ser-TGA-1-1	TCGAACCCTGCTCGCTGCGCCA
3'-S-Trp-CCA-4-1_L22	7	Trp-CCA-4-1	TCGAATCACGTCGGGGTCACCA
3'-S-Leu-TAG-2-1_L22	1	Leu-TAG-2-1	TCGAATCCCACCACTGCCACCA
3'-S-Arg-TCT-2-1_L22	2	Arg-TCT-2-1	TCGAATCCCACCAGAGTCGCCA
3'-M-Leu-TAG-3-1_L22	15	Leu-TAG-3-1,Leu-TAG-1-1,Leu-AAG-2-4,Leu-AAG-2-3,Leu-AAG-2-2,Leu-AAG-2-1,Leu-AAG-1-3,Leu-AAG-1-2,Leu-AAG-1-1	TCGAATCCCACCGCTGCCACCA
3'-S-Ser-GCT-2-1_L22	1	Ser-GCT-2-1	TCGAATCCCACCTTCGTCGCCA
3'-M-Leu-CAG-1-7_L22	15	Leu-CAG-1-7,Leu-CAG-1-6,Leu-CAG-1-5,Leu-CAG-1-4,Leu-CAG-1-3,Leu-CAG-1-2,Leu-CAG-1-1	TCGAATCCCACTCCTGACACCA
3'-M-Leu-CAG-2-2_L22	15	Leu-CAG-2-2,Leu-CAG-2-1,Leu-CAA-4-1,Leu-CAA-3-1,Leu-CAA-2-1,Leu-CAA-1-2,Leu-CAA-1-1	TCGAATCCCACTTCTGACACCA
3'-M-Thr-CGT-3-1_L22	10	Thr-CGT-3-1,Thr-AGT-6-1,Thr-AGT-2-2,Thr-AGT-2-1	TCGAATCCCAGCGGGGCCTCCA
3'-M-Thr-AGT-5-1_L22	15	Thr-AGT-5-1,Thr-AGT-1-3,Thr-AGT-1-2,Thr-AGT-1-1	TCGAATCCCAGCGGTGCCTCCA
3'-S-Thr-TGT-1-1_L22	2	Thr-TGT-1-1	TCGAATCCCAGTAGAGCCTCCA
3'-M-Ser-GCT-5-1_L22	15	Ser-GCT-5-1,Ser-GCT-4-3,Ser-GCT-4-2,Ser-GCT-4-1,Ser-GCT-3-1	TCGAATCCCATCCTCGTCGCCA
3'-M-His-GTG-2-1_L22	15	His-GTG-2-1,His-GTG-1-9,His-GTG-1-8,His-GTG-1-7,His-GTG-1-6,His-GTG-1-5,His-GTG-1-4,His-GTG-1-3,His-GTG-1-2,His-GTG-1-1	TCGAATCCGAGTCACGGCACCA
3'-M-Tyr-GTA-8-1_L22	15	Tyr-GTA-8-1,Tyr-GTA-1-1	TCGAATCCGGCTCGAAGGACCA
3'-M-Tyr-GTA-6-1_L22	9	Tyr-GTA-6-1,Tyr-GTA-3-1	TCGAATCCGGCTCGGAGGACCA
3'-M-Ser-TGA-3-1_L22	12	Ser-TGA-3-1,Ser-TGA-2-1,Ser-AGA-4-1,Ser-AGA-3-1,Ser-AGA-2-6,Ser-AGA-2-5,Ser-AGA-2-4,Ser-AGA-2-3,Ser-AGA-2-2,Ser-AGA-2-1,Ser-AGA-1-1	TCGAATCCTGCCGACTACGCCA
3'-S-Ser-CGA-1-1_L22	2	Ser-CGA-1-1	TCGAATCCTGCTCACAGCGCCA
3'-S-Ser-CGA-4-1_L22	4	Ser-CGA-4-1	TCGAATCCTGTTCGTGACGCCA
3'-M-Glu-TTC-2-2_L22	14	Glu-TTC-2-2,Glu-TTC-2-1	TCGACTCCCGGTGTGGGAACCA
3'-M-Arg-ACG-2-4_L22	1	Arg-ACG-2-4,Arg-ACG-2-3,Arg-ACG-2-2,Arg-ACG-2-1,Arg-ACG-1-3,Arg-ACG-1-2,Arg-ACG-1-1	TCGACTCCTGGCTGGCTCGCCA
3'-M-Val-TAC-2-1_L22	14	Val-TAC-2-1,Val-TAC-1-2,Val-TAC-1-1	TCGAGCCCCAGTGGAACCACCA
3'-S-Arg-TCG-1-1_L22	1	Arg-TCG-1-1	TCGAGTCCTGCCGCGGTCGCCA
3'-S-Ala-AGC-4-1_L22	12	Ala-AGC-4-1	TCGATCCCCAGCATCTCCACCA
3'-S-Ala-AGC-1-1_L22	11	Ala-AGC-1-1	TCGATCCCCAGTACCTCCACCA
3'-M-Ala-TGC-6-1_L22	7	Ala-TGC-6-1,Ala-TGC-1-1	TCGATCCCCGGCACCTCCACCA
3'-M-Ala-TGC-3-2_L22	15	Ala-TGC-3-2,Ala-TGC-3-1,Ala-TGC-2-1,Ala-CGC-2-1,Ala-CGC-1-1	TCGATCCCCGGCATCTCCACCA
3'-S-Val-CAC-3-1_L22	4	Val-CAC-3-1	TCGATCCCGGGCGGAAACACCA
3'-M-Phe-GAA-1-6_L22	7	Phe-GAA-1-6,Phe-GAA-1-5,Phe-GAA-1-4,Phe-GAA-1-3,Phe-GAA-1-2,Phe-GAA-1-1	TCGATCCCGGGTTTCGGCACCA
3'-M-Ala-AGC-8-2_L22	13	Ala-AGC-8-2,Ala-AGC-8-1	TCGATGCCCGCATCCTCCACCA
3'-M-Ala-AGC-15-1_L22	1	Ala-AGC-15-1,Ala-AGC-11-1	TCGATGCCCGCATTCTCCACCA
3'-S-Tyr-GTA-4-1_L22	8	Tyr-GTA-4-1	TCGATTCCAGCTCGAAGGACCA
3'-M-Asp-GTC-3-1_L22	13	Asp-GTC-3-1,Asp-GTC-2-9,Asp-GTC-2-8,Asp-GTC-2-7,Asp-GTC-2-6,Asp-GTC-2-5,Asp-GTC-2-4,Asp-GTC-2-3,Asp-GTC-2-2,Asp-GTC-2-1,Asp-GTC-2-11,Asp-GTC-2-10	TCGATTCCCCGACGGGGAGCCA
3'-M-Gly-TCC-3-1_L22	13	Gly-TCC-3-1,Gly-TCC-2-6,Gly-TCC-2-5,Gly-TCC-2-4,Gly-TCC-2-3,Gly-TCC-2-2,Gly-TCC-2-1,Gly-TCC-1-1	TCGATTCCCGGCCAACGCACCA
3'-M-Gly-GCC-2-6_L22	13	Gly-GCC-2-6,Gly-GCC-2-5,Gly-GCC-2-4,Gly-GCC-2-3,Gly-GCC-2-2,Gly-GCC-2-1	TCGATTCCCGGCCAATGCACCA
3'-M-Gly-GCC-1-5_L22	3	Gly-GCC-1-5,Gly-GCC-1-4,Gly-GCC-1-3,Gly-GCC-1-2,Gly-GCC-1-1	TCGATTCCCGGCCCATGCACCA
3'-M-Gly-CCC-2-2_L22	5	Gly-CCC-2-2,Gly-CCC-2-1	TCGATTCCCGGGCGGCGCACCA
3'-M-Tyr-GTA-5-5_L22	15	Tyr-GTA-5-5,Tyr-GTA-5-4,Tyr-GTA-5-3,Tyr-GTA-5-2,Tyr-GTA-5-1,Tyr-GTA-2-1	TCGATTCCGGCTCGAAGGACCA
3'-M-Gln-CTG-5-1_L23	1	Gln-CTG-5-1,Gln-CTG-1-5,Gln-CTG-1-4,Gln-CTG-1-3,Gln-CTG-1-2,Gln-CTG-1-1	TTCAAATCTCGGTGGAACCTCCA
3'-S-Trp-CCA-2-1_L23	5	Trp-CCA-2-1	TTCAAGTCACGTCGGGGTCACCA
3'-M-Val-CAC-5-1_L23	5	Val-CAC-5-1,Val-CAC-1-6,Val-CAC-1-5,Val-CAC-1-4,Val-CAC-1-3,Val-CAC-1-2,Val-CAC-1-1,Val-AAC-4-1,Val-AAC-2-1,Val-AAC-1-5,Val-AAC-1-4,Val-AAC-1-3,Val-AAC-1-2,Val-AAC-1-1	TTCGAAACCGGGCGGAAACACCA
3'-M-Ala-TGC-3-2_L23	4	Ala-TGC-3-2,Ala-TGC-3-1,Ala-TGC-2-1,Ala-CGC-2-1,Ala-CGC-1-1	TTCGATCCCCGGCATCTCCACCA
3'-M-Asp-GTC-3-1_L23	11	Asp-GTC-3-1,Asp-GTC-2-9,Asp-GTC-2-8,Asp-GTC-2-7,Asp-GTC-2-6,Asp-GTC-2-5,Asp-GTC-2-4,Asp-GTC-2-3,Asp-GTC-2-2,Asp-GTC-2-1,Asp-GTC-2-11,Asp-GTC-2-10	TTCGATTCCCCGACGGGGAGCCA
3'-M-iMet-CAT-1-8_L24	5	iMet-CAT-1-8,iMet-CAT-1-7,iMet-CAT-1-6,iMet-CAT-1-5,iMet-CAT-1-4,iMet-CAT-1-3,iMet-CAT-1-2,iMet-CAT-1-1	GATCGAAACCATCCTCTGCTACCA
3'-S-Ser-TGA-1-1_L24	1	Ser-TGA-1-1	GTTCGAACCCTGCTCGCTGCGCCA
3'-M-Ser-GCT-5-1_L24	10	Ser-GCT-5-1,Ser-GCT-4-3,Ser-GCT-4-2,Ser-GCT-4-1,Ser-GCT-3-1	GTTCGAATCCCATCCTCGTCGCCA
3'-M-Tyr-GTA-8-1_L24	1	Tyr-GTA-8-1,Tyr-GTA-1-1	GTTCGAATCCGGCTCGAAGGACCA
3'-M-Glu-TTC-1-2_L24	4	Glu-TTC-1-2,Glu-TTC-1-1	GTTCGACTCCCGGTATGGGAACCA
3'-M-Glu-TTC-2-2_L24	15	Glu-TTC-2-2,Glu-TTC-2-1	GTTCGACTCCCGGTGTGGGAACCA
3'-M-Lys-CTT-4-1_L24	10	Lys-CTT-4-1,Lys-CTT-3-1,Lys-CTT-2-5,Lys-CTT-2-4,Lys-CTT-2-3,Lys-CTT-2-2,Lys-CTT-2-1,Lys-CTT-1-2,Lys-CTT-1-1	GTTCGAGCCCCACGTTGGGCGCCA
3'-S-Ala-AGC-4-1_L24	4	Ala-AGC-4-1	GTTCGATCCCCAGCATCTCCACCA
3'-M-Ala-TGC-3-2_L24	15	Ala-TGC-3-2,Ala-TGC-3-1,Ala-TGC-2-1,Ala-CGC-2-1,Ala-CGC-1-1	GTTCGATCCCCGGCATCTCCACCA
3'-M-Asp-GTC-3-1_L24	15	Asp-GTC-3-1,Asp-GTC-2-9,Asp-GTC-2-8,Asp-GTC-2-7,Asp-GTC-2-6,Asp-GTC-2-5,Asp-GTC-2-4,Asp-GTC-2-3,Asp-GTC-2-2,Asp-GTC-2-1,Asp-GTC-2-11,Asp-GTC-2-10	GTTCGATTCCCCGACGGGGAGCCA
3'-S-Glu-TTC-3-1_L24	1	Glu-TTC-3-1	GTTCGATTCCCGGCCAGGGAACCA
3'-M-Glu-TTC-7-1_L24	15	Glu-TTC-7-1,Glu-TTC-4-2,Glu-TTC-4-1,Glu-CTC-3-1,Glu-CTC-1-7,Glu-CTC-1-6,Glu-CTC-1-5,Glu-CTC-1-4,Glu-CTC-1-3,Glu-CTC-1-2,Glu-CTC-1-1	GTTCGATTCCCGGTCAGGGAACCA
3'-M-Tyr-GTA-5-5_L24	1	Tyr-GTA-5-5,Tyr-GTA-5-4,Tyr-GTA-5-3,Tyr-GTA-5-2,Tyr-GTA-5-1,Tyr-GTA-2-1	GTTCGATTCCGGCTCGAAGGACCA
3'-M-Ala-AGC-3-1_L25	3	Ala-AGC-3-1,Ala-AGC-2-2,Ala-AGC-2-1	GGTTCAATCCCCGGCACCTCCACCA
3'-S-Arg-TCT-2-1_L25	8	Arg-TCT-2-1	GGTTCGAATCCCACCAGAGTCGCCA
3'-M-Ser-GCT-5-1_L25	3	Ser-GCT-5-1,Ser-GCT-4-3,Ser-GCT-4-2,Ser-GCT-4-1,Ser-GCT-3-1	GGTTCGAATCCCATCCTCGTCGCCA
3'-M-Glu-TTC-2-2_L25	3	Glu-TTC-2-2,Glu-TTC-2-1	GGTTCGACTCCCGGTGTGGGAACCA
3'-M-Arg-TCT-3-2_L25	2	Arg-TCT-3-2,Arg-TCT-3-1	GGTTCGAGTCCCACCAGAGTCGCCA
3'-S-Arg-TCT-1-1_L25	2	Arg-TCT-1-1	GGTTCGAGTCCCGGCGGAGTCGCCA
3'-S-Ala-AGC-1-1_L25	1	Ala-AGC-1-1	GGTTCGATCCCCAGTACCTCCACCA
3'-M-Ala-TGC-6-1_L25	1	Ala-TGC-6-1,Ala-TGC-1-1	GGTTCGATCCCCGGCACCTCCACCA
3'-M-Ala-TGC-3-2_L25	15	Ala-TGC-3-2,Ala-TGC-3-1,Ala-TGC-2-1,Ala-CGC-2-1,Ala-CGC-1-1	GGTTCGATCCCCGGCATCTCCACCA
3'-M-Asp-GTC-3-1_L25	15	Asp-GTC-3-1,Asp-GTC-2-9,Asp-GTC-2-8,Asp-GTC-2-7,Asp-GTC-2-6,Asp-GTC-2-5,Asp-GTC-2-4,Asp-GTC-2-3,Asp-GTC-2-2,Asp-GTC-2-1,Asp-GTC-2-11,Asp-GTC-2-10	GGTTCGATTCCCCGACGGGGAGCCA
3'-M-Glu-TTC-4-2_L25	15	Glu-TTC-4-2,Glu-TTC-4-1,Glu-CTC-1-7,Glu-CTC-1-6,Glu-CTC-1-5,Glu-CTC-1-4,Glu-CTC-1-3,Glu-CTC-1-2,Glu-CTC-1-1	GGTTCGATTCCCGGTCAGGGAACCA
3'-M-Arg-TCG-3-1_L26	2	Arg-TCG-3-1,Arg-CCG-1-3,Arg-CCG-1-2,Arg-CCG-1-1	GGGTTCGAGTCCCTTCGTGGTCGCCA
3'-M-Asp-GTC-3-1_L26	15	Asp-GTC-3-1,Asp-GTC-2-9,Asp-GTC-2-8,Asp-GTC-2-7,Asp-GTC-2-6,Asp-GTC-2-5,Asp-GTC-2-4,Asp-GTC-2-3,Asp-GTC-2-2,Asp-GTC-2-1,Asp-GTC-2-11,Asp-GTC-2-10	GGGTTCGATTCCCCGACGGGGAGCCA
3'-M-Glu-TTC-4-2_L26	12	Glu-TTC-4-2,Glu-TTC-4-1,Glu-CTC-1-7,Glu-CTC-1-6,Glu-CTC-1-5,Glu-CTC-1-4,Glu-CTC-1-3,Glu-CTC-1-2,Glu-CTC-1-1	GGGTTCGATTCCCGGTCAGGGAACCA
3'-M-Glu-TTC-4-2_L27	12	Glu-TTC-4-2,Glu-TTC-4-1,Glu-CTC-1-7,Glu-CTC-1-6,Glu-CTC-1-5,Glu-CTC-1-4,Glu-CTC-1-3,Glu-CTC-1-2,Glu-CTC-1-1	CGGGTTCGATTCCCGGTCAGGGAACCA
3'-M-Asp-GTC-3-1_L27	1	Asp-GTC-3-1,Asp-GTC-2-9,Asp-GTC-2-8,Asp-GTC-2-7,Asp-GTC-2-6,Asp-GTC-2-5,Asp-GTC-2-4,Asp-GTC-2-3,Asp-GTC-2-2,Asp-GTC-2-1,Asp-GTC-2-11,Asp-GTC-2-10	GGGGTTCGATTCCCCGACGGGGAGCCA
3'-M-Glu-TTC-4-2_L28	11	Glu-TTC-4-2,Glu-TTC-4-1,Glu-CTC-1-7,Glu-CTC-1-6,Glu-CTC-1-5,Glu-CTC-1-4,Glu-CTC-1-3,Glu-CTC-1-2,Glu-CTC-1-1	CCGGGTTCGATTCCCGGTCAGGGAACCA
3'-M-Asp-GTC-3-1_L28	1	Asp-GTC-3-1,Asp-GTC-2-9,Asp-GTC-2-8,Asp-GTC-2-7,Asp-GTC-2-6,Asp-GTC-2-5,Asp-GTC-2-4,Asp-GTC-2-3,Asp-GTC-2-2,Asp-GTC-2-1,Asp-GTC-2-11,Asp-GTC-2-10	CGGGGTTCGATTCCCCGACGGGGAGCCA
3'-M-Leu-CAG-1-7_L28	1	Leu-CAG-1-7,Leu-CAG-1-6,Leu-CAG-1-5,Leu-CAG-1-4,Leu-CAG-1-3,Leu-CAG-1-2,Leu-CAG-1-1	GTGGGTTCGAATCCCACTCCTGACACCA
3'-M-Leu-CAG-2-2_L28	6	Leu-CAG-2-2,Leu-CAG-2-1,Leu-CAA-4-1,Leu-CAA-3-1,Leu-CAA-2-1,Leu-CAA-1-2,Leu-CAA-1-1	GTGGGTTCGAATCCCACTTCTGACACCA
3'-M-Phe-GAA-1-6_L29	3	Phe-GAA-1-6,Phe-GAA-1-5,Phe-GAA-1-4,Phe-GAA-1-3,Phe-GAA-1-2,Phe-GAA-1-1	CCCTGGTTCGATCCCGGGTTTCGGCACCA
3'-M-Asp-GTC-3-1_L29	7	Asp-GTC-3-1,Asp-GTC-2-9,Asp-GTC-2-8,Asp-GTC-2-7,Asp-GTC-2-6,Asp-GTC-2-5,Asp-GTC-2-4,Asp-GTC-2-3,Asp-GTC-2-2,Asp-GTC-2-1,Asp-GTC-2-11,Asp-GTC-2-10	CCGGGGTTCGATTCCCCGACGGGGAGCCA
3'-M-Thr-AGT-5-1_L29	2	Thr-AGT-5-1,Thr-AGT-1-3,Thr-AGT-1-2,Thr-AGT-1-1	CCTGGGTTCGAATCCCAGCGGTGCCTCCA
3'-M-Lys-CTT-4-1_L29	1	Lys-CTT-4-1,Lys-CTT-3-1,Lys-CTT-2-5,Lys-CTT-2-4,Lys-CTT-2-3,Lys-CTT-2-2,Lys-CTT-2-1,Lys-CTT-1-2,Lys-CTT-1-1	CGTGGGTTCGAGCCCCACGTTGGGCGCCA

## Sheet: 3'U-tRFs
tRF1	#Cancers	tRNA genes	Sequence
3'U-S-Cys-GCA-2-4_L15	1	Cys-GCA-2-4	CTGTGCTCCGGAGTT
3'U-S-Leu-CAG-2-2_L15	9	Leu-CAG-2-2	GAGCTCAATTACTTT
3'U-S-Lys-CTT-2-2_L15	5	Lys-CTT-2-2	GCAACTGGTCGTTTT
3'U-M-Gly-TCC-2-5_L15	1	Gly-TCC-2-5,Gly-TCC-2-4,Gly-TCC-2-3,Gly-TCC-2-2	GCGGGCGGACCTTTT
3'U-S-Ser-AGA-2-5_L15	4	Ser-AGA-2-5	GGAATGTCAGCTTTT
3'U-S-Leu-AAG-2-4_L15	12	Leu-AAG-2-4	GGGTTGCTGTCTTTT
3'U-S-Pro-TGG-3-2_L15	1	Pro-TGG-3-2	TCGTGGCTACTGTTT
3'U-S-Leu-CAG-2-2_L16	3	Leu-CAG-2-2	GAGCTCAATTACTTTT
3'U-M-Gly-GCC-4-1_L16	1	Gly-GCC-4-1,Gly-GCC-1-4,Gly-GCC-1-3,Gly-GCC-1-2,Gly-GCC-1-1	GCACGCCCTCCCATTT
3'U-S-Leu-AAG-2-4_L16	1	Leu-AAG-2-4	GGGTTGCTGTCTTTTT
3'U-S-Pro-TGG-3-2_L16	7	Pro-TGG-3-2	TCGTGGCTACTGTTTT
3'U-S-Cys-GCA-2-1_L17	2	Cys-GCA-2-1	CTGTGCTCTGGAGTTTT
3'U-S-Ser-TGA-1-1_L17	3	Ser-TGA-1-1	GAAGCGGGTGCTCTTAT
3'U-M-Gly-GCC-4-1_L17	1	Gly-GCC-4-1,Gly-GCC-1-4,Gly-GCC-1-3,Gly-GCC-1-2,Gly-GCC-1-1	GCACGCCCTCCCATTTT
3'U-S-His-GTG-1-6_L17	1	His-GTG-1-6	GGAGGGGAGAAGGTTTT
3'U-S-Pro-TGG-3-2_L17	1	Pro-TGG-3-2	TCGTGGCTACTGTTTTT
3'U-S-Glu-TTC-2-2_L17	4	Glu-TTC-2-2	TGACTGGACCTTTCTTT
3'U-S-Arg-CCG-1-3_L17	5	Arg-CCG-1-3	TTGCCATGTTAACGTTT
3'U-S-Thr-TGT-4-1_L18	5	Thr-TGT-4-1	CGGCTGTAGGAATACTTT
3'U-S-Ser-TGA-1-1_L18	11	Ser-TGA-1-1	GAAGCGGGTGCTCTTATT
3'U-S-Val-TAC-3-1_L18	1	Val-TAC-3-1	TGGTGTGGTCTGTTGTTT
3'U-S-Arg-CCG-1-3_L18	2	Arg-CCG-1-3	TTGCCATGTTAACGTTTT
3'U-S-Thr-TGT-4-1_L19	10	Thr-TGT-4-1	CGGCTGTAGGAATACTTTT
3'U-S-Ser-TGA-1-1_L19	15	Ser-TGA-1-1	GAAGCGGGTGCTCTTATTT
3'U-S-Asp-GTC-2-10_L19	3	Asp-GTC-2-10	GCCGGGTACTTTCGTATTT
3'U-S-Arg-ACG-1-2_L19	2	Arg-ACG-1-2	GTGTAAGCAGGGTCGTTTT
3'U-S-Val-TAC-3-1_L19	1	Val-TAC-3-1	TGGTGTGGTCTGTTGTTTT
3'U-S-Ser-TGA-1-1_L20	15	Ser-TGA-1-1	GAAGCGGGTGCTCTTATTTT
3'U-S-Asp-GTC-2-10_L20	12	Asp-GTC-2-10	GCCGGGTACTTTCGTATTTT
3'U-S-His-GTG-1-7_L20	1	His-GTG-1-7	TTGTGGGAACAATGGCACGG
3'U-S-Leu-TAG-3-1_L21	1	Leu-TAG-3-1	CACCTCAGAAGGTCTCACTTT
3'U-S-Ser-TGA-1-1_L21	12	Ser-TGA-1-1	GAAGCGGGTGCTCTTATTTTT
3'U-S-Asp-GTC-2-10_L21	4	Asp-GTC-2-10	GCCGGGTACTTTCGTATTTTT
3'U-S-Val-TAC-1-2_L21	14	Val-TAC-1-2	TAGCCGTAAGGCGGCTGTTTT
3'U-S-Arg-CCT-2-1_L21	1	Arg-CCT-2-1	TCGAGAGGGGCTGTGCTCGCA
3'U-S-His-GTG-1-8_L21	1	His-GTG-1-8	TTGTGAGGACAATGGCACGGC
3'U-S-His-GTG-1-7_L21	6	His-GTG-1-7	TTGTGGGAACAATGGCACGGC
3'U-S-Cys-GCA-2-4_L22	2	Cys-GCA-2-4	CTGTGCTCCGGAGTTACCTCGT
3'U-S-Arg-TCT-4-1_L22	1	Arg-TCT-4-1	GTCACCTGGCAGGTGCCTCTTT
3'U-S-Val-TAC-1-2_L22	1	Val-TAC-1-2	TAGCCGTAAGGCGGCTGTTTTT
3'U-S-His-GTG-1-8_L22	1	His-GTG-1-8	TTGTGAGGACAATGGCACGGCA
3'U-S-His-GTG-1-7_L22	9	His-GTG-1-7	TTGTGGGAACAATGGCACGGCA
3'U-M-His-GTG-1-4_L23	11	His-GTG-1-4,His-GTG-1-3	ATGTCGTTAGTCTAGGCTGTCAG
3'U-S-Cys-GCA-2-4_L23	13	Cys-GCA-2-4	CTGTGCTCCGGAGTTACCTCGTT
3'U-S-Cys-GCA-2-3_L23	1	Cys-GCA-2-3	CTTTGGCCTTTTCGAGATACTGT
3'U-S-Asn-GTT-1-1_L23	2	Asn-GTT-1-1	GAAGTCGCATTTTGTGAACCCTG
3'U-S-His-GTG-1-8_L23	2	His-GTG-1-8	TTGTGAGGACAATGGCACGGCAA
3'U-S-His-GTG-1-7_L23	15	His-GTG-1-7	TTGTGGGAACAATGGCACGGCAA
3'U-M-His-GTG-1-4_L24	14	His-GTG-1-4,His-GTG-1-3	ATGTCGTTAGTCTAGGCTGTCAGC
3'U-S-Cys-GCA-2-4_L24	15	Cys-GCA-2-4	CTGTGCTCCGGAGTTACCTCGTTT
3'U-S-Arg-CCT-2-1_L24	1	Arg-CCT-2-1	TCGAGAGGGGCTGTGCTCGCAAGG
3'U-S-His-GTG-1-8_L24	1	His-GTG-1-8	TTGTGAGGACAATGGCACGGCAAG
3'U-S-His-GTG-1-7_L24	6	His-GTG-1-7	TTGTGGGAACAATGGCACGGCAAG
3'U-M-His-GTG-1-4_L25	4	His-GTG-1-4,His-GTG-1-3	ATGTCGTTAGTCTAGGCTGTCAGCT
3'U-S-Cys-GCA-2-4_L25	13	Cys-GCA-2-4	CTGTGCTCCGGAGTTACCTCGTTTT
3'U-S-Cys-GCA-2-3_L25	11	Cys-GCA-2-3	CTTTGGCCTTTTCGAGATACTGTTT
3'U-S-His-GTG-1-8_L25	1	His-GTG-1-8	TTGTGAGGACAATGGCACGGCAAGG
3'U-S-His-GTG-1-7_L25	5	His-GTG-1-7	TTGTGGGAACAATGGCACGGCAAGG
3'U-S-Cys-GCA-2-3_L26	12	Cys-GCA-2-3	CTTTGGCCTTTTCGAGATACTGTTTT
3'U-S-Arg-CCT-2-1_L30	6	Arg-CCT-2-1	TCGAGAGGGGCTGTGCTCGCAAGGTTTCTT
3'U-S-His-GTG-1-8_L30	2	His-GTG-1-8	TTGTGAGGACAATGGCACGGCAAGGGGAGT
3'U-S-His-GTG-1-7_L30	7	His-GTG-1-7	TTGTGGGAACAATGGCACGGCAAGGGGCTC
