# Supplementary material for: Global identification and characterization of tRNA-derived RNA fragment landscapes across human cancers
Source: NAR Cancer. 2020 Oct 19;2(4):zcaa031. doi: 10.1093/narcan/zcaa031 (PMC8210304; doi:10.1093/narcan/zcaa031)
Supplement: zcaa031_Supplemental_Files [file zcaa031_supplemental_files.zip › Supplemental_Table_S2.xlsx]

## Sheet: Sheet1
Supplemental Table S2, related to Fig. 2. Summary of total reads mapped to 5ʹ-tRFs, 3ʹ-tRFs and 3ʹU-tRFs in our miRNA-seq data set of 18 lung tumors and matched normal tissues from non-small cell lung cancer patients.
sample	#reads of 5'-tRFs	#reads of 3'-tRFs	#reads of 3'U-tRFs	total reads	status
miR01	288533	46532	2742	24147132	normal
miR02	6674560	12896	63	17541489	tumor
miR03	3010450	11516	616	17467826	normal
miR04	2522079	26911	518	20248889	tumor
miR05	1800299	6619	1014	16761605	normal
miR06	8542867	31527	627	21405802	tumor
miR07	885237	6073	257	17335602	normal
miR08	1126272	38587	1641	14863108	tumor
miR09	6772370	93506	4486	24626464	normal
miR10	401639	58622	34667	18692927	tumor
miR11	2045416	11983	1624	16339807	normal
miR12	1034424	27159	714	16178768	tumor
miR13	1349585	48480	2033	18683171	normal
miR14	363067	16919	1858	19765766	tumor
miR15	626361	22796	5536	20651563	normal
miR16	3655208	18287	148	20149178	tumor
miR17	815615	46701	2459	20589292	normal
miR18	1834326	11830	4119	17842858	tumor
miR19	2550494	81822	9242	32500351	normal
miR20	7642865	57821	2320	19334674	tumor
miR21	3114890	28308	1426	18734246	normal
miR22	1620105	33340	2447	16269401	tumor
miR23	4893263	20125	223	17812904	normal
miR24	1331853	25509	659	17111212	tumor
miR25	7914742	16822	1048	21355969	normal
miR26	2109413	13669	730	16966201	tumor
miR27	5141921	35953	1626	17772872	normal
miR28	4573778	33889	2966	19142832	tumor
miR29	6638452	32131	431	22939015	normal
miR30	3393261	45042	7031	27173353	tumor
miR31	10252499	13735	120	22460483	normal
miR32	3917512	22931	5460	22726957	tumor
miR33	2260387	70757	770	17693559	normal
miR34	246618	73087	6320	23361005	tumor
miR35	458019	86074	16716	16280118	normal
miR36	304769	43045	8710	10094360	tumor
