# Supplementary material for: Global identification and characterization of tRNA-derived RNA fragment landscapes across human cancers
Source: NAR Cancer. 2020 Oct 19;2(4):zcaa031. doi: 10.1093/narcan/zcaa031 (PMC8210304; doi:10.1093/narcan/zcaa031)
Supplement: zcaa031_Supplemental_Files [file zcaa031_supplemental_files.zip › Supplemental_Table_S3.xlsx]

## Sheet: Description
Supplemental Table S3, related to Fig. 3. Summary of dysregulated 5ʹ-tRFs and 3ʹ-tRFs across different cancer types.
	5'-tRF
	3'-tRF
	miR
	5'-tRF-up-shared
	5'-tRF-down-shared
	3'-tRF-up-shared
	3'-tRF-down-shared

## Sheet: 5'-tRF
Cancer type	5'-tRFs	Mean_T_log2	Mean_N_log2	FC_T/N_log2	FDR		Nomenclature of 5'-tRF
BLCA	5'-S-Arg-TCT-4-1_L19	1.03323	0.0296101	1.00362	1.89195e-09		5'-M-Gly-CCC-2-2_L27
BLCA	5'-M-Ala-TGC-4-1_L23	1.31795	0.313016	1.00494	1.83555e-08		5': 5'-tRF
BLCA	5'-M-Ala-AGC-8-2_L25	1.09521	0.088992	1.00622	8.7274e-08		M: tRF was derived from multiple tRNA genes
BLCA	5'-S-nmt-Leu-TAA-4-1_L19	1.06851	0.0538657	1.01464	1.93924e-10		Gly-CCC-2-2: tRNA gene from which tRF is derived
BLCA	5'-M-Gly-CCC-2-2_L22	1.16202	0.1467	1.01532	3.75857e-10		L27: length of fragment (i.e., 27 nt)
BLCA	5'-S-Val-CAC-2-1_L19	1.18316	0.156348	1.02681	1.83555e-08
BLCA	5'-M-Glu-CTC-2-1_L27	1.29859	0.271369	1.02722	7.48132e-08
BLCA	5'-M-Gly-CCC-2-2_L20	1.25839	0.218053	1.04033	3.25318e-09
BLCA	5'-M-Asn-GTT-9-2_L17	1.11407	0.0711801	1.04289	4.02967e-08
BLCA	5'-S-Glu-TTC-9-1_L30	1.22808	0.178606	1.04947	1.83555e-08
BLCA	5'-M-Gln-TTG-4-1_L23	1.15781	0.103235	1.05458	1.07159e-09
BLCA	5'-M-Val-AAC-6-1_L20	1.35254	0.285833	1.0667	1.83555e-08
BLCA	5'-M-Leu-TAG-1-1_L29	1.10189	0.033596	1.06829	2.81381e-09
BLCA	5'-M-Leu-CAG-2-2_L20	1.29035	0.209702	1.08065	3.75857e-10
BLCA	5'-M-Ser-CGA-2-1_L25	1.53541	0.431223	1.10419	2.94402e-07
BLCA	5'-M-Gly-TCC-4-1_L26	1.53574	0.430916	1.10483	2.60026e-07
BLCA	5'-S-Val-AAC-2-1_L30	1.16943	0.0520133	1.11742	3.75857e-10
BLCA	5'-M-Gly-TCC-4-1_L24	1.77234	0.647938	1.1244	1.8411e-06
BLCA	5'-M-Leu-CAG-2-2_L21	1.37506	0.245574	1.12949	1.89195e-09
BLCA	5'-M-Gln-TTG-4-1_L29	1.18432	0.043265	1.14106	3.75857e-10
BLCA	5'-M-Ala-TGC-4-1_L20	1.68985	0.535357	1.1545	7.48132e-08
BLCA	5'-M-Ser-TGA-4-1_L23	1.71367	0.548945	1.16473	8.7274e-08
BLCA	5'-M-Lys-TTT-5-1_L23	2.24239	1.06515	1.17724	7.66251e-07
BLCA	5'-M-Cys-GCA-4-1_L25	1.28825	0.102333	1.18592	2.81381e-09
BLCA	5'-M-Asp-GTC-3-1_L18	1.74392	0.557599	1.18632	1.83555e-08
BLCA	5'-M-Lys-TTT-5-1_L25	1.38563	0.196002	1.18963	2.81381e-09
BLCA	5'-S-Val-CAC-2-1_L23	1.43638	0.238047	1.19833	1.91586e-08
BLCA	5'-M-Val-CAC-7-1_L15	3.06663	1.86262	1.20402	3.7183e-05
BLCA	5'-S-Arg-CCG-2-1_L24	1.99054	0.773682	1.21686	8.7274e-08
BLCA	5'-S-Gly-TCC-1-1_L23	1.56504	0.34191	1.22313	1.83555e-08
BLCA	5'-M-Glu-CTC-2-1_L22	1.91072	0.679636	1.23108	1.07159e-09
BLCA	5'-M-Glu-TTC-1-2_L23	2.21447	0.981216	1.23326	5.44252e-07
BLCA	5'-M-Gly-GCC-1-5_L21	1.36268	0.125128	1.23755	1.59929e-09
BLCA	5'-S-Arg-CCG-2-1_L18	1.95859	0.710162	1.24843	3.7183e-05
BLCA	5'-M-Leu-CAG-chr9-3_L19	1.31871	0.0698364	1.24888	7.93073e-11
BLCA	5'-M-Glu-CTC-2-1_L24	1.70338	0.444838	1.25854	1.83555e-08
BLCA	5'-M-Glu-TTC-2-2_L28	1.65818	0.387655	1.27052	6.17049e-08
BLCA	5'-M-Gly-GCC-5-1_L20	1.74016	0.467404	1.27276	1.83555e-08
BLCA	5'-M-Gly-GCC-5-1_L21	2.14182	0.868186	1.27363	1.39784e-07
BLCA	5'-S-Val-CAC-8-1_L30	1.53516	0.241759	1.2934	1.89195e-09
BLCA	5'-S-Arg-CCT-3-1_L19	1.40989	0.114417	1.29548	2.81381e-09
BLCA	5'-M-Arg-CCT-4-1_L18	1.83225	0.526297	1.30595	3.7183e-05
BLCA	5'-S-Leu-TAA-1-1_L25	1.87513	0.568049	1.30708	6.17049e-08
BLCA	5'-M-Ile-TAT-3-1_L20	2.02928	0.70075	1.32853	8.7274e-08
BLCA	5'-S-Arg-CCG-2-1_L30	1.6769	0.321628	1.35527	2.81381e-09
BLCA	5'-S-Val-CAC-3-1_L30	1.5305	0.172163	1.35834	1.07159e-09
BLCA	5'-M-Leu-TAG-1-1_L16	1.8759	0.512202	1.3637	2.60026e-07
BLCA	5'-M-Val-TAC-1-2_L26	1.463	0.0909279	1.37207	3.25318e-09
BLCA	5'-M-Cys-GCA-4-1_L22	1.48792	0.110959	1.37696	7.93073e-11
BLCA	5'-M-Gly-GCC-5-1_L25	1.97063	0.591634	1.37899	8.7274e-08
BLCA	5'-M-Val-TAC-3-1_L23	1.56167	0.179337	1.38233	3.25318e-09
BLCA	5'-M-Ser-ACT-1-1_L20	1.80611	0.420182	1.38593	1.07159e-09
BLCA	5'-S-Gly-TCC-1-1_L26	1.87311	0.479429	1.39368	8.7274e-08
BLCA	5'-M-Val-TAC-3-1_L19	1.47692	0.0821885	1.39473	1.72708e-11
BLCA	5'-M-Gly-TCC-2-6_L30	1.63341	0.234582	1.39883	1.07159e-09
BLCA	5'-M-Lys-CTT-4-1_L30	1.5697	0.166228	1.40347	7.93073e-11
BLCA	5'-M-Cys-GCA-9-4_L29	1.43447	0.0276672	1.40681	3.38694e-11
BLCA	5'-M-Arg-ACG-2-4_L18	1.69945	0.270007	1.42944	4.02967e-08
BLCA	5'-M-Leu-TAG-1-1_L18	2.54661	1.11716	1.42945	1.8411e-06
BLCA	5'-M-Val-CAC-5-1_L25	1.71441	0.268094	1.44632	8.79729e-09
BLCA	5'-M-Lys-CTT-4-1_L25	1.74162	0.287422	1.4542	3.25318e-09
BLCA	5'-M-Gly-GCC-1-5_L27	1.73117	0.25307	1.4781	2.13074e-07
BLCA	5'-S-Arg-TCT-4-1_L20	1.58552	0.10427	1.48125	3.75857e-10
BLCA	5'-S-Val-TAC-2-1_L30	1.56471	0.0824469	1.48226	1.93924e-10
BLCA	5'-M-Glu-TTC-2-2_L24	2.26392	0.75083	1.51309	1.83555e-08
BLCA	5'-M-Val-AAC-6-1_L22	1.80546	0.288222	1.51724	7.93073e-11
BLCA	5'-M-iMet-CAT-2-1_L30	1.8567	0.33575	1.52095	2.63591e-09
BLCA	5'-M-Arg-TCG-1-1_L25	1.79711	0.27236	1.52475	1.91586e-08
BLCA	5'-M-Glu-TTC-1-2_L26	1.97253	0.444099	1.52843	6.17049e-08
BLCA	5'-M-Gly-GCC-5-1_L24	2.05119	0.498054	1.55313	1.83555e-08
BLCA	5'-M-Gly-GCC-1-5_L23	1.73424	0.1754	1.55884	1.07159e-09
BLCA	5'-M-Ile-TAT-3-1_L19	3.92312	2.3566	1.56652	1.62355e-05
BLCA	5'-S-Gly-TCC-1-1_L30	1.72949	0.16018	1.56931	7.93073e-11
BLCA	5'-S-Val-CAC-2-1_L30	1.69906	0.129544	1.56951	3.75857e-10
BLCA	5'-M-Val-CAC-5-1_L26	1.82587	0.219745	1.60613	3.75857e-10
BLCA	5'-M-Glu-CTC-2-1_L26	2.10043	0.487949	1.61248	1.83555e-08
BLCA	5'-M-Val-AAC-6-1_L18	2.10163	0.48406	1.61757	1.07159e-09
BLCA	5'-M-Cys-GCA-4-1_L24	1.76539	0.127133	1.63825	7.93073e-11
BLCA	5'-M-Lys-CTT-3-1_L30	1.90163	0.223202	1.67843	7.93073e-11
BLCA	5'-M-Glu-TTC-2-2_L23	4.14659	2.43378	1.7128	8.7274e-08
BLCA	5'-M-Val-AAC-6-1_L24	2.09535	0.376512	1.71884	3.75857e-10
BLCA	5'-M-Pro-TGG-3-5_L25	1.9977	0.273738	1.72397	1.89195e-09
BLCA	5'-M-Gly-GCC-1-5_L28	1.97161	0.245853	1.72576	4.02967e-08
BLCA	5'-S-nmt-Leu-TAA-4-1_L20	1.88757	0.146007	1.74156	7.93073e-11
BLCA	5'-M-Val-TAC-1-2_L30	1.90461	0.143647	1.76096	4.16352e-11
BLCA	5'-S-Leu-TAG-3-1_L26	2.19665	0.429612	1.76704	1.83555e-08
BLCA	5'-M-Ala-TGC-4-1_L24	2.39164	0.593979	1.79766	3.75857e-10
BLCA	5'-M-Tyr-GTA-7-1_L23	2.47069	0.640782	1.82991	2.30032e-10
BLCA	5'-M-Ser-GCT-5-1_L24	2.48152	0.646159	1.83536	1.89195e-09
BLCA	5'-M-Arg-TCG-1-1_L18	1.98453	0.140071	1.84445	2.30032e-10
BLCA	5'-M-Val-AAC-6-1_L19	2.46215	0.606034	1.85612	3.75857e-10
BLCA	5'-M-Gln-CTG-5-1_L23	2.0091	0.149056	1.86004	4.16352e-11
BLCA	5'-M-Gln-TTG-3-3_L30	2.16045	0.25039	1.91006	1.21472e-10
BLCA	5'-M-Ala-TGC-4-1_L22	3.04925	1.1391	1.91015	1.07159e-09
BLCA	5'-M-Leu-TAG-1-1_L30	2.08826	0.172226	1.91603	4.16352e-11
BLCA	5'-M-Lys-TTT-5-1_L19	3.52763	1.60668	1.92095	3.466e-07
BLCA	5'-M-Arg-TCG-5-1_L19	2.09475	0.158966	1.93578	7.93073e-11
BLCA	5'-M-His-GTG-1-9_L30	2.14721	0.203451	1.94375	7.93073e-11
BLCA	5'-M-Gly-GCC-1-5_L29	2.44533	0.495332	1.94999	6.17049e-08
BLCA	5'-M-Asn-GTT-9-2_L20	2.4598	0.503315	1.95649	1.93924e-10
BLCA	5'-M-Val-TAC-3-1_L20	2.32394	0.336306	1.98764	1.07159e-09
BLCA	5'-M-Asn-GTT-9-2_L19	2.63332	0.643788	1.98953	7.93073e-11
BLCA	5'-M-Gln-TTG-4-1_L19	2.18549	0.179073	2.00642	1.40065e-11
BLCA	5'-M-Gln-TTG-4-1_L30	2.29089	0.276258	2.01463	7.93073e-11
BLCA	5'-M-Glu-TTC-2-2_L26	2.73054	0.68922	2.04132	4.02967e-08
BLCA	5'-M-Glu-CTC-2-1_L29	3.05284	1.00128	2.05157	1.83555e-08
BLCA	5'-M-Glu-CTC-2-1_L23	3.32316	1.2688	2.05435	3.75857e-10
BLCA	5'-M-Pro-TGG-3-5_L30	2.41679	0.361601	2.05519	7.93073e-11
BLCA	5'-M-Gly-GCC-1-5_L22	2.51364	0.425494	2.08815	3.75857e-10
BLCA	5'-M-Ala-TGC-4-1_L18	3.59989	1.4827	2.11719	2.81381e-09
BLCA	5'-M-Gln-CTG-5-1_L29	2.70191	0.576611	2.1253	3.75857e-10
BLCA	5'-M-Leu-TAG-1-1_L25	2.8047	0.660967	2.14374	1.89195e-09
BLCA	5'-M-Leu-TAG-1-1_L24	2.49836	0.351981	2.14638	3.63258e-11
BLCA	5'-M-Glu-CTC-2-1_L28	2.90705	0.735583	2.17147	1.89195e-09
BLCA	5'-M-Leu-CAG-2-2_L26	3.15152	0.973634	2.17788	6.17049e-08
BLCA	5'-M-Leu-CAG-2-2_L25	3.41235	1.22629	2.18606	1.89195e-09
BLCA	5'-M-Val-CAC-7-1_L19	2.98313	0.74897	2.23416	7.93073e-11
BLCA	5'-S-Val-TAC-2-1_L20	2.44721	0.167652	2.27956	3.63258e-11
BLCA	5'-M-Ser-TGA-4-1_L25	3.18463	0.884379	2.30025	3.25318e-09
BLCA	5'-M-Gly-GCC-5-1_L27	3.588	1.18124	2.40676	1.89195e-09
BLCA	5'-M-Leu-TAG-1-1_L22	2.83833	0.429842	2.40849	1.72708e-11
BLCA	5'-M-Leu-TAG-1-1_L19	3.36429	0.910742	2.45355	3.75857e-10
BLCA	5'-M-Leu-CAG-2-2_L30	3.00994	0.556071	2.45387	2.30032e-10
BLCA	5'-M-Gly-TCC-4-1_L23	3.57107	1.0908	2.48027	1.89195e-09
BLCA	5'-M-Gly-GCC-5-1_L23	3.61157	1.12239	2.48919	3.25318e-09
BLCA	5'-S-Val-AAC-2-1_L23	3.19895	0.682471	2.51648	3.75857e-10
BLCA	5'-M-Tyr-GTA-7-1_L25	3.34646	0.666416	2.68005	1.21472e-10
BLCA	5'-M-Gly-CCC-2-2_L29	3.49745	0.811559	2.6859	3.75857e-10
BLCA	5'-M-Thr-CGT-4-1_L24	3.16033	0.401197	2.75913	4.89201e-11
BLCA	5'-M-Lys-TTT-5-1_L30	3.13669	0.377159	2.75953	1.40065e-11
BLCA	5'-M-Leu-TAG-1-1_L26	3.5146	0.754195	2.7604	1.07159e-09
BLCA	5'-M-Ala-TGC-4-1_L19	4.461	1.68358	2.77743	3.75857e-10
BLCA	5'-M-Tyr-GTA-chr21-2_L30	4.86284	2.05422	2.80863	1.83555e-08
BLCA	5'-M-Gly-GCC-5-1_L29	4.66287	1.799	2.86387	3.25318e-09
BLCA	5'-M-Tyr-GTA-3-1_L25	3.61346	0.743482	2.86998	7.93073e-11
BLCA	5'-M-Gly-GCC-5-1_L22	4.73708	1.85197	2.88511	3.75857e-10
BLCA	5'-M-Val-CAC-5-1_L23	4.34842	1.44668	2.90174	1.89195e-09
BLCA	5'-M-Gly-GCC-5-1_L28	4.948	2.02711	2.92089	2.81381e-09
BLCA	5'-M-Ser-TGA-4-1_L24	4.93476	1.99354	2.94122	8.79729e-09
BLCA	5'-M-Leu-TAG-1-1_L20	3.56811	0.62353	2.94458	1.40065e-11
BLCA	5'-M-Val-CAC-5-1_L30	3.83278	0.803746	3.02904	7.93073e-11
BLCA	5'-M-Glu-TTC-1-2_L30	4.36823	1.28824	3.07999	3.75857e-10
BLCA	5'-S-Arg-TCG-3-1_L19	3.98121	0.579415	3.40179	4.16352e-11
BLCA	5'-S-Arg-CCG-2-1_L19	4.77179	1.34794	3.42385	3.75857e-10
BLCA	5'-M-Arg-TCT-5-1_L19	4.00699	0.525808	3.48118	3.38694e-11
BLCA	5'-M-Glu-CTC-2-1_L30	7.04837	3.56711	3.48126	2.81381e-09
BLCA	5'-M-Gly-GCC-1-5_L30	5.2399	1.69264	3.54726	3.75857e-10
BLCA	5'-M-Gln-CTG-5-1_L30	4.8582	1.29211	3.56608	3.75857e-10
BLCA	5'-M-Leu-TAG-1-1_L21	4.52582	0.913353	3.61246	1.40065e-11
BLCA	5'-M-Val-CAC-7-1_L20	5.50784	1.89434	3.6135	2.81381e-09
BLCA	5'-M-Cys-GCA-4-1_L29	4.23646	0.535513	3.70095	1.40065e-11
BLCA	5'-M-Glu-TTC-2-2_L30	5.81812	2.07443	3.74369	1.93924e-10
BLCA	5'-M-Arg-CCT-4-1_L19	5.07429	1.22487	3.84941	1.93924e-10
BLCA	5'-M-Arg-ACG-2-4_L19	6.06567	2.15703	3.90864	7.93073e-11
BLCA	5'-S-Val-AAC-2-1_L20	6.94683	2.93973	4.0071	3.75857e-10
BLCA	5'-M-Gly-GCC-5-1_L30	8.50852	4.4209	4.08762	3.75857e-10
BLCA	5'-S-Val-CAC-2-1_L20	5.15751	1.01073	4.14678	4.16352e-11
BLCA	5'-S-Arg-TCT-1-1_L19	5.45411	0.999867	4.45425	3.38694e-11
BLCA	5'-M-Arg-TCG-1-1_L19	6.62078	1.24839	5.3724	1.40065e-11
BRCA	5'-M-Tyr-GTA-7-1_L23	3.35302	2.32803	1.02499	1.82524e-21
BRCA	5'-M-Cys-GCA-9-4_L29	1.49609	0.442671	1.05342	1.73677e-16
BRCA	5'-M-Gln-TTG-4-1_L19	2.79522	1.7348	1.06042	6.19782e-08
BRCA	5'-M-Asn-GTT-9-2_L19	2.76123	1.69297	1.06826	4.39309e-13
BRCA	5'-S-Val-CAC-8-1_L30	1.24752	0.179177	1.06834	3.27258e-19
BRCA	5'-M-Gln-CTG-5-1_L23	3.15916	2.08753	1.07163	1.14995e-09
BRCA	5'-S-Val-TAC-2-1_L30	1.86602	0.757739	1.10828	8.75076e-12
BRCA	5'-M-Gly-GCC-5-1_L28	6.01903	4.88521	1.13382	7.90583e-10
BRCA	5'-M-Gln-CTG-5-1_L29	3.07438	1.93881	1.13557	8.75076e-12
BRCA	5'-M-Gly-GCC-5-1_L27	4.56871	3.40408	1.16464	1.70352e-08
BRCA	5'-M-iMet-CAT-2-1_L30	2.00377	0.832435	1.17133	1.88527e-16
BRCA	5'-S-Gly-TCC-1-1_L30	2.39222	1.20911	1.18311	1.4113e-11
BRCA	5'-M-Lys-CTT-3-1_L30	2.30214	1.08489	1.21725	1.89756e-13
BRCA	5'-M-Gly-TCC-2-6_L30	2.58889	1.35138	1.23751	1.96224e-12
BRCA	5'-M-Leu-TAG-1-1_L21	5.22799	3.95845	1.26955	6.43532e-10
BRCA	5'-M-Leu-TAG-1-1_L30	2.02776	0.754528	1.27323	1.04609e-18
BRCA	5'-M-Glu-TTC-1-2_L30	4.9513	3.67799	1.27331	2.69642e-09
BRCA	5'-M-Val-TAC-1-2_L30	2.64006	1.34347	1.29659	5.86372e-12
BRCA	5'-M-Gly-GCC-1-5_L27	2.3103	0.979827	1.33047	1.96224e-12
BRCA	5'-M-Val-CAC-5-1_L30	4.49189	3.14995	1.34194	7.90583e-10
BRCA	5'-M-Gln-TTG-3-3_L30	1.85523	0.501048	1.35418	5.34331e-24
BRCA	5'-M-Arg-CCT-4-1_L19	3.45834	2.09454	1.3638	7.90583e-10
BRCA	5'-M-Glu-TTC-2-2_L30	7.10404	5.71785	1.38619	8.75076e-12
BRCA	5'-M-Arg-TCG-1-1_L19	6.17142	4.78444	1.38698	1.14329e-06
BRCA	5'-M-Glu-CTC-2-1_L29	3.98375	2.53485	1.4489	8.01434e-13
BRCA	5'-M-Gly-GCC-1-5_L28	2.58753	1.1176	1.46993	2.15259e-15
BRCA	5'-S-Arg-TCT-4-1_L20	1.80737	0.321501	1.48587	7.72818e-27
BRCA	5'-M-Gly-GCC-5-1_L29	6.5331	5.04059	1.49251	6.43532e-10
BRCA	5'-M-Leu-CAG-2-2_L30	3.1483	1.6286	1.5197	1.3546e-16
BRCA	5'-M-Tyr-GTA-7-1_L25	4.21184	2.6895	1.52234	3.58152e-22
BRCA	5'-M-Glu-CTC-2-1_L28	3.631	2.09497	1.53603	2.15259e-15
BRCA	5'-M-Gln-TTG-4-1_L30	2.86802	1.31896	1.54906	2.03827e-17
BRCA	5'-M-Gly-GCC-5-1_L30	9.60882	8.02471	1.5841	2.641e-13
BRCA	5'-M-Ile-TAT-3-1_L20	2.96635	1.36993	1.59642	1.58827e-22
BRCA	5'-M-His-GTG-1-9_L30	2.28017	0.650418	1.62975	5.34331e-24
BRCA	5'-M-Lys-TTT-5-1_L30	4.13758	2.50642	1.63116	3.48041e-16
BRCA	5'-S-Arg-CCG-2-1_L19	3.41953	1.70947	1.71006	1.04609e-18
BRCA	5'-S-Arg-TCG-3-1_L19	3.08095	1.36861	1.71234	3.48041e-16
BRCA	5'-M-Gly-GCC-1-5_L29	4.25475	2.50292	1.75183	5.86372e-12
BRCA	5'-S-Arg-TCT-1-1_L19	4.40818	2.64313	1.76505	1.96224e-12
BRCA	5'-M-Asn-GTT-9-2_L20	3.09851	1.26319	1.83532	9.69388e-26
BRCA	5'-M-Cys-GCA-4-1_L29	4.94189	3.0974	1.84449	2.641e-13
BRCA	5'-M-Gly-GCC-1-5_L30	6.6747	4.63512	2.03958	2.15259e-15
BRCA	5'-M-Arg-TCT-5-1_L19	3.16467	1.11681	2.04787	7.58413e-20
BRCA	5'-M-Gln-CTG-5-1_L30	5.77498	3.11335	2.66163	2.40799e-24
HNSC	5'-M-Val-CAC-7-1_L15	4.77652	6.373	-1.59647	2.67434e-08
HNSC	5'-M-Val-TAC-3-1_L15	2.67692	4.23854	-1.56162	6.99146e-09
HNSC	5'-M-Gly-GCC-5-1_L15	1.86257	3.27999	-1.41742	2.13999e-09
HNSC	5'-M-Ser-TGA-4-1_L18	1.94286	3.31597	-1.37311	2.13999e-09
HNSC	5'-M-Ala-TGC-4-1_L15	2.07522	3.42248	-1.34727	1.21176e-07
HNSC	5'-M-Pro-TGG-3-5_L15	2.10789	3.43695	-1.32905	2.58482e-06
HNSC	5'-M-Ser-GCT-5-1_L15	2.70619	3.92854	-1.22235	0.00015585
HNSC	5'-M-Leu-TAG-3-1_L15	3.08146	4.29465	-1.21319	0.000403772
HNSC	5'-M-Gly-TCC-4-1_L15	2.64532	3.81027	-1.16495	6.1695e-07
HNSC	5'-M-Ser-TGA-4-1_L15	2.69799	3.75165	-1.05366	0.000129047
HNSC	5'-M-Ile-TAT-3-1_L19	4.57241	5.60068	-1.02827	4.29687e-05
HNSC	5'-M-Arg-TCG-5-1_L19	1.67519	0.674775	1.00041	4.60894e-07
HNSC	5'-M-Glu-CTC-2-1_L30	8.42001	7.41928	1.00073	0.00112354
HNSC	5'-M-Cys-GCA-4-1_L22	1.77891	0.76976	1.00915	2.67434e-08
HNSC	5'-M-Lys-CTT-3-1_L30	2.95507	1.94326	1.01182	0.00015585
HNSC	5'-S-Gly-TCC-1-1_L26	2.27361	1.25747	1.01615	3.94246e-06
HNSC	5'-M-Gln-TTG-4-1_L29	2.23738	1.21869	1.01869	2.43673e-05
HNSC	5'-M-Ser-GCT-5-1_L24	2.99556	1.96817	1.02739	2.43673e-05
HNSC	5'-M-Val-AAC-6-1_L24	2.87626	1.84261	1.03365	2.44742e-06
HNSC	5'-M-iMet-CAT-2-1_L30	2.31535	1.24045	1.0749	3.94246e-06
HNSC	5'-M-Gly-TCC-2-6_L30	2.67563	1.56834	1.10728	3.94246e-06
HNSC	5'-S-Val-CAC-8-1_L30	2.51447	1.40322	1.11125	2.43673e-05
HNSC	5'-M-Gln-TTG-3-3_L30	3.86577	2.75289	1.11288	0.00112354
HNSC	5'-M-Glu-CTC-2-1_L23	4.0003	2.88419	1.11611	1.67604e-06
HNSC	5'-M-Val-TAC-1-2_L26	1.9614	0.834211	1.12719	1.67604e-06
HNSC	5'-M-Glu-TTC-2-2_L30	7.16127	6.02681	1.13446	6.18286e-05
HNSC	5'-M-Val-CAC-5-1_L26	2.49463	1.33901	1.15561	6.1695e-07
HNSC	5'-S-Arg-TCG-3-1_L19	3.37228	2.20314	1.16914	6.18286e-05
HNSC	5'-M-Leu-TAG-1-1_L29	1.77808	0.594056	1.18403	1.21176e-07
HNSC	5'-M-Glu-CTC-2-1_L26	2.69838	1.48385	1.21453	3.94246e-06
HNSC	5'-S-Val-AAC-2-1_L20	7.32637	6.07728	1.24909	2.80439e-05
HNSC	5'-M-Cys-GCA-9-4_L29	2.487	1.22626	1.26074	4.60894e-07
HNSC	5'-M-Cys-GCA-4-1_L24	2.29683	1.02127	1.27556	6.99146e-09
HNSC	5'-M-Pro-TGG-3-5_L30	4.21345	2.9328	1.28064	3.94246e-06
HNSC	5'-M-Gln-TTG-4-1_L30	3.97598	2.69469	1.28128	4.29687e-05
HNSC	5'-M-Tyr-GTA-7-1_L23	3.06591	1.78356	1.28235	6.99146e-09
HNSC	5'-M-Gln-CTG-5-1_L29	4.33165	3.01357	1.31808	0.00015585
HNSC	5'-M-Gly-GCC-1-5_L23	3.48857	2.16647	1.32211	2.67434e-08
HNSC	5'-S-Arg-TCT-4-1_L19	1.73235	0.401798	1.33055	1.3312e-10
HNSC	5'-S-Leu-TAG-3-1_L26	2.56462	1.21978	1.34484	6.1695e-07
HNSC	5'-M-Arg-TCG-1-1_L25	2.56559	1.20531	1.36028	4.60894e-07
HNSC	5'-M-Val-TAC-1-2_L30	2.76274	1.39545	1.36729	1.21176e-07
HNSC	5'-M-Lys-TTT-5-1_L30	4.0493	2.68163	1.36767	6.1695e-07
HNSC	5'-M-Val-TAC-3-1_L20	2.88876	1.52063	1.36813	4.60894e-07
HNSC	5'-M-Ser-TGA-4-1_L24	5.66867	4.27065	1.39803	2.43673e-05
HNSC	5'-M-Glu-TTC-2-2_L26	3.14137	1.73575	1.40561	3.12729e-06
HNSC	5'-S-Cys-GCA-5-1_L30	1.8569	0.424244	1.43265	1.36556e-12
HNSC	5'-M-Gly-GCC-1-5_L29	5.8533	4.4058	1.4475	6.18286e-05
HNSC	5'-M-Gly-GCC-1-5_L30	7.92322	6.47296	1.45026	1.22254e-05
HNSC	5'-M-Leu-TAG-1-1_L24	3.17857	1.71246	1.46611	7.32705e-08
HNSC	5'-M-Val-CAC-5-1_L30	5.11031	3.64116	1.46916	3.94246e-06
HNSC	5'-S-Arg-TCT-1-1_L19	4.84649	3.37017	1.47631	3.94246e-06
HNSC	5'-S-Val-AAC-2-1_L23	3.05034	1.57081	1.47953	4.60894e-07
HNSC	5'-M-Gln-CTG-5-1_L23	2.32814	0.827394	1.50075	2.13999e-09
HNSC	5'-M-Leu-TAG-1-1_L25	3.59471	2.08375	1.51096	4.60894e-07
HNSC	5'-M-Ser-TGA-4-1_L25	3.90394	2.39281	1.51113	1.22254e-05
HNSC	5'-M-Leu-CAG-2-2_L26	3.34302	1.79014	1.55289	4.60894e-07
HNSC	5'-S-Val-TAC-2-1_L30	2.62369	1.05589	1.56779	2.13999e-09
HNSC	5'-M-Arg-TCT-5-1_L19	3.81825	2.24846	1.56979	4.60894e-07
HNSC	5'-M-Pro-TGG-3-5_L25	2.88724	1.24058	1.64665	3.9005e-08
HNSC	5'-S-Val-TAC-2-1_L20	3.15297	1.47917	1.6738	2.13564e-10
HNSC	5'-M-Leu-TAG-1-1_L20	5.27009	3.5866	1.68349	4.57879e-08
HNSC	5'-M-Leu-TAG-1-1_L22	3.39764	1.62507	1.77257	1.04835e-09
HNSC	5'-M-Gly-TCC-4-1_L23	3.74905	1.92315	1.82591	6.99146e-09
HNSC	5'-M-Arg-TCG-1-1_L19	5.84054	4.00011	1.84042	6.1695e-07
HNSC	5'-M-Thr-CGT-4-1_L24	3.42673	1.56605	1.86069	1.21176e-07
HNSC	5'-M-Leu-TAG-1-1_L21	5.20376	3.33026	1.87349	2.13564e-10
HNSC	5'-M-Val-CAC-5-1_L23	4.47294	2.58071	1.89223	4.60894e-07
HNSC	5'-S-Val-CAC-2-1_L20	5.67233	3.68788	1.98445	3.70508e-08
HNSC	5'-M-Leu-TAG-1-1_L26	4.21497	2.12569	2.08928	3.52692e-07
HNSC	5'-M-Tyr-GTA-3-1_L25	3.68309	1.54561	2.13748	1.5069e-09
HNSC	5'-S-Arg-TCT-4-1_L20	2.92866	0.783699	2.14496	1.16845e-12
HNSC	5'-M-Tyr-GTA-7-1_L25	3.84966	1.6595	2.19016	5.83939e-10
HNSC	5'-M-Cys-GCA-4-1_L29	5.49973	3.26044	2.23928	6.99146e-09
HNSC	5'-M-Val-CAC-7-1_L20	6.34428	4.01459	2.32969	9.85123e-10
KIRC	5'-S-Val-AAC-2-1_L20	4.79253	8.55518	-3.76265	2.90629e-18
KIRC	5'-M-Val-CAC-7-1_L20	3.64601	7.12059	-3.47458	3.00914e-19
KIRC	5'-M-Tyr-GTA-chr21-2_L30	5.38785	7.86636	-2.47851	2.78685e-22
KIRC	5'-M-Val-TAC-3-1_L20	1.54678	3.95505	-2.40827	6.47679e-22
KIRC	5'-M-Val-CAC-5-1_L23	4.79098	7.19238	-2.4014	2.14157e-23
KIRC	5'-M-Gly-GCC-5-1_L23	3.48114	5.63988	-2.15874	8.81593e-16
KIRC	5'-M-Val-CAC-5-1_L25	1.48503	3.55611	-2.07108	4.2891e-18
KIRC	5'-M-Tyr-GTA-chr21-2_L22	0.536325	2.59025	-2.05392	1.48367e-33
KIRC	5'-S-Val-AAC-2-1_L23	3.20377	5.22103	-2.01726	1.92431e-14
KIRC	5'-M-nmt-Leu-TAA-4-1_L17	1.03528	2.96176	-1.92648	3.65164e-15
KIRC	5'-M-Tyr-GTA-chr21-2_L21	0.529568	2.41946	-1.88989	1.90284e-25
KIRC	5'-M-Val-CAC-5-1_L26	2.15454	3.96518	-1.81064	1.92431e-14
KIRC	5'-M-nmt-Leu-TAA-4-1_L16	0.558675	2.20671	-1.64804	1.37072e-15
KIRC	5'-S-nmt-Leu-TAA-4-1_L18	1.1947	2.82481	-1.63011	1.29039e-10
KIRC	5'-M-nmt-Leu-TAA-4-1_L15	0.449009	2.06925	-1.62024	5.38569e-17
KIRC	5'-S-nmt-Leu-TAA-4-1_L19	1.32114	2.9309	-1.60976	2.60658e-11
KIRC	5'-M-Arg-TCG-1-1_L25	2.62595	4.16988	-1.54393	4.92069e-12
KIRC	5'-M-Val-TAC-3-1_L23	1.45403	2.90191	-1.44787	5.38569e-17
KIRC	5'-S-Val-CAC-3-1_L16	0.704593	2.10227	-1.39767	1.92431e-14
KIRC	5'-S-nmt-Leu-TAA-4-1_L20	2.18847	3.49055	-1.30208	1.82534e-07
KIRC	5'-S-Gly-TCC-1-1_L23	1.99263	3.29464	-1.30202	5.38569e-17
KIRC	5'-M-Cys-GCA-4-1_L24	1.83874	3.13106	-1.29232	3.93941e-13
KIRC	5'-S-Val-AAC-2-1_L25	0.88516	2.15116	-1.266	1.17287e-10
KIRC	5'-M-Val-CAC-5-1_L24	0.789749	2.05139	-1.26164	7.44731e-17
KIRC	5'-M-Leu-CAG-2-2_L26	3.05895	4.29125	-1.23229	4.00167e-08
KIRC	5'-M-Val-TAC-1-2_L26	1.71745	2.92467	-1.20723	9.31962e-10
KIRC	5'-M-Tyr-GTA-chr21-2_L24	0.663932	1.85041	-1.18648	2.14157e-23
KIRC	5'-M-Gly-TCC-4-1_L16	1.57063	2.74493	-1.1743	1.29039e-10
KIRC	5'-S-Val-AAC-2-1_L26	0.885286	2.04929	-1.164	1.29039e-10
KIRC	5'-M-Gly-CCC-2-2_L27	1.16767	2.29102	-1.12336	1.64742e-10
KIRC	5'-M-Val-TAC-1-2_L28	1.02718	2.13715	-1.10996	4.97392e-12
KIRC	5'-M-Val-CAC-7-1_L22	1.29834	2.40095	-1.10261	1.37072e-15
KIRC	5'-M-Gly-TCC-4-1_L23	3.41739	4.51784	-1.10044	4.00167e-08
KIRC	5'-M-Tyr-GTA-chr21-2_L29	0.41072	1.48654	-1.07582	2.14157e-23
KIRC	5'-M-Gly-CCC-2-2_L26	0.85035	1.90178	-1.05143	9.67466e-11
KIRC	5'-M-Cys-GCA-4-1_L25	1.24126	2.29244	-1.05118	6.61584e-12
KIRC	5'-M-Val-CAC-7-1_L16	0.742148	1.78869	-1.04654	1.29039e-10
KIRC	5'-S-Gly-TCC-1-1_L26	2.8985	3.93464	-1.03613	2.61335e-07
KIRC	5'-M-Gly-GCC-5-1_L22	4.57181	5.59812	-1.02631	2.61335e-07
KIRC	5'-M-Gly-CCC-2-2_L16	1.04288	2.05985	-1.01697	1.82534e-07
KIRC	5'-M-Pro-TGG-3-5_L18	2.34609	1.29471	1.05138	1.19344e-08
KIRC	5'-S-Arg-TCT-1-1_L19	6.03843	4.96162	1.07681	0.00221004
KIRC	5'-S-Ile-AAT-8-1_L20	1.31674	0.197117	1.11963	9.84001e-13
KIRC	5'-M-Gln-TTG-4-1_L19	3.39871	2.26446	1.13425	1.46527e-05
KIRC	5'-M-Val-AAC-6-1_L18	1.9792	0.796287	1.18292	2.60658e-11
KIRC	5'-S-Leu-TAG-2-1_L30	1.57069	0.367917	1.20277	2.04008e-15
KIRC	5'-M-Arg-CCT-4-1_L19	4.89878	3.60171	1.29708	0.000163429
KIRC	5'-M-Asn-GTT-9-2_L19	3.14785	1.84715	1.30069	1.29039e-10
KIRC	5'-M-Gly-GCC-1-5_L30	5.91655	4.58517	1.33137	4.66873e-06
KIRC	5'-M-Ala-TGC-4-1_L18	3.29478	1.89089	1.40389	1.29039e-10
KIRC	5'-S-Arg-TCG-3-1_L19	4.63237	3.19223	1.44013	1.46527e-05
KIRC	5'-M-Arg-ACG-2-4_L19	6.29399	4.81033	1.48366	4.66873e-06
KIRC	5'-S-Arg-CCG-2-1_L19	4.95614	3.44063	1.51551	4.66873e-06
KIRC	5'-S-Trp-CCA-2-1_L18	2.23399	0.613852	1.62014	9.84001e-13
KIRC	5'-M-Arg-TCT-5-1_L19	4.22097	2.58775	1.63322	3.5198e-07
KIRC	5'-S-Arg-TCT-4-1_L20	1.92917	0.212398	1.71677	5.61105e-21
KIRC	5'-M-Lys-TTT-5-1_L19	4.13424	2.16563	1.96862	1.92431e-14
KIRP	5'-M-Val-CAC-7-1_L20	2.83208	6.20368	-3.37159	1.49481e-11
KIRP	5'-S-Val-AAC-2-1_L20	5.15477	8.35022	-3.19545	4.62649e-11
KIRP	5'-M-Val-CAC-5-1_L23	3.34429	5.88224	-2.53795	2.06586e-12
KIRP	5'-S-Val-AAC-2-1_L23	1.90403	4.23589	-2.33186	4.62649e-11
KIRP	5'-M-Val-CAC-5-1_L30	2.92582	5.18133	-2.25551	2.42838e-08
KIRP	5'-M-Leu-TAG-1-1_L26	1.99788	4.23614	-2.23827	4.36266e-10
KIRP	5'-M-Gly-GCC-5-1_L22	2.6126	4.82696	-2.21435	4.62649e-11
KIRP	5'-M-Gly-GCC-5-1_L29	3.20172	5.32005	-2.11832	6.94711e-10
KIRP	5'-M-Arg-TCG-1-1_L25	0.530308	2.64141	-2.1111	1.7499e-12
KIRP	5'-M-Leu-TAG-1-1_L19	2.3442	4.4552	-2.111	4.48027e-08
KIRP	5'-M-Val-TAC-3-1_L20	0.796244	2.88865	-2.09241	2.06586e-12
KIRP	5'-M-Leu-TAG-1-1_L16	1.23576	3.30869	-2.07293	4.56781e-10
KIRP	5'-M-Leu-CAG-2-2_L26	1.59014	3.64709	-2.05695	4.36266e-10
KIRP	5'-M-Val-CAC-5-1_L26	1.04877	3.0888	-2.04003	4.62649e-11
KIRP	5'-M-Val-CAC-5-1_L25	0.805869	2.84517	-2.0393	1.49481e-11
KIRP	5'-M-Gly-GCC-5-1_L23	1.84195	3.84812	-2.00617	4.62649e-11
KIRP	5'-M-Leu-TAG-1-1_L18	2.17642	4.12223	-1.94581	4.48027e-08
KIRP	5'-M-Gly-CCC-2-2_L29	2.32305	4.2368	-1.91375	4.48027e-08
KIRP	5'-M-Val-CAC-7-1_L18	1.40086	3.30747	-1.90661	4.62649e-11
KIRP	5'-M-Gly-TCC-4-1_L16	0.529041	2.40423	-1.87519	1.7499e-12
KIRP	5'-M-Leu-TAG-1-1_L20	2.25987	4.12571	-1.86583	2.42838e-08
KIRP	5'-M-Cys-GCA-4-1_L29	3.08408	4.93851	-1.85442	3.65359e-07
KIRP	5'-M-Gly-GCC-5-1_L28	3.30297	5.15318	-1.85021	2.42838e-08
KIRP	5'-S-Leu-TAG-3-1_L26	0.997114	2.78339	-1.78627	1.73902e-10
KIRP	5'-M-nmt-Leu-TAA-4-1_L17	1.28389	3.06472	-1.78083	5.11953e-08
KIRP	5'-M-Gly-GCC-5-1_L30	7.20908	8.96762	-1.75854	3.65359e-07
KIRP	5'-M-Glu-TTC-2-2_L30	4.99722	6.70337	-1.70615	1.3021e-06
KIRP	5'-M-Gly-TCC-4-1_L23	1.66939	3.37422	-1.70482	8.05521e-11
KIRP	5'-M-nmt-Leu-TAA-4-1_L16	0.634023	2.33723	-1.7032	1.4224e-09
KIRP	5'-M-Thr-CGT-4-1_L24	1.9133	3.58515	-1.67185	2.42838e-08
KIRP	5'-M-Glu-TTC-2-2_L16	0.746672	2.41235	-1.66567	2.43737e-09
KIRP	5'-M-Leu-TAG-3-1_L15	1.43812	3.0735	-1.63539	2.42838e-08
KIRP	5'-M-Glu-TTC-2-2_L26	1.47433	3.10683	-1.6325	1.4224e-09
KIRP	5'-M-Glu-TTC-1-2_L30	3.3362	4.95728	-1.62108	2.10505e-06
KIRP	5'-M-Leu-TAG-1-1_L21	3.2078	4.82096	-1.61317	2.17149e-05
KIRP	5'-S-nmt-Leu-TAA-4-1_L19	1.63214	3.17686	-1.54472	2.10505e-06
KIRP	5'-M-Gly-CCC-2-2_L15	1.89492	3.41743	-1.5225	3.65359e-07
KIRP	5'-M-Gln-CTG-5-1_L30	3.26931	4.79149	-1.52218	3.79305e-05
KIRP	5'-S-nmt-Leu-TAA-4-1_L18	1.73064	3.21637	-1.48573	4.36127e-06
KIRP	5'-M-Glu-CTC-2-1_L29	2.16253	3.63996	-1.47743	5.88679e-07
KIRP	5'-M-Gly-TCC-4-1_L15	0.956031	2.40558	-1.44955	2.43737e-09
KIRP	5'-M-Leu-TAG-1-1_L22	1.66523	3.08923	-1.424	8.88537e-11
KIRP	5'-M-Lys-CTT-4-1_L30	0.813721	2.21369	-1.39997	4.36266e-10
KIRP	5'-S-Val-CAC-3-1_L16	0.400042	1.79913	-1.39908	7.58791e-12
KIRP	5'-S-Gly-TCC-1-1_L26	0.977367	2.37253	-1.39516	1.12281e-09
KIRP	5'-M-nmt-Leu-TAA-4-1_L15	0.589557	1.98373	-1.39418	6.94711e-10
KIRP	5'-M-Leu-CAG-2-2_L30	1.88804	3.27623	-1.3882	5.06566e-06
KIRP	5'-S-Gly-TCC-1-1_L30	1.21989	2.5918	-1.37191	1.54916e-07
KIRP	5'-M-Tyr-GTA-chr21-2_L21	0.67177	2.03534	-1.36357	7.58791e-12
KIRP	5'-M-Ser-TGA-4-1_L24	3.28741	4.64627	-1.35886	5.10843e-07
KIRP	5'-M-Gly-CCC-2-2_L16	0.575306	1.9075	-1.33219	3.33486e-10
KIRP	5'-S-Gly-TCC-1-1_L23	0.74131	2.06271	-1.3214	2.0853e-12
KIRP	5'-M-Leu-TAG-1-1_L25	1.39124	2.7077	-1.31646	2.43737e-09
KIRP	5'-M-Val-CAC-7-1_L16	0.376385	1.68744	-1.31105	4.62649e-11
KIRP	5'-S-Val-CAC-3-1_L30	0.724948	2.03064	-1.3057	1.12281e-09
KIRP	5'-M-Ile-TAT-3-1_L19	4.28145	5.58334	-1.30189	0.0005474
KIRP	5'-M-Lys-CTT-4-1_L25	0.803353	2.08669	-1.28334	1.73902e-10
KIRP	5'-M-Cys-GCA-4-1_L24	0.856785	2.13641	-1.27963	3.33486e-10
KIRP	5'-M-Val-TAC-3-1_L23	0.538337	1.8177	-1.27936	2.06586e-12
KIRP	5'-M-Leu-CAG-2-2_L18	0.47021	1.73381	-1.2636	8.05521e-11
KIRP	5'-M-Gly-CCC-2-2_L27	0.668266	1.91564	-1.24738	1.73902e-10
KIRP	5'-M-Val-TAC-1-2_L26	0.543955	1.78715	-1.24319	8.88537e-11
KIRP	5'-S-Val-AAC-2-1_L25	0.370986	1.61155	-1.24057	1.49481e-11
KIRP	5'-M-Gly-CCC-2-2_L20	0.554217	1.792	-1.23778	3.33486e-10
KIRP	5'-M-Gly-GCC-5-1_L27	2.42408	3.63835	-1.21427	2.17149e-05
KIRP	5'-M-Glu-TTC-1-2_L26	0.799371	2.00887	-1.20949	2.43737e-09
KIRP	5'-M-Ser-TGA-4-1_L25	1.84315	3.04778	-1.20463	5.88679e-07
KIRP	5'-M-iMet-CAT-2-1_L30	0.92401	2.1121	-1.18809	2.42838e-08
KIRP	5'-M-Val-TAC-1-2_L30	1.12125	2.30861	-1.18736	5.88679e-07
KIRP	5'-M-Lys-TTT-5-1_L30	2.11493	3.29976	-1.18483	5.06566e-06
KIRP	5'-M-Leu-CAG-2-2_L16	0.353916	1.53518	-1.18126	1.49481e-11
KIRP	5'-M-Gly-CCC-2-2_L18	0.521325	1.69746	-1.17613	2.43737e-09
KIRP	5'-M-Pro-TGG-3-5_L16	0.920027	2.09583	-1.17581	5.88679e-07
KIRP	5'-M-Glu-CTC-2-1_L30	6.00609	7.18071	-1.17461	0.00140811
KIRP	5'-M-Gly-GCC-5-1_L21	0.944844	2.10941	-1.16457	6.94711e-10
KIRP	5'-M-Gly-GCC-5-1_L16	0.299897	1.46186	-1.16196	1.18948e-11
KIRP	5'-M-Tyr-GTA-chr21-2_L22	0.935494	2.0903	-1.15481	6.94711e-10
KIRP	5'-M-Gly-GCC-5-1_L25	0.900855	2.0422	-1.14134	2.43737e-09
KIRP	5'-S-Val-TAC-2-1_L20	0.579296	1.71411	-1.13482	4.62649e-11
KIRP	5'-M-Leu-CAG-2-2_L20	0.583998	1.71877	-1.13477	6.94711e-10
KIRP	5'-M-Arg-TCG-1-1_L18	1.91377	3.03577	-1.122	0.00140811
KIRP	5'-S-Val-AAC-2-1_L26	0.360333	1.46172	-1.10139	4.56781e-10
KIRP	5'-M-Val-CAC-7-1_L22	0.907951	2.00703	-1.09908	2.0853e-12
KIRP	5'-S-Val-AAC-2-1_L30	0.629416	1.72108	-1.09167	4.48027e-08
KIRP	5'-M-Lys-CTT-3-1_L30	0.860398	1.94706	-1.08666	4.48027e-08
KIRP	5'-S-Arg-CCG-2-1_L30	0.709994	1.79514	-1.08514	2.43737e-09
KIRP	5'-M-Val-CAC-5-1_L29	0.315347	1.40043	-1.08508	2.06586e-12
KIRP	5'-M-Gly-GCC-5-1_L20	0.559954	1.64063	-1.08068	8.88537e-11
KIRP	5'-M-Val-CAC-5-1_L28	0.303678	1.38052	-1.07684	8.05521e-11
KIRP	5'-M-Ala-AGC-8-2_L25	0.537678	1.6109	-1.07322	4.36266e-10
KIRP	5'-M-Gly-TCC-4-1_L18	0.497346	1.56854	-1.0712	1.73902e-10
KIRP	5'-M-Val-CAC-7-1_L15	2.81511	3.87565	-1.06053	0.000101197
KIRP	5'-M-Leu-CAG-2-2_L22	0.542995	1.59055	-1.04756	1.49481e-11
KIRP	5'-S-Val-CAC-2-1_L20	1.93799	2.98361	-1.04563	3.79305e-05
KIRP	5'-M-Tyr-GTA-chr21-2_L30	6.15972	7.20322	-1.04349	0.00388541
KIRP	5'-M-Leu-TAG-1-1_L29	0.381833	1.41558	-1.03375	3.33486e-10
KIRP	5'-M-Leu-TAG-1-1_L24	1.21984	2.2421	-1.02226	2.42838e-08
KIRP	5'-S-Leu-TAA-1-1_L25	0.903524	1.92376	-1.02024	4.48027e-08
KIRP	5'-M-Gly-GCC-5-1_L18	0.689296	1.70917	-1.01988	2.43737e-09
KIRP	5'-S-Arg-TCT-4-1_L20	1.62995	0.598473	1.03148	7.06783e-05
KIRP	5'-M-Val-AAC-6-1_L18	2.19915	1.09314	1.10601	0.0005474
KIRP	5'-M-Ala-TGC-4-1_L18	3.68038	2.5645	1.11587	0.00388541
KIRP	5'-M-Arg-TCT-5-1_L19	3.84794	2.65598	1.19197	0.0015257
KIRP	5'-S-Trp-CCA-2-1_L18	2.00944	0.777295	1.23215	0.0005474
KIRP	5'-S-Arg-CCG-2-1_L19	5.57523	4.29351	1.28173	0.00743995
KIRP	5'-M-Arg-ACG-2-4_L19	6.47919	5.16252	1.31667	0.00388541
KIRP	5'-M-Lys-TTT-5-1_L19	4.30041	2.73954	1.56088	0.0005474
LIHC	5'-M-Val-CAC-7-1_L20	4.98309	8.65951	-3.67642	3.49367e-20
LIHC	5'-M-Gly-CCC-2-2_L18	0.85798	4.18786	-3.32988	1.02946e-26
LIHC	5'-S-nmt-Leu-TAA-4-1_L18	1.94197	5.23826	-3.29629	1.61675e-22
LIHC	5'-S-Val-AAC-2-1_L20	7.08625	10.3814	-3.29518	1.61675e-22
LIHC	5'-M-Gly-TCC-4-1_L16	1.14557	4.3699	-3.22433	4.98468e-26
LIHC	5'-M-Val-TAC-3-1_L20	1.80997	5.00217	-3.1922	5.59124e-23
LIHC	5'-M-Gly-CCC-2-2_L16	0.805854	3.93391	-3.12806	1.02946e-26
LIHC	5'-M-Glu-TTC-2-2_L16	1.10356	4.20276	-3.0992	2.64255e-25
LIHC	5'-M-Gly-GCC-5-1_L23	3.23418	6.31208	-3.07789	2.76013e-20
LIHC	5'-M-nmt-Leu-TAA-4-1_L17	1.27539	4.33521	-3.05982	1.07442e-22
LIHC	5'-M-Leu-TAG-1-1_L18	3.12386	6.03635	-2.91249	5.59124e-23
LIHC	5'-M-Gly-CCC-2-2_L15	2.1264	5.03685	-2.91045	4.98468e-26
LIHC	5'-M-Gly-TCC-4-1_L15	1.55624	4.36302	-2.80678	4.98468e-26
LIHC	5'-S-Arg-CCG-2-1_L18	2.27704	5.06963	-2.79259	2.20802e-19
LIHC	5'-M-Gly-GCC-5-1_L22	4.4675	7.25447	-2.78697	5.59124e-23
LIHC	5'-M-Val-CAC-7-1_L18	2.04556	4.8177	-2.77214	2.64255e-25
LIHC	5'-M-Ile-TAT-3-1_L19	5.59166	8.21056	-2.6189	6.78428e-17
LIHC	5'-S-nmt-Leu-TAA-4-1_L19	2.02348	4.59283	-2.56935	5.76544e-21
LIHC	5'-S-Val-AAC-2-1_L23	3.63023	6.18093	-2.55069	2.83767e-19
LIHC	5'-M-Val-CAC-7-1_L15	2.96097	5.48581	-2.52484	6.77016e-26
LIHC	5'-S-Arg-TCT-1-1_L18	1.25939	3.76673	-2.50734	5.02004e-19
LIHC	5'-M-Arg-TCG-1-1_L18	1.88398	4.34863	-2.46465	1.65205e-16
LIHC	5'-M-Asp-GTC-3-1_L18	2.03759	4.49642	-2.45883	1.79467e-22
LIHC	5'-S-Val-CAC-3-1_L16	0.672162	3.12639	-2.45423	4.98468e-26
LIHC	5'-M-Arg-CCT-4-1_L18	1.71392	4.11332	-2.3994	2.86499e-15
LIHC	5'-M-Leu-TAG-1-1_L19	3.55629	5.91435	-2.35805	5.71114e-17
LIHC	5'-S-SeC-TCA-1-1_L21	0.954117	3.30608	-2.35196	1.98233e-26
LIHC	5'-S-Arg-TCT-1-1_L19	6.19542	8.52065	-2.32523	2.44004e-11
LIHC	5'-M-Val-CAC-5-1_L23	5.27923	7.57291	-2.29368	5.76544e-21
LIHC	5'-S-Val-TAC-2-1_L18	0.570163	2.85918	-2.28902	1.98233e-26
LIHC	5'-M-Val-TAC-3-1_L18	0.498717	2.74881	-2.25009	4.54184e-26
LIHC	5'-M-Gly-GCC-5-1_L21	1.94817	4.16121	-2.21305	1.55882e-21
LIHC	5'-M-Leu-CAG-2-2_L20	1.00355	3.18306	-2.17952	3.64932e-21
LIHC	5'-M-Leu-TAG-1-1_L20	3.5274	5.68095	-2.15355	1.36651e-16
LIHC	5'-M-Leu-CAG-2-2_L18	0.906284	3.04669	-2.1404	3.6614e-23
LIHC	5'-S-SeC-TCA-1-1_L22	0.352947	2.4777	-2.12476	1.11626e-24
LIHC	5'-M-Pro-TGG-3-5_L16	1.13788	3.25101	-2.11313	1.07442e-22
LIHC	5'-M-nmt-Leu-TAA-4-1_L16	0.586098	2.68024	-2.09414	7.89e-24
LIHC	5'-M-Gly-CCC-2-2_L20	1.10066	3.19273	-2.09207	3.47183e-22
LIHC	5'-M-Leu-TAG-1-1_L22	3.00632	5.08233	-2.07601	2.05787e-22
LIHC	5'-M-Val-TAC-3-1_L23	1.51705	3.56665	-2.0496	1.55882e-21
LIHC	5'-M-Leu-TAG-1-1_L16	1.23887	3.28755	-2.04868	1.96582e-18
LIHC	5'-S-Val-TAC-2-1_L17	0.512636	2.56112	-2.04849	4.41089e-25
LIHC	5'-M-Val-TAC-3-1_L15	1.13367	3.1742	-2.04053	4.54184e-26
LIHC	5'-M-Leu-CAG-2-2_L16	0.475294	2.51083	-2.03553	3.6614e-23
LIHC	5'-S-Val-CAC-3-1_L17	0.47082	2.50252	-2.0317	2.64255e-25
LIHC	5'-M-Leu-CAG-2-2_L26	2.95776	4.97292	-2.01516	1.62646e-15
LIHC	5'-M-Ser-TGA-4-1_L23	1.58325	3.59105	-2.0078	3.96276e-19
LIHC	5'-M-Val-CAC-5-1_L25	1.8868	3.87997	-1.99317	1.36651e-16
LIHC	5'-M-Val-CAC-5-1_L26	2.15815	4.11706	-1.9589	2.4944e-16
LIHC	5'-M-Leu-CAG-2-2_L17	0.419045	2.36551	-1.94647	1.78477e-24
LIHC	5'-S-Arg-TCG-3-1_L18	0.877735	2.81776	-1.94003	1.98445e-17
LIHC	5'-M-Leu-TAG-1-1_L26	3.594	5.51966	-1.92566	2.58265e-13
LIHC	5'-M-Gly-CCC-2-2_L22	0.889396	2.81158	-1.92218	6.45578e-25
LIHC	5'-M-Val-CAC-7-1_L16	0.587898	2.49162	-1.90372	6.45578e-25
LIHC	5'-S-nmt-Leu-TAA-4-1_L20	3.9778	5.87393	-1.89613	6.69402e-09
LIHC	5'-M-Glu-TTC-2-2_L18	0.591851	2.48055	-1.8887	3.68266e-24
LIHC	5'-M-Gly-TCC-4-1_L23	3.06393	4.94617	-1.88223	1.36651e-16
LIHC	5'-M-Val-TAC-1-2_L26	1.36459	3.24605	-1.88146	1.03164e-16
LIHC	5'-M-Leu-CAG-2-2_L22	1.29254	3.1596	-1.86706	1.78477e-24
LIHC	5'-M-Ser-ACT-1-1_L19	1.11022	2.95456	-1.84434	5.59124e-23
LIHC	5'-M-Gly-TCC-4-1_L18	0.974452	2.81846	-1.844	5.76544e-21
LIHC	5'-M-nmt-Leu-TAA-4-1_L15	0.618387	2.45663	-1.83824	5.59124e-23
LIHC	5'-M-Glu-TTC-2-2_L26	2.67332	4.50846	-1.83514	6.37067e-14
LIHC	5'-M-Glu-TTC-2-2_L17	0.416581	2.21541	-1.79883	4.54184e-26
LIHC	5'-M-Leu-TAG-1-1_L17	0.65513	2.42691	-1.77178	1.61675e-22
LIHC	5'-M-Arg-TCG-1-1_L19	6.81818	8.58044	-1.76225	3.6752e-07
LIHC	5'-S-Val-CAC-3-1_L18	0.315607	2.07616	-1.76056	2.64255e-25
LIHC	5'-S-Leu-TAG-3-1_L26	2.18617	3.94522	-1.75905	8.33846e-14
LIHC	5'-M-Gly-GCC-5-1_L18	0.974752	2.7248	-1.75005	1.07442e-22
LIHC	5'-M-Glu-TTC-2-2_L19	1.13615	2.88268	-1.74653	5.76544e-21
LIHC	5'-M-Leu-CAG-chr9-3_L18	0.621846	2.35818	-1.73634	1.61675e-22
LIHC	5'-M-Leu-TAG-3-1_L15	1.42123	3.15091	-1.72967	4.15202e-20
LIHC	5'-M-Cys-GCA-4-1_L22	1.41351	3.14047	-1.72696	5.71114e-17
LIHC	5'-S-Arg-TCG-3-1_L19	4.42284	6.14708	-1.72423	6.46464e-08
LIHC	5'-M-Gly-CCC-2-2_L17	0.369356	2.07493	-1.70557	1.11626e-24
LIHC	5'-M-Gln-TTG-4-1_L18	0.618209	2.32307	-1.70486	1.07442e-22
LIHC	5'-M-Thr-CGT-4-1_L22	1.12885	2.80483	-1.67599	5.76544e-21
LIHC	5'-M-Thr-CGT-4-1_L24	3.17553	4.84857	-1.67304	3.22589e-12
LIHC	5'-S-Val-CAC-2-1_L20	3.82252	5.49236	-1.66983	6.07693e-10
LIHC	5'-M-Gly-GCC-5-1_L20	1.36207	3.02889	-1.66682	5.57312e-18
LIHC	5'-M-Gly-GCC-5-1_L16	0.519434	2.134	-1.61457	1.55882e-21
LIHC	5'-M-Val-CAC-7-1_L19	3.37052	4.9772	-1.60668	8.10392e-13
LIHC	5'-M-Leu-TAG-3-1_L22	1.08792	2.6915	-1.60358	2.05787e-22
LIHC	5'-M-Gln-CTG-5-1_L23	3.00982	4.5947	-1.58488	4.15202e-20
LIHC	5'-S-Val-AAC-2-1_L25	1.00509	2.58848	-1.58339	1.65205e-16
LIHC	5'-M-Gly-TCC-4-1_L17	0.373732	1.94768	-1.57395	7.89e-24
LIHC	5'-M-Glu-TTC-2-2_L23	3.97654	5.54385	-1.56731	5.59124e-23
LIHC	5'-M-Arg-ACG-2-4_L18	1.52327	3.08815	-1.56488	8.77815e-11
LIHC	5'-M-Val-CAC-7-1_L17	0.395721	1.95438	-1.55866	1.11626e-24
LIHC	5'-M-Gly-GCC-5-1_L17	0.520174	2.07216	-1.55198	3.49367e-20
LIHC	5'-M-Gly-CCC-2-2_L26	0.905977	2.43207	-1.52609	5.71114e-17
LIHC	5'-M-Tyr-GTA-chr21-2_L20	0.550393	2.06387	-1.51348	1.07442e-22
LIHC	5'-M-Und-NNN-3-1_L16	0.471184	1.96517	-1.49398	2.05787e-22
LIHC	5'-M-Glu-TTC-1-2_L16	0.604934	2.09873	-1.4938	5.76544e-21
LIHC	5'-M-Ile-TAT-3-1_L18	0.294219	1.76792	-1.47371	6.75986e-22
LIHC	5'-M-Und-NNN-3-1_L18	0.817047	2.29004	-1.47299	3.49367e-20
LIHC	5'-M-Und-NNN-3-1_L17	0.678501	2.14402	-1.46552	4.15202e-20
LIHC	5'-S-Val-TAC-2-1_L16	0.249649	1.70927	-1.45962	1.02946e-26
LIHC	5'-M-Val-TAC-1-2_L28	1.03294	2.4863	-1.45336	6.78428e-17
LIHC	5'-M-Leu-TAG-1-1_L25	2.71843	4.16322	-1.44479	3.22589e-12
LIHC	5'-M-Asn-GTT-9-2_L19	3.4976	4.93593	-1.43833	1.22728e-10
LIHC	5'-M-Glu-TTC-2-2_L28	1.9835	3.39267	-1.40917	2.44864e-11
LIHC	5'-S-Gly-TCC-1-1_L23	1.39303	2.79796	-1.40493	1.9104e-17
LIHC	5'-M-Val-CAC-7-1_L22	1.32376	2.72406	-1.4003	3.47183e-22
LIHC	5'-M-Cys-GCA-4-1_L24	1.85299	3.24989	-1.3969	2.94434e-14
LIHC	5'-S-Val-AAC-2-1_L26	0.816706	2.20465	-1.38794	2.94434e-14
LIHC	5'-S-Arg-CCG-2-1_L19	5.09906	6.48478	-1.38573	7.1118e-06
LIHC	5'-S-Val-TAC-2-1_L20	1.45839	2.83769	-1.3793	2.4944e-16
LIHC	5'-M-Tyr-GTA-chr21-2_L21	0.701145	2.07968	-1.37853	5.59124e-23
LIHC	5'-M-Pro-TGG-3-5_L17	0.506249	1.8731	-1.36685	6.1286e-24
LIHC	5'-S-Gly-TCC-3-1_L23	0.633971	1.99311	-1.35913	3.64932e-21
LIHC	5'-M-Lys-TTT-5-1_L26	1.06344	2.4126	-1.34916	8.33355e-16
LIHC	5'-M-Pro-TGG-3-5_L15	0.697458	2.04402	-1.34656	3.47183e-22
LIHC	5'-M-Tyr-GTA-chr21-2_L19	0.608591	1.94727	-1.33868	4.15202e-20
LIHC	5'-S-Val-CAC-3-1_L20	0.560192	1.8981	-1.33791	3.47183e-22
LIHC	5'-M-Gly-CCC-2-2_L27	1.40395	2.74182	-1.33787	3.22589e-12
LIHC	5'-M-Trp-CCA-4-1_L22	0.733386	2.06947	-1.33609	5.76544e-21
LIHC	5'-M-Leu-CAG-2-2_L21	1.01563	2.3362	-1.32058	1.62646e-15
LIHC	5'-M-Thr-TGT-6-1_L18	0.327861	1.64154	-1.31368	1.78477e-24
LIHC	5'-S-SeC-TCA-1-1_L23	0.356826	1.66376	-1.30693	5.59124e-23
LIHC	5'-M-Tyr-GTA-3-1_L25	4.2601	5.55254	-1.29244	1.08575e-09
LIHC	5'-M-Pro-TGG-3-5_L18	1.33931	2.60544	-1.26612	6.78428e-17
LIHC	5'-M-Lys-TTT-5-1_L25	1.49091	2.74661	-1.25571	3.22589e-12
LIHC	5'-M-Leu-TAG-1-1_L24	2.50749	3.74672	-1.23923	3.22589e-12
LIHC	5'-M-Ser-TGA-4-1_L24	4.97756	6.19251	-1.21495	5.22343e-08
LIHC	5'-M-Arg-TCT-5-1_L19	4.02168	5.23604	-1.21436	6.49073e-05
LIHC	5'-M-Glu-CTC-2-1_L23	3.60558	4.80554	-1.19997	1.62646e-15
LIHC	5'-M-Gly-GCC-5-1_L15	0.642717	1.83626	-1.19354	1.07442e-22
LIHC	5'-M-Glu-TTC-2-2_L15	0.234681	1.42322	-1.18853	4.98468e-26
LIHC	5'-M-Val-AAC-6-1_L20	1.04485	2.22701	-1.18215	2.44864e-11
LIHC	5'-M-Arg-CCT-4-1_L19	5.25769	6.43846	-1.18077	0.000530865
LIHC	5'-S-Leu-TAA-1-1_L17	0.208337	1.36635	-1.15802	6.77016e-26
LIHC	5'-M-Leu-CAG-2-2_L19	0.477626	1.62264	-1.14502	3.96276e-19
LIHC	5'-M-Gly-GCC-5-1_L28	5.64743	6.79043	-1.14299	3.6752e-07
LIHC	5'-M-Lys-TTT-5-1_L27	0.528118	1.66468	-1.13657	6.78428e-17
LIHC	5'-M-Glu-TTC-1-2_L23	1.51255	2.64848	-1.13593	1.65205e-16
LIHC	5'-M-Glu-TTC-2-2_L30	6.8151	7.94798	-1.13288	0.000241868
LIHC	5'-M-Ala-TGC-4-1_L22	3.3627	4.49506	-1.13236	8.77815e-11
LIHC	5'-M-Arg-TCG-5-1_L19	1.79643	2.92604	-1.12961	1.36858e-06
LIHC	5'-M-Leu-CAG-2-2_L25	3.21505	4.33231	-1.11726	2.44864e-11
LIHC	5'-M-Val-AAC-6-1_L22	1.56384	2.67843	-1.11459	3.22589e-12
LIHC	5'-M-Gly-GCC-1-5_L22	1.61771	2.73149	-1.11378	6.69402e-09
LIHC	5'-M-Leu-TAG-1-1_L21	4.64247	5.75289	-1.11042	6.49073e-05
LIHC	5'-S-Val-CAC-6-1_L20	0.340205	1.44863	-1.10842	7.20416e-15
LIHC	5'-M-Gly-GCC-5-1_L19	0.943691	2.04661	-1.10292	1.49215e-12
LIHC	5'-M-Glu-CTC-2-1_L22	2.16726	3.2621	-1.09484	1.9104e-17
LIHC	5'-M-Ser-TGA-4-1_L15	1.38512	2.46414	-1.07902	2.79893e-14
LIHC	5'-S-Leu-TAA-1-1_L15	0.317632	1.39417	-1.07654	3.49367e-20
LIHC	5'-M-Gln-TTG-4-1_L23	1.19833	2.26832	-1.06999	2.79893e-14
LIHC	5'-M-Val-CAC-5-1_L29	0.798994	1.86453	-1.06554	7.05331e-12
LIHC	5'-M-Lys-CTT-4-1_L25	1.72608	2.78906	-1.06298	2.44864e-11
LIHC	5'-M-Und-NNN-3-1_L15	0.562427	1.62292	-1.06049	6.78428e-17
LIHC	5'-M-Glu-TTC-2-2_L22	2.94139	3.99911	-1.05772	3.96276e-19
LIHC	5'-M-Cys-GCA-4-1_L25	1.22931	2.28687	-1.05756	2.44864e-11
LIHC	5'-S-Gly-TCC-1-1_L26	1.86106	2.91805	-1.05699	1.08575e-09
LIHC	5'-M-Arg-TCT-5-1_L18	0.610759	1.64342	-1.03266	3.22589e-12
LIHC	5'-M-Ser-GCT-5-1_L24	2.31251	3.34465	-1.03215	6.46464e-08
LIHC	5'-M-Pro-TGG-3-5_L22	0.446658	1.4753	-1.02864	2.18587e-19
LIHC	5'-M-Gln-TTG-4-1_L19	2.43393	3.44753	-1.01359	9.17772e-06
LIHC	5'-M-Arg-ACG-2-4_L19	6.12364	7.12815	-1.00451	0.000975317
LIHC	5'-S-Val-CAC-8-1_L30	1.97145	0.93347	1.03798	1.47735e-07
LUAD	5'-M-His-GTG-1-9_L30	1.31078	0.306978	1.0038	1.19578e-13
LUAD	5'-S-Val-CAC-2-1_L23	1.04975	0.0383559	1.01139	4.90922e-20
LUAD	5'-S-Gly-TCC-1-1_L30	1.30268	0.291233	1.01145	3.5275e-14
LUAD	5'-M-Glu-TTC-1-2_L22	1.77262	0.756997	1.01562	6.43435e-17
LUAD	5'-M-Ser-CGA-2-1_L25	1.06587	0.0443205	1.02155	1.28232e-18
LUAD	5'-M-Arg-TCG-1-1_L20	1.18011	0.157904	1.0222	5.13891e-16
LUAD	5'-S-Val-TAC-2-1_L19	1.70887	0.68492	1.02395	5.9387e-10
LUAD	5'-M-Gly-GCC-5-1_L16	1.18746	0.160928	1.02654	4.47874e-15
LUAD	5'-M-Lys-CTT-4-1_L30	1.14156	0.107785	1.03377	2.43964e-19
LUAD	5'-S-Thr-CGT-3-1_L20	1.20603	0.168587	1.03744	4.95958e-16
LUAD	5'-M-Cys-GCA-4-1_L22	1.19293	0.148444	1.04448	6.40164e-17
LUAD	5'-M-Gly-TCC-4-1_L24	1.30479	0.252708	1.05208	9.07618e-16
LUAD	5'-M-Gly-GCC-1-5_L20	1.36626	0.310884	1.05537	1.38678e-10
LUAD	5'-M-Gly-TCC-2-6_L30	1.30455	0.248235	1.05631	6.43435e-17
LUAD	5'-S-Val-CAC-8-1_L30	1.29009	0.233553	1.05654	1.38678e-10
LUAD	5'-M-Gly-TCC-4-1_L19	2.22065	1.15667	1.06398	2.71086e-08
LUAD	5'-M-Ala-TGC-4-1_L24	2.00003	0.918626	1.0814	1.99272e-12
LUAD	5'-M-Ile-TAT-3-1_L19	4.39735	3.31031	1.08704	3.48914e-06
LUAD	5'-M-Gly-TCC-4-1_L26	1.28175	0.193462	1.08829	1.86195e-16
LUAD	5'-M-Gln-TTG-3-3_L30	1.28975	0.193733	1.09602	6.43435e-17
LUAD	5'-S-Arg-TCT-1-1_L18	1.563	0.461934	1.10106	5.06018e-10
LUAD	5'-M-Val-AAC-6-1_L24	1.64861	0.547413	1.1012	1.19578e-13
LUAD	5'-M-Gly-GCC-1-5_L27	1.50405	0.398788	1.10527	3.2582e-10
LUAD	5'-M-Gln-TTG-4-1_L23	1.13092	0.0230928	1.10782	9.56392e-19
LUAD	5'-M-Gly-CCC-2-2_L20	1.57799	0.469001	1.10899	4.40336e-14
LUAD	5'-M-Lys-CTT-5-1_L15	1.60291	0.493736	1.10917	1.19578e-13
LUAD	5'-M-Arg-ACG-2-4_L18	2.02926	0.913832	1.11542	3.38178e-08
LUAD	5'-S-Leu-TAA-1-1_L25	1.33136	0.207595	1.12376	2.43964e-19
LUAD	5'-M-Val-TAC-3-1_L19	2.26527	1.13153	1.13374	3.38178e-08
LUAD	5'-M-Val-CAC-7-1_L19	4.25376	3.11932	1.13444	0.000274348
LUAD	5'-M-Glu-CTC-2-1_L22	2.20173	1.06471	1.13703	6.82551e-15
LUAD	5'-M-Glu-TTC-2-2_L24	1.77237	0.635072	1.1373	6.82551e-15
LUAD	5'-M-Val-CAC-7-1_L18	1.81131	0.672655	1.13866	6.82551e-15
LUAD	5'-M-Asn-GTT-9-2_L20	3.32361	2.18364	1.13998	8.92449e-06
LUAD	5'-M-Val-TAC-1-2_L26	1.24013	0.0964954	1.14363	9.07618e-16
LUAD	5'-M-Lys-TTT-5-1_L25	1.25752	0.108835	1.14868	9.56392e-19
LUAD	5'-M-Val-AAC-6-1_L20	1.5301	0.359742	1.17036	6.43435e-17
LUAD	5'-M-Gly-GCC-5-1_L21	2.67966	1.49813	1.18154	3.38178e-08
LUAD	5'-M-Thr-CGT-4-1_L22	1.22116	0.0350369	1.18612	9.87252e-21
LUAD	5'-M-Asn-GTT-9-2_L19	2.93878	1.75229	1.18649	6.76133e-09
LUAD	5'-M-Glu-TTC-1-2_L16	1.50442	0.31536	1.18906	4.71928e-18
LUAD	5'-S-Ile-AAT-8-1_L20	1.34728	0.156223	1.19106	9.05997e-16
LUAD	5'-S-nmt-Leu-TAA-4-1_L20	1.72278	0.528198	1.19458	1.89745e-13
LUAD	5'-M-Glu-TTC-2-2_L23	3.8606	2.66392	1.19668	3.65329e-14
LUAD	5'-M-Val-TAC-3-1_L20	2.35932	1.15937	1.19995	1.38678e-10
LUAD	5'-S-Gly-TCC-1-1_L23	1.43029	0.226088	1.2042	1.75932e-14
LUAD	5'-S-Arg-CCG-2-1_L18	2.80058	1.58834	1.21224	3.48914e-06
LUAD	5'-M-Ala-TGC-4-1_L22	3.10947	1.8952	1.21427	8.35674e-12
LUAD	5'-M-Cys-GCA-4-1_L24	1.36269	0.148038	1.21466	1.28232e-18
LUAD	5'-M-Gly-GCC-5-1_L20	2.03224	0.810405	1.22184	5.9387e-10
LUAD	5'-M-Glu-TTC-2-2_L16	1.77059	0.547317	1.22327	1.19578e-13
LUAD	5'-M-Lys-TTT-5-1_L23	2.13508	0.90433	1.23075	1.86195e-16
LUAD	5'-S-Arg-CCT-3-1_L19	1.40144	0.165107	1.23633	6.43435e-17
LUAD	5'-M-Arg-CCT-4-1_L18	2.49138	1.25052	1.24086	5.94982e-05
LUAD	5'-M-Lys-CTT-3-1_L30	1.44679	0.204661	1.24213	9.56392e-19
LUAD	5'-M-Gly-GCC-1-5_L21	1.6976	0.451227	1.24638	1.19578e-13
LUAD	5'-M-Val-CAC-5-1_L25	1.32737	0.0556318	1.27174	2.43964e-19
LUAD	5'-S-Arg-CCG-2-1_L24	1.79422	0.520564	1.27366	9.87252e-21
LUAD	5'-M-Val-TAC-1-2_L30	1.43989	0.165727	1.27416	1.12408e-18
LUAD	5'-M-Glu-CTC-2-1_L30	6.57905	5.30235	1.2767	1.96179e-05
LUAD	5'-M-Leu-CAG-2-2_L25	2.69424	1.41651	1.27774	1.35856e-12
LUAD	5'-M-Gly-GCC-1-5_L28	1.76353	0.48039	1.28314	8.35674e-12
LUAD	5'-M-Lys-CTT-4-1_L25	1.38593	0.0923612	1.29357	9.56392e-19
LUAD	5'-M-Val-AAC-6-1_L22	1.61514	0.310147	1.30499	2.93839e-21
LUAD	5'-M-Asp-GTC-3-1_L18	2.57155	1.26416	1.30739	4.20126e-11
LUAD	5'-M-Glu-TTC-1-2_L23	2.19019	0.881963	1.30823	1.12408e-18
LUAD	5'-M-Val-TAC-3-1_L23	1.41411	0.105158	1.30896	1.57379e-16
LUAD	5'-M-Gly-TCC-4-1_L16	1.85046	0.541334	1.30912	4.40336e-14
LUAD	5'-M-Gly-GCC-1-5_L23	1.69227	0.372539	1.31973	1.19828e-15
LUAD	5'-M-Glu-CTC-2-1_L26	1.87914	0.553177	1.32596	3.5275e-14
LUAD	5'-M-Leu-CAG-chr9-3_L19	1.69286	0.354888	1.33797	1.86195e-16
LUAD	5'-M-Glu-TTC-1-2_L26	1.5764	0.193494	1.38291	2.71368e-18
LUAD	5'-M-Gly-GCC-5-1_L24	1.5994	0.215814	1.38358	5.30824e-18
LUAD	5'-S-Val-TAC-2-1_L20	2.12335	0.713457	1.4099	1.19578e-13
LUAD	5'-M-Pro-TGG-3-5_L25	1.89204	0.478758	1.41328	2.39486e-14
LUAD	5'-M-Ser-TGA-4-1_L23	1.91218	0.498706	1.41347	4.95958e-16
LUAD	5'-S-Gly-TCC-1-1_L26	1.65208	0.232624	1.41945	1.57379e-16
LUAD	5'-M-Ser-GCT-5-1_L24	1.90185	0.47264	1.42921	1.86195e-16
LUAD	5'-M-Glu-CTC-2-1_L28	2.59453	1.16279	1.43174	4.20126e-11
LUAD	5'-M-Gly-GCC-5-1_L25	1.72992	0.291498	1.43843	1.12408e-18
LUAD	5'-M-Leu-TAG-1-1_L16	3.45699	2.00922	1.44777	2.55093e-06
LUAD	5'-M-Gln-TTG-4-1_L30	1.71224	0.252551	1.45969	4.90922e-20
LUAD	5'-M-Arg-TCG-5-1_L19	1.94992	0.458108	1.49181	4.40336e-14
LUAD	5'-M-Val-CAC-5-1_L26	1.64457	0.126169	1.5184	9.87252e-21
LUAD	5'-M-Leu-TAG-1-1_L30	1.72134	0.188327	1.53301	2.93839e-21
LUAD	5'-M-Arg-TCG-1-1_L25	1.93289	0.339722	1.59317	2.42787e-15
LUAD	5'-M-Leu-CAG-2-2_L30	2.37675	0.777476	1.59927	2.42787e-15
LUAD	5'-M-Gly-GCC-5-1_L27	3.13203	1.49707	1.63495	4.39232e-13
LUAD	5'-M-Gly-GCC-5-1_L29	4.37764	2.7299	1.64774	9.32188e-09
LUAD	5'-M-Glu-CTC-2-1_L23	3.17732	1.5001	1.67721	4.40336e-14
LUAD	5'-M-Gly-GCC-1-5_L29	2.51207	0.827554	1.68452	8.35674e-12
LUAD	5'-M-Glu-TTC-2-2_L26	2.16441	0.469115	1.6953	9.07618e-16
LUAD	5'-M-Leu-TAG-1-1_L24	2.15189	0.428074	1.72382	2.71368e-18
LUAD	5'-M-Gln-CTG-5-1_L29	1.96765	0.24071	1.72695	9.88496e-23
LUAD	5'-S-Leu-TAG-3-1_L26	2.03251	0.291722	1.74078	1.86195e-16
LUAD	5'-M-Gly-CCC-2-2_L29	3.13579	1.27514	1.86065	3.65329e-14
LUAD	5'-M-Leu-TAG-1-1_L25	2.36475	0.481439	1.88332	9.56392e-19
LUAD	5'-M-Leu-CAG-2-2_L26	2.56025	0.671749	1.88851	9.05997e-16
LUAD	5'-M-Gly-GCC-5-1_L23	3.48846	1.57421	1.91424	3.18031e-13
LUAD	5'-M-Gly-GCC-5-1_L28	4.48985	2.51066	1.97919	1.19578e-13
LUAD	5'-S-Arg-CCG-2-1_L19	4.91816	2.89188	2.02628	2.71086e-08
LUAD	5'-M-Gln-CTG-5-1_L23	2.07689	0.0495365	2.02735	9.87252e-21
LUAD	5'-M-Arg-TCG-1-1_L18	2.29302	0.21162	2.0814	2.39877e-19
LUAD	5'-M-Tyr-GTA-7-1_L23	2.64357	0.512249	2.13132	1.06305e-25
LUAD	5'-S-Val-AAC-2-1_L23	2.59422	0.454826	2.13939	2.43964e-19
LUAD	5'-M-Gly-GCC-1-5_L22	2.72467	0.553482	2.17119	2.43964e-19
LUAD	5'-M-Leu-TAG-1-1_L22	3.00763	0.783649	2.22398	6.43435e-17
LUAD	5'-S-Val-CAC-2-1_L20	4.08484	1.79054	2.2943	4.39232e-13
LUAD	5'-M-Gly-GCC-5-1_L30	7.99166	5.69538	2.29629	3.5275e-14
LUAD	5'-M-Gly-GCC-5-1_L22	4.69764	2.37117	2.32646	9.05997e-16
LUAD	5'-M-Gly-TCC-4-1_L23	3.01453	0.663488	2.35104	1.28232e-18
LUAD	5'-M-Lys-TTT-5-1_L30	2.86835	0.51669	2.35166	7.63736e-22
LUAD	5'-M-Arg-ACG-2-4_L19	6.26325	3.90765	2.3556	8.35674e-12
LUAD	5'-M-Ser-TGA-4-1_L25	2.75867	0.398631	2.36004	4.90922e-20
LUAD	5'-M-Val-CAC-5-1_L30	3.22224	0.854719	2.36752	2.39877e-19
LUAD	5'-M-Glu-TTC-2-2_L30	5.22169	2.83552	2.38616	5.13891e-16
LUAD	5'-M-Arg-CCT-4-1_L19	4.80348	2.40705	2.39643	4.24841e-12
LUAD	5'-M-Leu-TAG-1-1_L19	4.75537	2.3399	2.41547	1.35856e-12
LUAD	5'-M-Gln-TTG-4-1_L19	2.76197	0.346396	2.41557	7.63736e-22
LUAD	5'-M-Val-CAC-7-1_L20	5.3223	2.84721	2.47509	1.35856e-12
LUAD	5'-M-Glu-TTC-1-2_L30	4.14396	1.66816	2.4758	1.28232e-18
LUAD	5'-M-Leu-TAG-1-1_L26	3.14373	0.503675	2.64006	2.39877e-19
LUAD	5'-M-Thr-CGT-4-1_L24	2.93417	0.289763	2.64441	4.90922e-20
LUAD	5'-M-Cys-GCA-4-1_L29	3.69617	1.01645	2.67973	4.83095e-18
LUAD	5'-M-Tyr-GTA-3-1_L25	2.85082	0.136938	2.71388	3.22457e-24
LUAD	5'-M-Leu-TAG-1-1_L20	4.3355	1.59921	2.73629	4.47874e-15
LUAD	5'-M-Leu-TAG-1-1_L21	4.56263	1.73531	2.82732	4.47874e-15
LUAD	5'-S-Arg-TCG-3-1_L19	3.91835	1.06764	2.85071	1.3164e-17
LUAD	5'-M-Tyr-GTA-chr21-2_L30	4.47478	1.60875	2.86603	2.93839e-21
LUAD	5'-M-Tyr-GTA-7-1_L25	3.05937	0.176727	2.88264	1.75634e-26
LUAD	5'-S-Val-AAC-2-1_L20	6.3707	3.46602	2.90468	4.39232e-13
LUAD	5'-M-Ser-TGA-4-1_L24	4.44153	1.46253	2.979	9.87252e-21
LUAD	5'-M-Gly-GCC-1-5_L30	5.26345	2.28416	2.97929	6.43435e-17
LUAD	5'-M-Gln-CTG-5-1_L30	4.51849	1.52372	2.99477	9.56392e-19
LUAD	5'-M-Arg-TCT-5-1_L19	3.82783	0.809013	3.01881	4.90922e-20
LUAD	5'-M-Val-CAC-5-1_L23	4.19491	0.920194	3.27472	9.87252e-21
LUAD	5'-S-Arg-TCT-1-1_L19	5.37655	1.87033	3.50623	1.12408e-18
LUAD	5'-M-Arg-TCG-1-1_L19	6.55316	1.29798	5.25518	4.53966e-24
LUSC	5'-M-Ser-ACT-1-1_L20	3.04252	4.22174	-1.17922	0.000152517
LUSC	5'-M-Tyr-GTA-7-1_L23	3.18653	2.18551	1.00102	1.4147e-12
LUSC	5'-M-Gly-TCC-4-1_L24	1.89182	0.886914	1.0049	1.61863e-10
LUSC	5'-S-Val-AAC-2-1_L30	1.29844	0.287789	1.01065	4.71249e-11
LUSC	5'-M-Leu-CAG-chr9-3_L19	1.91244	0.90119	1.01125	2.84497e-08
LUSC	5'-S-Leu-TAG-2-1_L25	1.70335	0.67877	1.02458	4.71249e-11
LUSC	5'-S-Leu-TAA-1-1_L25	2.0351	1.00827	1.02684	9.71766e-10
LUSC	5'-M-Gly-TCC-2-6_L28	1.58102	0.552448	1.02858	1.06179e-11
LUSC	5'-M-Gly-TCC-4-1_L16	2.56402	1.53126	1.03276	6.5656e-06
LUSC	5'-S-Arg-TCT-4-1_L19	1.18714	0.139901	1.04724	6.78822e-14
LUSC	5'-M-Arg-TCG-1-1_L24	1.40692	0.3588	1.04812	6.78822e-14
LUSC	5'-M-Gly-GCC-1-5_L19	1.9678	0.912319	1.05548	2.84497e-08
LUSC	5'-M-Gly-GCC-5-1_L27	4.46546	3.39906	1.0664	0.000152517
LUSC	5'-M-Thr-CGT-4-1_L23	1.43068	0.362441	1.06824	1.09896e-14
LUSC	5'-M-Ser-CGA-2-1_L25	1.85253	0.777812	1.07472	1.83202e-09
LUSC	5'-S-Arg-CCT-3-1_L19	1.60878	0.531828	1.07695	4.00312e-10
LUSC	5'-M-Val-AAC-6-1_L24	2.37421	1.27669	1.09753	1.06179e-11
LUSC	5'-S-Val-CAC-2-1_L23	1.59884	0.497643	1.1012	2.07663e-13
LUSC	5'-M-Trp-CCA-4-1_L22	1.55524	0.416911	1.13833	5.88493e-17
LUSC	5'-M-Lys-CTT-4-1_L30	1.94793	0.804045	1.14389	9.71766e-10
LUSC	5'-S-Ile-AAT-8-1_L20	1.69417	0.544803	1.14936	9.41031e-11
LUSC	5'-M-Val-CAC-7-1_L18	2.40582	1.25411	1.15172	1.61863e-10
LUSC	5'-M-Gly-GCC-1-5_L24	1.49182	0.33236	1.15946	5.88493e-17
LUSC	5'-S-Arg-CCG-2-1_L19	5.38627	4.20174	1.18453	0.000152517
LUSC	5'-M-Leu-TAG-3-1_L22	1.65686	0.464018	1.19284	8.21613e-16
LUSC	5'-M-Gly-GCC-5-1_L20	2.78836	1.59456	1.1938	2.84497e-08
LUSC	5'-M-Gly-GCC-5-1_L30	9.05286	7.85284	1.20002	2.35124e-05
LUSC	5'-M-Ser-GCT-5-1_L24	2.78471	1.57671	1.20801	9.41031e-11
LUSC	5'-M-Val-TAC-1-2_L28	1.40088	0.184991	1.21589	7.23534e-16
LUSC	5'-M-Glu-TTC-2-2_L16	2.41398	1.18872	1.22525	3.36327e-06
LUSC	5'-M-Gly-CCC-2-2_L18	2.19047	0.958595	1.23187	1.61863e-10
LUSC	5'-S-Val-CAC-3-1_L30	1.7456	0.505643	1.23996	1.20368e-10
LUSC	5'-M-Glu-TTC-2-2_L28	2.27102	1.02496	1.24606	1.4147e-12
LUSC	5'-M-Lys-TTT-5-1_L25	2.01484	0.766607	1.24823	9.7618e-14
LUSC	5'-M-iMet-CAT-2-1_L30	1.8779	0.608947	1.26895	1.64985e-10
LUSC	5'-S-Val-CAC-2-1_L26	1.42059	0.1497	1.27089	7.23534e-16
LUSC	5'-M-nmt-Leu-TAA-4-1_L17	1.46187	0.188174	1.27369	1.06179e-11
LUSC	5'-M-Gly-GCC-5-1_L28	5.91215	4.6271	1.28506	7.09173e-07
LUSC	5'-M-Leu-TAG-1-1_L23	1.63153	0.344767	1.28677	7.57215e-19
LUSC	5'-M-Ala-AGC-8-2_L25	1.55982	0.273027	1.2868	1.03247e-15
LUSC	5'-M-Ser-TGA-4-1_L24	5.70764	4.41584	1.2918	2.33803e-09
LUSC	5'-M-Gly-GCC-5-1_L22	5.44564	4.13397	1.31167	3.34803e-10
LUSC	5'-M-Arg-ACG-2-4_L19	6.71713	5.4001	1.31703	2.35124e-05
LUSC	5'-M-Gly-GCC-5-1_L23	3.84258	2.51336	1.32922	3.66861e-08
LUSC	5'-S-Cys-GCA-5-1_L30	1.40958	0.0724308	1.33715	8.40746e-21
LUSC	5'-M-Cys-GCA-4-1_L25	1.58185	0.24029	1.34156	5.47536e-17
LUSC	5'-M-Gly-GCC-5-1_L24	2.52247	1.17665	1.34582	6.78822e-14
LUSC	5'-S-Gly-TCC-1-1_L23	2.29159	0.933893	1.3577	6.78822e-14
LUSC	5'-M-Lys-TTT-5-1_L26	1.61747	0.246791	1.37068	6.92261e-18
LUSC	5'-M-Pro-TGG-3-5_L30	3.14932	1.77501	1.37431	9.51072e-09
LUSC	5'-M-Gly-GCC-5-1_L25	2.68275	1.30744	1.37531	1.4147e-12
LUSC	5'-M-Gly-CCC-2-2_L20	2.34529	0.961892	1.3834	4.11127e-13
LUSC	5'-M-Gly-CCC-2-2_L29	4.11442	2.7203	1.39412	7.09173e-07
LUSC	5'-M-Trp-CCA-4-1_L24	1.59225	0.197376	1.39488	6.36233e-20
LUSC	5'-M-Thr-CGT-4-1_L22	1.81463	0.410599	1.40403	5.88493e-17
LUSC	5'-M-Leu-TAG-1-1_L18	4.42707	2.99775	1.42933	2.84497e-08
LUSC	5'-M-Gly-TCC-4-1_L26	2.14465	0.694615	1.45003	1.03247e-15
LUSC	5'-S-Val-CAC-2-1_L30	1.89401	0.442337	1.45167	1.4147e-12
LUSC	5'-M-Asn-GTT-9-2_L19	3.58923	2.13101	1.45823	1.00642e-12
LUSC	5'-M-Cys-GCA-4-1_L22	1.96051	0.472455	1.48806	7.57215e-19
LUSC	5'-M-Glu-TTC-1-2_L30	5.07479	3.58628	1.48851	1.42143e-08
LUSC	5'-M-Glu-TTC-2-2_L30	6.58697	5.09004	1.49693	2.33803e-09
LUSC	5'-S-Gly-TCC-1-1_L30	2.22838	0.727506	1.50088	1.4147e-12
LUSC	5'-S-Thr-CGT-3-1_L20	1.78988	0.28799	1.50189	6.36233e-20
LUSC	5'-M-His-GTG-1-9_L30	2.54897	1.04438	1.50459	3.34803e-10
LUSC	5'-M-Arg-TCG-5-1_L19	2.43769	0.928312	1.50938	1.70749e-11
LUSC	5'-S-nmt-Leu-TAA-4-1_L18	1.78944	0.279343	1.51009	1.09896e-14
LUSC	5'-M-Gly-GCC-1-5_L25	1.96295	0.413859	1.54909	5.88493e-17
LUSC	5'-M-Lys-CTT-3-1_L30	2.14958	0.579852	1.56972	6.78822e-14
LUSC	5'-S-nmt-Leu-TAA-4-1_L20	2.00895	0.438742	1.57021	1.69894e-16
LUSC	5'-M-Gly-GCC-1-5_L20	2.12121	0.526832	1.59438	3.18347e-14
LUSC	5'-M-Gln-TTG-4-1_L23	1.97254	0.375074	1.59746	7.57215e-19
LUSC	5'-M-Gly-GCC-1-5_L21	2.44903	0.834209	1.61482	1.43748e-17
LUSC	5'-M-Val-TAC-3-1_L20	2.25265	0.621868	1.63078	1.4147e-12
LUSC	5'-M-Glu-TTC-1-2_L26	2.57016	0.934926	1.63523	9.7618e-14
LUSC	5'-M-Cys-GCA-9-4_L29	1.77007	0.125023	1.64505	8.40746e-21
LUSC	5'-M-Arg-CCT-4-1_L19	5.15478	3.50128	1.6535	1.33937e-06
LUSC	5'-S-nmt-Leu-TAA-4-1_L19	1.93146	0.275258	1.65621	6.92261e-18
LUSC	5'-M-Gly-GCC-1-5_L23	2.33105	0.674461	1.65659	6.36233e-20
LUSC	5'-M-Lys-CTT-4-1_L25	2.29755	0.639151	1.6584	8.58778e-17
LUSC	5'-M-Gln-TTG-3-3_L30	2.35402	0.675795	1.67822	3.3293e-14
LUSC	5'-S-Val-TAC-2-1_L20	2.14924	0.451558	1.69768	6.78822e-14
LUSC	5'-M-Gly-TCC-2-6_L30	2.28836	0.580269	1.70809	1.43748e-17
LUSC	5'-M-Leu-TAG-1-1_L19	5.25253	3.53969	1.71283	9.51072e-09
LUSC	5'-M-Val-CAC-5-1_L25	2.19839	0.468982	1.72941	5.88493e-17
LUSC	5'-M-Val-TAC-3-1_L23	2.24193	0.501322	1.74061	1.43748e-17
LUSC	5'-M-Leu-CAG-2-2_L30	3.29093	1.5455	1.74543	1.43914e-10
LUSC	5'-M-Cys-GCA-4-1_L24	2.19235	0.429321	1.76303	5.07361e-20
LUSC	5'-S-Arg-TCT-4-1_L20	2.01334	0.237144	1.77619	6.36233e-20
LUSC	5'-M-Leu-TAG-1-1_L30	2.5439	0.760082	1.78381	8.21613e-16
LUSC	5'-M-Lys-CTT-5-1_L15	2.46678	0.678289	1.78849	8.21613e-16
LUSC	5'-M-Leu-TAG-1-1_L29	1.97966	0.189472	1.79018	7.57215e-19
LUSC	5'-M-Glu-CTC-2-1_L26	2.99619	1.20069	1.79549	1.69894e-16
LUSC	5'-M-Tyr-GTA-chr21-2_L30	5.64687	3.85048	1.79639	4.43105e-12
LUSC	5'-S-Gly-TCC-1-1_L26	2.77584	0.969772	1.80607	8.21613e-16
LUSC	5'-M-Gln-TTG-4-1_L19	3.65618	1.82848	1.8277	1.61863e-10
LUSC	5'-M-Val-TAC-1-2_L30	2.5534	0.717081	1.83632	3.28035e-15
LUSC	5'-M-Gln-TTG-4-1_L29	2.13568	0.271801	1.86388	3.55654e-20
LUSC	5'-M-Arg-TCG-1-1_L18	3.25858	1.39207	1.86651	3.34803e-10
LUSC	5'-M-Gln-CTG-5-1_L30	5.60283	3.72946	1.87337	3.95302e-07
LUSC	5'-S-Val-TAC-2-1_L30	2.21068	0.295819	1.91487	6.36233e-20
LUSC	5'-M-Gln-TTG-4-1_L30	3.14109	1.15979	1.9813	7.23534e-16
LUSC	5'-S-Val-AAC-2-1_L23	3.64348	1.65787	1.98561	1.09896e-14
LUSC	5'-M-Lys-TTT-5-1_L30	3.96856	1.9813	1.98727	3.3293e-14
LUSC	5'-M-Leu-CAG-2-2_L26	3.789	1.79417	1.99483	6.78822e-14
LUSC	5'-M-Leu-TAG-1-1_L25	3.5866	1.56604	2.02055	5.88493e-17
LUSC	5'-M-Gly-GCC-1-5_L27	2.92529	0.896489	2.0288	9.7618e-14
LUSC	5'-M-Arg-TCG-1-1_L25	2.89438	0.851624	2.04276	1.09896e-14
LUSC	5'-M-Gly-TCC-4-1_L23	4.32359	2.23202	2.09157	5.88493e-17
LUSC	5'-M-Val-TAC-1-2_L26	2.39357	0.284248	2.10932	6.36233e-20
LUSC	5'-M-Ser-TGA-4-1_L25	4.25966	2.13963	2.12003	3.28035e-15
LUSC	5'-M-Gly-GCC-1-5_L29	4.08935	1.94384	2.14551	9.55607e-12
LUSC	5'-M-Gly-GCC-1-5_L28	3.22987	1.06978	2.16009	6.78822e-14
LUSC	5'-M-Glu-TTC-2-2_L26	3.66194	1.46113	2.2008	3.28035e-15
LUSC	5'-S-Leu-TAG-3-1_L26	3.16459	0.955221	2.20937	1.03247e-15
LUSC	5'-M-Leu-TAG-1-1_L24	3.31255	1.08216	2.23039	5.07361e-20
LUSC	5'-M-Gly-GCC-1-5_L22	3.64255	1.39708	2.24548	1.07216e-18
LUSC	5'-M-Val-CAC-5-1_L26	2.75838	0.511645	2.24674	6.36233e-20
LUSC	5'-M-Gln-CTG-5-1_L29	3.79162	1.54442	2.2472	6.92261e-18
LUSC	5'-S-Val-CAC-2-1_L20	3.7083	1.45071	2.25759	1.83202e-09
LUSC	5'-M-Leu-TAG-1-1_L21	5.38794	3.07993	2.308	4.11127e-13
LUSC	5'-S-Arg-TCG-3-1_L19	4.48086	2.12995	2.35092	1.81403e-11
LUSC	5'-M-Val-CAC-5-1_L23	5.56199	3.15822	2.40377	5.47536e-17
LUSC	5'-M-Val-CAC-5-1_L30	4.47698	2.0635	2.41348	1.09896e-14
LUSC	5'-M-Leu-TAG-1-1_L20	5.25462	2.82903	2.4256	3.18347e-14
LUSC	5'-M-Pro-TGG-3-5_L25	3.27593	0.835567	2.44036	6.92261e-18
LUSC	5'-M-Tyr-GTA-3-1_L25	4.18745	1.72331	2.46413	2.9552e-18
LUSC	5'-M-Tyr-GTA-7-1_L25	4.21529	1.66312	2.55217	1.4988e-19
LUSC	5'-M-Gln-CTG-5-1_L23	3.29745	0.714112	2.58333	3.55654e-20
LUSC	5'-M-Gly-GCC-1-5_L30	6.77388	4.06654	2.70734	3.3293e-14
LUSC	5'-M-Leu-TAG-1-1_L22	4.2159	1.44189	2.77401	8.53115e-21
LUSC	5'-S-Arg-TCT-1-1_L19	5.97226	3.18138	2.79088	1.48947e-11
LUSC	5'-M-Thr-CGT-4-1_L24	4.09033	1.29002	2.80032	1.43748e-17
LUSC	5'-M-Val-CAC-7-1_L20	4.96738	2.14578	2.82159	2.07663e-13
LUSC	5'-S-Val-AAC-2-1_L20	5.85314	2.98292	2.87022	1.06179e-11
LUSC	5'-M-Arg-TCT-5-1_L19	4.47173	1.56383	2.9079	6.4058e-15
LUSC	5'-M-Leu-TAG-1-1_L26	4.73595	1.78102	2.95493	5.47536e-17
LUSC	5'-M-Arg-TCG-1-1_L19	7.73711	4.45848	3.27863	1.06179e-11
LUSC	5'-M-Cys-GCA-4-1_L29	5.26808	1.72626	3.54182	4.12803e-21
PRAD	5'-M-Val-CAC-7-1_L15	2.64471	4.11321	-1.4685	6.90384e-09
PRAD	5'-M-Ser-TGA-4-1_L15	2.29733	3.72144	-1.42411	2.08042e-07
PRAD	5'-M-Gly-CCC-2-2_L15	1.88352	3.1883	-1.30477	2.71005e-09
PRAD	5'-M-Ser-TGA-4-1_L18	1.95401	3.23411	-1.2801	1.24325e-10
PRAD	5'-M-Val-TAC-3-1_L15	1.23624	2.41882	-1.18258	1.87813e-08
PRAD	5'-M-Glu-TTC-1-2_L16	0.88453	1.91518	-1.03065	3.78687e-07
PRAD	5'-S-Val-AAC-2-1_L23	1.83717	0.832739	1.00443	3.53045e-10
PRAD	5'-M-Gln-CTG-5-1_L23	1.41301	0.406501	1.00651	1.47702e-14
PRAD	5'-M-Gly-CCC-2-2_L27	1.18976	0.173812	1.01595	7.4067e-17
PRAD	5'-M-Tyr-GTA-7-1_L23	2.44197	1.41131	1.03066	1.01459e-13
PRAD	5'-S-Val-CAC-3-1_L30	1.41394	0.368147	1.04579	4.39515e-13
PRAD	5'-M-Arg-ACG-2-4_L19	5.40512	4.34209	1.06303	0.00103469
PRAD	5'-M-Leu-TAG-1-1_L24	1.48041	0.406645	1.07376	7.4067e-17
PRAD	5'-M-Ser-CGA-2-1_L25	1.26725	0.183505	1.08374	4.89251e-19
PRAD	5'-S-Val-TAC-2-1_L30	1.47057	0.347419	1.12316	4.39515e-13
PRAD	5'-M-Arg-TCT-5-1_L19	3.02584	1.87553	1.15032	0.00014332
PRAD	5'-M-Thr-CGT-4-1_L24	1.66587	0.484412	1.18146	3.07974e-13
PRAD	5'-S-Arg-TCT-1-1_L19	4.67331	3.47893	1.19437	0.00103469
PRAD	5'-M-Gly-TCC-2-6_L30	1.59809	0.398268	1.19982	5.00922e-15
PRAD	5'-S-Arg-CCG-2-1_L30	1.69973	0.492615	1.20712	8.31477e-15
PRAD	5'-M-Leu-CAG-2-2_L26	1.81354	0.59068	1.22286	8.31477e-15
PRAD	5'-M-Lys-CTT-4-1_L30	1.61487	0.376554	1.23832	3.0546e-15
PRAD	5'-M-Gly-TCC-4-1_L23	2.36514	1.11747	1.24767	1.52708e-12
PRAD	5'-S-Glu-TTC-9-1_L30	1.47703	0.220994	1.25604	4.89251e-19
PRAD	5'-M-Glu-TTC-2-2_L28	1.63054	0.373931	1.25661	1.55218e-17
PRAD	5'-S-Leu-TAA-1-1_L25	1.57168	0.293312	1.27837	2.46194e-22
PRAD	5'-M-Leu-TAG-1-1_L21	4.91079	3.62067	1.29013	0.00014332
PRAD	5'-S-Pro-TGG-2-1_L30	1.58659	0.294156	1.29244	1.55218e-17
PRAD	5'-M-Lys-CTT-3-1_L30	1.71963	0.421282	1.29834	5.00922e-15
PRAD	5'-M-iMet-CAT-2-1_L30	1.70758	0.363693	1.34389	3.19159e-18
PRAD	5'-M-Leu-TAG-1-1_L25	1.97175	0.593842	1.3779	1.55218e-17
PRAD	5'-M-Ser-GCT-5-1_L24	2.00451	0.618631	1.38588	9.8309e-20
PRAD	5'-M-Tyr-GTA-7-1_L25	2.91816	1.46129	1.45687	5.04941e-14
PRAD	5'-S-Val-CAC-8-1_L30	1.99714	0.518348	1.47879	8.32098e-16
PRAD	5'-M-Gly-GCC-1-5_L29	2.04437	0.565169	1.4792	3.07974e-13
PRAD	5'-M-Val-CAC-5-1_L23	3.08067	1.6	1.48068	8.60198e-13
PRAD	5'-M-Leu-CAG-2-2_L25	2.13633	0.63359	1.50274	1.10917e-22
PRAD	5'-M-Leu-TAG-1-1_L30	2.28467	0.774491	1.51018	1.24039e-13
PRAD	5'-M-Ser-TGA-4-1_L25	2.30655	0.761971	1.54458	8.32098e-16
PRAD	5'-M-Val-TAC-1-2_L30	2.00462	0.45563	1.54899	7.4067e-17
PRAD	5'-M-Arg-TCG-1-1_L19	5.37766	3.81259	1.56507	0.00014332
PRAD	5'-M-Glu-CTC-2-1_L28	2.2982	0.706411	1.59179	8.32098e-16
PRAD	5'-M-Tyr-GTA-3-1_L25	2.68383	1.08992	1.59391	7.4067e-17
PRAD	5'-M-Leu-TAG-1-1_L26	2.42673	0.808641	1.61808	1.47702e-14
PRAD	5'-M-Pro-TGG-3-5_L30	2.20865	0.55434	1.65431	7.4067e-17
PRAD	5'-M-Ser-TGA-4-1_L24	3.95777	2.28897	1.6688	8.31477e-15
PRAD	5'-M-Lys-TTT-5-1_L30	3.05283	1.32332	1.72952	5.27053e-12
PRAD	5'-M-Gln-TTG-3-3_L30	2.3217	0.539769	1.78193	1.55218e-17
PRAD	5'-M-Gly-CCC-2-2_L29	3.29649	1.5006	1.79589	4.92789e-11
PRAD	5'-M-Gly-GCC-5-1_L27	2.86413	1.04844	1.81569	1.55218e-17
PRAD	5'-M-Ala-TGC-4-1_L24	2.61574	0.754459	1.86128	3.01339e-21
PRAD	5'-M-Tyr-GTA-chr21-2_L30	4.73734	2.83353	1.90381	1.01459e-13
PRAD	5'-M-Gln-CTG-5-1_L29	2.73761	0.808036	1.92957	3.44066e-18
PRAD	5'-S-Gly-TCC-1-1_L30	2.47164	0.514068	1.95757	4.89251e-19
PRAD	5'-M-Cys-GCA-4-1_L29	3.19547	1.19554	1.99993	1.01459e-13
PRAD	5'-M-Leu-CAG-2-2_L30	2.87239	0.838338	2.03406	9.8309e-20
PRAD	5'-M-Gln-TTG-4-1_L30	2.66581	0.623556	2.04225	9.8309e-20
PRAD	5'-M-Gln-CTG-5-1_L30	5.01283	2.75828	2.25454	8.60198e-13
PRAD	5'-M-His-GTG-1-9_L30	3.16347	0.868972	2.29449	7.22795e-18
PRAD	5'-M-Glu-CTC-2-1_L30	7.38144	4.88833	2.49311	7.4067e-17
PRAD	5'-M-Gly-GCC-1-5_L30	5.09462	2.57199	2.52263	8.32098e-16
PRAD	5'-M-Val-CAC-5-1_L30	4.10617	1.55557	2.5506	7.4067e-17
PRAD	5'-M-Gly-GCC-5-1_L28	4.95374	2.36166	2.59208	9.8309e-20
PRAD	5'-M-Glu-CTC-2-1_L29	3.84623	1.18645	2.65978	9.8309e-20
PRAD	5'-M-Gly-GCC-5-1_L30	9.59542	6.71013	2.88529	9.8309e-20
PRAD	5'-M-Gly-GCC-5-1_L29	5.50835	2.60168	2.90667	1.55218e-17
PRAD	5'-M-Glu-TTC-2-2_L30	7.13121	3.86936	3.26185	3.19159e-18
PRAD	5'-M-Glu-TTC-1-2_L30	6.90276	3.10872	3.79404	9.8309e-20
STAD	5'-M-Ser-TGA-4-1_L25	3.46497	2.46492	1.00004	0.000342897
STAD	5'-M-Glu-TTC-2-2_L28	1.80495	0.786474	1.01847	8.98932e-08
STAD	5'-S-Val-AAC-2-1_L23	3.33579	2.30815	1.02763	0.00017196
STAD	5'-M-Arg-TCG-1-1_L18	1.711	0.662648	1.04835	4.08094e-07
STAD	5'-M-Gln-TTG-4-1_L30	1.89268	0.838673	1.05401	5.67744e-08
STAD	5'-M-Glu-CTC-2-1_L30	6.26397	5.18841	1.07556	5.16666e-05
STAD	5'-M-Asn-GTT-9-2_L19	2.50745	1.41836	1.0891	2.44478e-08
STAD	5'-M-Ala-TGC-4-1_L19	3.34118	2.24645	1.09474	4.34248e-06
STAD	5'-M-Lys-TTT-5-1_L19	2.96293	1.85645	1.10648	3.79661e-07
STAD	5'-M-Glu-TTC-2-2_L26	2.79735	1.68418	1.11316	4.65923e-05
STAD	5'-M-Leu-CAG-2-2_L26	3.22042	2.09946	1.12097	5.16666e-05
STAD	5'-M-His-GTG-1-9_L30	1.52806	0.40395	1.12411	1.00103e-10
STAD	5'-M-Leu-TAG-1-1_L26	3.69787	2.55912	1.13875	0.000342897
STAD	5'-M-Gly-TCC-4-1_L23	3.32163	2.1641	1.15753	4.65923e-05
STAD	5'-M-Gly-GCC-5-1_L22	4.6154	3.45567	1.15973	0.000769013
STAD	5'-M-Leu-CAG-2-2_L25	3.07466	1.91103	1.16362	3.46815e-07
STAD	5'-M-Ser-TGA-4-1_L24	5.03292	3.8631	1.16982	0.000342897
STAD	5'-M-Leu-CAG-2-2_L30	2.61356	1.38768	1.22589	5.67744e-08
STAD	5'-M-Gln-TTG-4-1_L29	1.52744	0.288335	1.2391	3.47929e-10
STAD	5'-M-Tyr-GTA-3-1_L25	3.47294	2.22206	1.25088	4.65923e-05
STAD	5'-M-Lys-TTT-5-1_L30	2.50151	1.24987	1.25164	1.01718e-08
STAD	5'-M-Val-CAC-5-1_L23	4.54578	3.25788	1.2879	0.000328226
STAD	5'-M-Gly-GCC-5-1_L29	4.7748	3.46307	1.31173	1.23663e-05
STAD	5'-M-Leu-TAG-1-1_L21	3.81005	2.49789	1.31215	5.16666e-05
STAD	5'-M-Glu-CTC-2-1_L29	3.14779	1.82136	1.32643	1.45036e-06
STAD	5'-M-Val-CAC-5-1_L30	3.24512	1.91386	1.33126	7.26883e-07
STAD	5'-M-Gly-GCC-1-5_L22	2.58295	1.24684	1.33611	5.67744e-08
STAD	5'-M-Tyr-GTA-7-1_L25	3.48698	2.10854	1.37844	2.30321e-06
STAD	5'-M-Ala-TGC-4-1_L18	2.99574	1.56035	1.43539	1.00103e-10
STAD	5'-M-Gln-CTG-5-1_L30	4.33082	2.8951	1.43573	1.78834e-06
STAD	5'-M-Tyr-GTA-chr21-2_L30	4.58455	3.12213	1.46242	2.24154e-09
STAD	5'-M-Gly-GCC-5-1_L30	8.00476	6.48625	1.51851	8.98932e-08
STAD	5'-M-Glu-CTC-2-1_L28	3.17669	1.65093	1.52576	5.67744e-08
STAD	5'-M-Glu-TTC-1-2_L30	4.33316	2.76133	1.57183	9.76126e-09
STAD	5'-M-Gly-GCC-5-1_L27	4.04635	2.4028	1.64356	5.67744e-08
STAD	5'-M-Glu-TTC-2-2_L30	5.40163	3.75741	1.64422	2.24154e-09
STAD	5'-M-Gly-GCC-1-5_L27	2.17807	0.505904	1.67217	3.47929e-10
STAD	5'-M-Gly-GCC-1-5_L29	2.69952	0.972272	1.72725	2.24154e-09
STAD	5'-M-Gly-GCC-5-1_L28	5.53568	3.73369	1.802	5.67744e-08
STAD	5'-M-Gln-CTG-5-1_L29	3.25176	1.41771	1.83405	2.24154e-09
STAD	5'-S-Val-CAC-2-1_L20	3.74212	1.82364	1.91848	3.79661e-07
STAD	5'-M-Gly-GCC-1-5_L28	2.58435	0.614699	1.96965	7.12803e-12
STAD	5'-S-Arg-TCG-3-1_L19	2.95002	0.884298	2.06572	7.12803e-12
STAD	5'-M-Cys-GCA-4-1_L29	3.99269	1.90518	2.08751	1.21301e-09
STAD	5'-M-Arg-CCT-4-1_L19	3.54122	1.43834	2.10288	1.00103e-10
STAD	5'-M-Arg-TCT-5-1_L19	3.1385	0.809958	2.32854	6.70576e-13
STAD	5'-S-Arg-CCG-2-1_L19	3.63655	1.22999	2.40656	1.22011e-14
STAD	5'-M-Gly-GCC-1-5_L30	5.14696	2.7017	2.44526	7.12803e-12
STAD	5'-S-Arg-TCT-1-1_L19	4.43465	1.941	2.49365	2.03339e-10
STAD	5'-M-Arg-ACG-2-4_L19	4.84503	2.30961	2.53542	1.22011e-14
STAD	5'-M-Arg-TCG-1-1_L19	5.58547	2.68148	2.90398	2.24154e-09
THCA	5'-M-Glu-TTC-1-2_L30	6.03558	8.96382	-2.92824	1.32057e-17
THCA	5'-M-Glu-CTC-2-1_L29	4.30532	7.18653	-2.8812	1.07858e-15
THCA	5'-M-Glu-TTC-2-2_L30	7.34872	10.116	-2.76726	1.1148e-16
THCA	5'-M-Gly-GCC-5-1_L29	6.19358	8.9332	-2.73962	2.01972e-16
THCA	5'-M-Ile-TAT-3-1_L19	7.09563	9.59163	-2.496	6.45946e-14
THCA	5'-S-Glu-TTC-9-1_L30	1.67889	4.15309	-2.47419	3.72582e-18
THCA	5'-M-Gly-GCC-5-1_L28	5.74144	8.16453	-2.42309	2.23142e-16
THCA	5'-M-Leu-TAG-1-1_L18	5.0655	7.38114	-2.31564	2.60421e-15
THCA	5'-M-Gly-GCC-5-1_L22	5.03795	7.25214	-2.21418	1.06219e-18
THCA	5'-M-Gly-GCC-5-1_L23	4.23633	6.42801	-2.19169	5.13071e-18
THCA	5'-M-Gln-TTG-4-1_L30	2.4224	4.58282	-2.16042	1.00832e-14
THCA	5'-M-Gly-GCC-5-1_L30	9.67146	11.8237	-2.15227	2.23142e-16
THCA	5'-S-Val-CAC-8-1_L30	1.9192	3.89353	-1.97433	1.07858e-15
THCA	5'-M-Gly-GCC-5-1_L27	4.19843	6.15592	-1.95749	3.48811e-12
THCA	5'-M-Asn-GTT-9-2_L19	4.1017	6.05806	-1.95636	2.60421e-15
THCA	5'-M-Glu-TTC-2-2_L28	2.2336	4.13131	-1.89772	1.00832e-14
THCA	5'-M-Gln-CTG-5-1_L29	2.92048	4.80195	-1.88148	1.67037e-11
THCA	5'-S-Gly-TCC-1-1_L30	2.58558	4.44172	-1.85614	3.00619e-13
THCA	5'-M-Glu-CTC-2-1_L28	3.3044	5.14208	-1.83767	7.75877e-11
THCA	5'-M-Gly-GCC-1-5_L29	3.15607	4.99309	-1.83702	7.75877e-11
THCA	5'-M-Gly-CCC-2-2_L27	2.06357	3.88945	-1.82589	6.45946e-14
THCA	5'-M-His-GTG-1-9_L30	1.84107	3.62986	-1.78879	3.00619e-13
THCA	5'-M-Lys-CTT-4-1_L30	2.08258	3.80761	-1.72502	1.67037e-11
THCA	5'-M-Ser-ACT-1-1_L19	2.52359	4.21733	-1.69374	1.65338e-13
THCA	5'-S-Glu-TTC-9-1_L29	0.420824	2.02956	-1.60873	5.85056e-19
THCA	5'-M-Lys-CTT-4-1_L29	1.02602	2.62304	-1.59702	1.32057e-17
THCA	5'-M-Leu-CAG-2-2_L18	1.54449	3.13659	-1.5921	2.60421e-15
THCA	5'-M-Glu-TTC-2-2_L18	1.36471	2.95553	-1.59083	2.23142e-16
THCA	5'-M-Gly-GCC-1-5_L30	5.99349	7.56439	-1.5709	2.01924e-09
THCA	5'-M-Gly-TCC-4-1_L18	1.71715	3.28452	-1.56737	1.97217e-12
THCA	5'-M-Ser-GCT-5-1_L19	0.786931	2.33993	-1.553	1.07511e-20
THCA	5'-M-Ala-TGC-4-1_L15	2.21783	3.7663	-1.54846	3.00619e-13
THCA	5'-M-Ser-TGA-4-1_L19	0.95565	2.44364	-1.48799	3.72582e-18
THCA	5'-M-Gly-GCC-1-5_L28	2.10538	3.58336	-1.47798	8.79384e-11
THCA	5'-M-Gly-TCC-2-6_L30	1.47882	2.95478	-1.47597	3.59908e-12
THCA	5'-M-Ser-GCT-5-1_L15	2.63755	4.10063	-1.46308	1.05664e-08
THCA	5'-M-Lys-CTT-3-1_L30	1.72565	3.1861	-1.46045	2.90094e-11
THCA	5'-M-Val-CAC-5-1_L30	4.57024	6.01567	-1.44543	7.4439e-07
THCA	5'-M-Gln-TTG-4-1_L18	2.03373	3.4736	-1.43986	8.79384e-11
THCA	5'-M-Ile-TAT-3-1_L18	1.15988	2.56982	-1.40994	4.89949e-12
THCA	5'-M-Arg-TCG-1-1_L30	1.04132	2.44599	-1.40467	1.67037e-11
THCA	5'-M-Val-CAC-7-1_L18	3.30621	4.69384	-1.38763	1.81518e-08
THCA	5'-M-Gly-CCC-2-2_L26	1.45646	2.83353	-1.37707	1.56779e-13
THCA	5'-M-Gly-CCC-2-2_L22	1.29535	2.66775	-1.3724	2.60421e-15
THCA	5'-S-Glu-TTC-9-1_L28	0.337259	1.66543	-1.32817	1.39938e-19
THCA	5'-M-Leu-TAG-1-1_L17	1.62268	2.92363	-1.30095	5.88398e-10
THCA	5'-M-Arg-TCG-1-1_L18	4.48924	5.77716	-1.28793	0.000173505
THCA	5'-M-Glu-TTC-2-2_L29	1.09349	2.36581	-1.27232	6.45946e-14
THCA	5'-M-His-GTG-1-9_L29	0.661371	1.93065	-1.26928	5.89835e-13
THCA	5'-S-Pro-TGG-2-1_L30	1.61561	2.8647	-1.24909	5.88398e-10
THCA	5'-S-Val-TAC-2-1_L18	1.41271	2.65914	-1.24643	7.75877e-11
THCA	5'-S-Val-CAC-8-1_L29	0.533941	1.77793	-1.24399	2.01972e-16
THCA	5'-M-Gly-CCC-2-2_L29	4.44408	5.68457	-1.24049	1.98528e-05
THCA	5'-M-Pro-TGG-3-5_L30	2.46673	3.69118	-1.22445	1.58293e-08
THCA	5'-M-Gln-TTG-4-1_L29	1.07454	2.29565	-1.22112	5.88398e-10
THCA	5'-M-Ser-GCT-5-1_L18	1.03275	2.22648	-1.19373	1.65338e-13
THCA	5'-M-Glu-CTC-2-1_L30	7.3293	8.51572	-1.18642	4.94131e-05
THCA	5'-M-Gly-GCC-5-1_L18	1.63973	2.80414	-1.16441	4.89949e-12
THCA	5'-S-Arg-CCG-2-1_L30	1.66532	2.82874	-1.16342	1.05664e-08
THCA	5'-M-Val-TAC-1-2_L30	2.26115	3.42125	-1.16011	6.25365e-07
THCA	5'-M-Arg-ACG-2-4_L25	0.556117	1.70606	-1.14994	4.38747e-17
THCA	5'-M-Leu-CAG-chr9-3_L18	1.67736	2.79928	-1.12192	5.79059e-09
THCA	5'-M-Val-TAC-3-1_L18	1.39711	2.51515	-1.11804	2.01924e-09
THCA	5'-M-Glu-TTC-1-2_L28	1.26253	2.3771	-1.11458	5.89835e-13
THCA	5'-M-Und-NNN-3-1_L18	1.59637	2.69989	-1.10352	1.05664e-08
THCA	5'-M-Asp-GTC-3-1_L18	2.78673	3.88556	-1.09883	2.10238e-07
THCA	5'-M-Gly-GCC-1-5_L22	2.04669	3.14284	-1.09615	1.89473e-09
THCA	5'-M-Glu-TTC-1-2_L23	2.51159	3.59741	-1.08582	1.56779e-13
THCA	5'-M-Arg-TCG-1-1_L25	1.63336	2.71871	-1.08535	2.83219e-07
THCA	5'-M-Leu-TAG-3-1_L15	3.69459	4.75936	-1.06477	7.90706e-05
THCA	5'-M-Ala-CGC-4-1_L30	1.35021	2.41134	-1.06112	8.79384e-11
THCA	5'-M-Glu-CTC-2-1_L23	3.25254	4.2967	-1.04416	8.79384e-11
THCA	5'-M-Asn-GTT-9-2_L18	0.747469	1.77601	-1.02854	5.89835e-13
THCA	5'-M-Gly-GCC-5-1_L21	2.16252	3.1906	-1.02808	4.89949e-12
THCA	5'-S-Leu-TAG-2-1_L18	0.40911	1.42265	-1.01354	1.32057e-17
THCA	5'-S-Val-CAC-8-1_L28	0.393327	1.40259	-1.00927	2.2214e-17
THCA	5'-M-Pro-TGG-3-5_L22	0.763766	1.77126	-1.00749	4.90797e-16
THCA	5'-M-Arg-TCT-5-1_L19	4.21161	3.05002	1.16158	4.94131e-05
UCEC	5'-M-Val-CAC-7-1_L18	2.11903	1.11841	1.00062	3.00235e-08
UCEC	5'-M-Glu-CTC-2-1_L28	3.73292	2.72496	1.00796	0.00141455
UCEC	5'-M-Gln-TTG-4-1_L18	1.37052	0.356175	1.01435	7.38407e-11
UCEC	5'-S-Pro-TGG-2-1_L30	1.67429	0.651897	1.02239	7.7772e-07
UCEC	5'-S-Gly-TCC-1-1_L23	1.8776	0.853912	1.02369	3.44673e-08
UCEC	5'-M-Ser-CGA-2-1_L25	1.72624	0.694987	1.03125	2.31218e-07
UCEC	5'-S-Val-CAC-2-1_L23	1.2738	0.241337	1.03247	2.55237e-12
UCEC	5'-S-Val-CAC-3-1_L30	1.81504	0.780974	1.03407	1.89354e-06
UCEC	5'-M-Val-CAC-5-1_L25	1.6756	0.641376	1.03423	7.7772e-07
UCEC	5'-M-Cys-GCA-4-1_L25	1.44071	0.401351	1.03936	7.71722e-10
UCEC	5'-M-Gln-TTG-4-1_L23	1.73765	0.691341	1.04631	3.00235e-08
UCEC	5'-M-Gly-GCC-1-5_L24	1.24622	0.198642	1.04758	1.06191e-13
UCEC	5'-M-Glu-CTC-2-1_L29	4.04283	2.99456	1.04827	0.00712083
UCEC	5'-M-Thr-TGT-6-1_L19	1.512	0.463277	1.04873	2.24687e-11
UCEC	5'-M-Leu-TAG-3-1_L24	1.39047	0.329808	1.06066	4.96017e-13
UCEC	5'-M-Lys-CTT-3-1_L30	2.30283	1.23681	1.06602	1.89354e-06
UCEC	5'-M-Lys-TTT-5-1_L23	2.43456	1.35566	1.0789	1.12189e-11
UCEC	5'-M-Thr-CGT-4-1_L23	1.57582	0.493288	1.08253	2.66964e-10
UCEC	5'-S-Gly-TCC-1-1_L26	2.18739	1.09878	1.08861	1.89354e-06
UCEC	5'-M-Leu-CAG-2-2_L30	3.25303	2.16324	1.0898	0.000124129
UCEC	5'-M-Lys-TTT-5-1_L20	1.85243	0.760645	1.09179	1.98507e-10
UCEC	5'-M-Gly-GCC-5-1_L19	1.7499	0.655268	1.09463	2.96489e-10
UCEC	5'-M-Gly-CCC-2-2_L20	2.11615	1.00557	1.11058	2.31218e-07
UCEC	5'-S-Ser-CGA-4-1_L25	1.51651	0.398888	1.11762	7.38407e-11
UCEC	5'-S-Val-AAC-2-1_L30	1.56081	0.442545	1.11826	8.90691e-10
UCEC	5'-M-Ala-AGC-8-2_L25	1.41167	0.284577	1.12709	7.71722e-10
UCEC	5'-M-Leu-TAG-1-1_L17	1.81657	0.678755	1.13782	8.90691e-10
UCEC	5'-M-Gly-TCC-4-1_L24	2.1352	0.989777	1.14542	2.31218e-07
UCEC	5'-M-Arg-TCG-5-1_L18	1.39247	0.237013	1.15546	1.12189e-11
UCEC	5'-M-Lys-TTT-5-1_L26	1.47425	0.318633	1.15562	1.11071e-12
UCEC	5'-M-Gly-GCC-1-5_L19	1.488	0.329383	1.15861	5.16116e-12
UCEC	5'-M-Ser-GCT-5-1_L23	1.58165	0.418137	1.16352	2.55237e-12
UCEC	5'-M-Glu-CTC-2-1_L22	2.49938	1.33177	1.16761	2.55237e-12
UCEC	5'-S-Trp-CCA-1-1_L18	1.40891	0.240995	1.16791	3.93762e-11
UCEC	5'-M-Ala-AGC-8-2_L20	1.5546	0.3813	1.1733	4.96017e-13
UCEC	5'-M-Ala-TGC-4-1_L24	2.18126	1.00703	1.17422	2.71116e-12
UCEC	5'-M-Ser-GCT-5-1_L15	2.62661	1.42805	1.19856	2.31218e-07
UCEC	5'-M-Val-AAC-6-1_L20	1.66236	0.459868	1.2025	1.01371e-10
UCEC	5'-M-Gly-GCC-5-1_L27	4.54179	3.3359	1.20588	0.00022631
UCEC	5'-S-Arg-TCT-4-1_L20	1.73017	0.500858	1.22932	5.33044e-08
UCEC	5'-M-Val-AAC-6-1_L24	1.74336	0.513309	1.23005	1.06191e-13
UCEC	5'-M-Gly-GCC-5-1_L24	2.0554	0.824648	1.23075	1.01371e-10
UCEC	5'-M-Thr-CGT-4-1_L22	1.80496	0.572005	1.23296	7.38407e-11
UCEC	5'-S-Gly-TCC-1-1_L30	2.63698	1.40396	1.23302	7.7772e-07
UCEC	5'-M-Ala-TGC-4-1_L20	2.05143	0.818393	1.23303	2.96489e-10
UCEC	5'-M-Gly-GCC-5-1_L25	2.29223	1.04881	1.24342	1.98939e-09
UCEC	5'-M-Leu-TAG-1-1_L16	3.42215	2.17426	1.24789	4.17142e-05
UCEC	5'-M-Pro-TGG-3-5_L16	2.34806	1.09389	1.25417	3.44673e-08
UCEC	5'-M-Gly-GCC-1-5_L25	1.54996	0.288249	1.26171	1.06191e-13
UCEC	5'-M-Ser-GCT-5-1_L25	1.58833	0.323373	1.26496	3.93762e-11
UCEC	5'-M-Arg-TCG-1-1_L20	2.04015	0.77078	1.26937	8.90691e-10
UCEC	5'-M-Gly-GCC-5-1_L21	2.81757	1.54455	1.27303	8.90691e-10
UCEC	5'-M-Leu-TAG-3-1_L22	1.85516	0.581956	1.2732	1.12189e-11
UCEC	5'-M-Ser-ACT-1-1_L20	3.16638	1.88761	1.27877	2.31218e-07
UCEC	5'-M-Asn-GTT-9-2_L20	3.35414	2.06536	1.28878	7.69697e-07
UCEC	5'-M-Leu-TAG-1-1_L23	1.64391	0.352772	1.29114	1.60241e-14
UCEC	5'-M-Val-TAC-1-2_L26	1.80855	0.516157	1.29239	1.48167e-08
UCEC	5'-M-Leu-CAG-2-2_L26	2.94919	1.65416	1.29503	3.58051e-07
UCEC	5'-M-Gly-CCC-2-2_L29	4.50767	3.20966	1.298	2.15065e-05
UCEC	5'-M-Val-TAC-3-1_L23	1.89682	0.594107	1.30271	2.66964e-10
UCEC	5'-M-Gly-GCC-1-5_L20	1.6723	0.368039	1.30426	1.11071e-12
UCEC	5'-M-Gly-TCC-4-1_L19	2.26007	0.948389	1.31168	1.98507e-10
UCEC	5'-M-Val-CAC-5-1_L26	2.15505	0.835879	1.31918	1.22812e-08
UCEC	5'-M-Val-AAC-6-1_L22	1.82624	0.49637	1.32987	2.56303e-14
UCEC	5'-S-Arg-TCT-4-1_L19	1.83372	0.503682	1.33004	2.24687e-11
UCEC	5'-M-Cys-GCA-4-1_L22	1.73192	0.400515	1.33141	1.06191e-13
UCEC	5'-M-Gly-GCC-5-1_L20	2.34934	1.01039	1.33895	8.90691e-10
UCEC	5'-S-Val-CAC-2-1_L19	1.71987	0.374747	1.34512	1.12189e-11
UCEC	5'-M-Gln-CTG-5-1_L30	5.21143	3.86084	1.35059	0.00013297
UCEC	5'-M-Glu-TTC-2-2_L26	2.77214	1.42005	1.35209	1.89354e-06
UCEC	5'-M-Leu-TAG-1-1_L29	1.64586	0.287007	1.35886	8.13603e-10
UCEC	5'-M-Lys-CTT-4-1_L25	2.05246	0.686444	1.36602	1.11071e-12
UCEC	5'-M-Ala-TGC-4-1_L22	3.26708	1.89458	1.3725	1.98507e-10
UCEC	5'-M-Glu-CTC-2-1_L26	2.55129	1.17844	1.37285	8.90691e-10
UCEC	5'-M-Ser-TGA-4-1_L23	2.48476	1.09311	1.39165	1.74785e-11
UCEC	5'-M-Lys-TTT-5-1_L25	2.08535	0.693291	1.39206	1.11071e-12
UCEC	5'-M-Gly-GCC-5-1_L30	9.24361	7.80871	1.4349	1.16202e-05
UCEC	5'-M-Tyr-GTA-chr21-2_L30	4.79164	3.34886	1.44278	3.00235e-08
UCEC	5'-M-Glu-CTC-2-1_L23	3.74384	2.29059	1.45324	7.52886e-14
UCEC	5'-M-Leu-CAG-chr9-3_L18	1.70414	0.244059	1.46008	1.66671e-14
UCEC	5'-M-Cys-GCA-4-1_L24	2.10755	0.634158	1.47339	1.11071e-12
UCEC	5'-M-Gly-TCC-2-6_L30	2.70777	1.21163	1.49614	3.00235e-08
UCEC	5'-S-Leu-TAA-1-1_L25	2.1682	0.666457	1.50174	3.14303e-14
UCEC	5'-M-Leu-CAG-2-2_L25	2.72018	1.20845	1.51173	6.77556e-15
UCEC	5'-M-Val-AAC-6-1_L19	2.68705	1.15176	1.53529	1.74785e-11
UCEC	5'-M-Gln-TTG-3-3_L30	2.06847	0.51906	1.54941	2.96489e-10
UCEC	5'-M-Gly-GCC-5-1_L23	4.86095	3.30686	1.55409	1.24845e-05
UCEC	5'-M-Lys-CTT-4-1_L19	2.21015	0.648124	1.56203	5.16116e-12
UCEC	5'-M-Met-CAT-6-1_L19	1.93671	0.369804	1.5669	1.11071e-12
UCEC	5'-S-Val-CAC-2-1_L30	2.29434	0.724445	1.5699	3.57843e-09
UCEC	5'-M-Cys-GCA-9-4_L29	2.07721	0.498713	1.5785	2.71116e-12
UCEC	5'-S-Cys-GCA-5-1_L30	1.80418	0.194487	1.60969	1.60241e-14
UCEC	5'-S-Val-TAC-2-1_L30	2.29808	0.685603	1.61248	3.57843e-09
UCEC	5'-S-Leu-TAG-3-1_L26	2.87568	1.25659	1.61909	3.00235e-08
UCEC	5'-M-Gly-GCC-5-1_L28	5.9398	4.31838	1.62142	7.69697e-07
UCEC	5'-M-Gln-TTG-4-1_L29	2.01927	0.383002	1.63627	4.96017e-13
UCEC	5'-M-His-GTG-1-9_L30	2.4567	0.818296	1.6384	8.90691e-10
UCEC	5'-M-Lys-CTT-5-1_L15	2.35775	0.714692	1.64305	3.71371e-13
UCEC	5'-M-Pro-TGG-3-5_L30	3.08281	1.40291	1.6799	6.22526e-10
UCEC	5'-M-Trp-CCA-5-1_L18	2.0954	0.393034	1.70237	1.06191e-13
UCEC	5'-M-Gly-TCC-4-1_L23	3.90303	2.19072	1.71231	8.90691e-10
UCEC	5'-M-Gly-GCC-1-5_L21	2.16276	0.449918	1.71284	1.11392e-15
UCEC	5'-S-Val-AAC-2-1_L23	3.11976	1.40684	1.71292	7.38407e-11
UCEC	5'-M-Gly-GCC-5-1_L22	5.65279	3.93719	1.7156	8.90691e-10
UCEC	5'-M-Val-CAC-7-1_L20	6.37723	4.65921	1.71803	0.00049584
UCEC	5'-S-Cys-GCA-5-1_L19	2.07654	0.349369	1.72717	1.06191e-13
UCEC	5'-M-Gln-TTG-4-1_L30	2.97249	1.20886	1.76363	2.96489e-10
UCEC	5'-M-Leu-TAG-1-1_L30	2.61646	0.852002	1.76446	2.24687e-11
UCEC	5'-M-Leu-TAG-1-1_L25	2.99181	1.22031	1.7715	4.96017e-13
UCEC	5'-M-Pro-TGG-3-5_L18	2.7679	0.995154	1.77275	5.16116e-12
UCEC	5'-M-Val-TAC-1-2_L30	2.83054	1.05629	1.77426	8.90691e-10
UCEC	5'-S-Val-TAC-2-1_L19	2.32401	0.545167	1.77884	1.06191e-13
UCEC	5'-M-Gly-GCC-1-5_L27	3.01572	1.23619	1.77952	1.60529e-08
UCEC	5'-M-Ile-TAT-3-1_L19	5.3609	3.54242	1.81848	8.90691e-10
UCEC	5'-M-Gly-GCC-1-5_L29	4.44069	2.59484	1.84585	2.96529e-06
UCEC	5'-M-Arg-TCT-5-1_L18	2.48348	0.635013	1.84847	2.71116e-12
UCEC	5'-M-Val-CAC-5-1_L23	4.94235	3.08331	1.85904	2.66964e-10
UCEC	5'-S-Thr-CGT-3-1_L20	2.27993	0.414168	1.86577	1.60241e-14
UCEC	5'-M-Tyr-GTA-7-1_L25	3.868	2.00032	1.86767	1.04192e-12
UCEC	5'-M-Ser-GCT-5-1_L24	3.08529	1.20472	1.88057	1.06191e-13
UCEC	5'-M-Ala-TGC-4-1_L19	4.58379	2.70181	1.88198	1.74785e-11
UCEC	5'-M-Ser-TGA-4-1_L24	5.12473	3.21209	1.91264	5.16116e-12
UCEC	5'-S-Arg-TCG-3-1_L18	2.74391	0.815762	1.92815	1.74785e-11
UCEC	5'-M-Leu-TAG-1-1_L19	5.61775	3.68865	1.9291	3.00235e-08
UCEC	5'-M-Gln-CTG-5-1_L23	3.04975	1.08757	1.96218	2.55237e-12
UCEC	5'-M-Tyr-GTA-3-1_L25	4.09264	2.12619	1.96645	5.16116e-12
UCEC	5'-M-Val-CAC-5-1_L30	4.93434	2.96003	1.97431	3.57843e-09
UCEC	5'-M-Pro-TGG-3-5_L25	2.85737	0.87731	1.98006	2.24687e-11
UCEC	5'-S-Val-AAC-2-1_L20	6.96052	4.96562	1.99489	1.16202e-05
UCEC	5'-M-Lys-TTT-5-1_L30	4.37641	2.36427	2.01214	7.38407e-11
UCEC	5'-M-Gly-GCC-1-5_L23	2.85943	0.842559	2.01687	1.11392e-15
UCEC	5'-M-Gln-CTG-5-1_L29	3.5175	1.47479	2.04271	5.16116e-12
UCEC	5'-M-Gly-GCC-1-5_L28	3.37227	1.29076	2.08151	2.66964e-10
UCEC	5'-S-Arg-TCT-1-1_L18	3.69039	1.58467	2.10572	8.90691e-10
UCEC	5'-S-Arg-CCG-2-1_L18	3.94104	1.83014	2.1109	8.90691e-10
UCEC	5'-M-Arg-ACG-2-4_L18	3.68601	1.55321	2.1328	7.71722e-10
UCEC	5'-M-Leu-CAG-chr9-3_L19	3.10841	0.960757	2.14765	2.55237e-12
UCEC	5'-M-Ser-TGA-4-1_L25	4.06919	1.92076	2.14843	5.16116e-12
UCEC	5'-S-Ile-AAT-8-1_L20	2.74965	0.600398	2.14925	1.06191e-13
UCEC	5'-S-Val-CAC-2-1_L20	4.81232	2.6579	2.15442	8.28668e-07
UCEC	5'-M-Val-CAC-7-1_L19	4.67352	2.44534	2.22818	5.16116e-12
UCEC	5'-S-Arg-CCT-3-1_L19	3.41451	1.18225	2.23226	1.74785e-11
UCEC	5'-M-Leu-TAG-1-1_L18	4.82532	2.59067	2.23465	7.38407e-11
UCEC	5'-M-Val-AAC-6-1_L18	3.02883	0.769791	2.25904	1.60241e-14
UCEC	5'-M-Leu-TAG-1-1_L24	3.20674	0.945137	2.2616	1.11392e-15
UCEC	5'-M-Arg-CCT-4-1_L18	4.30893	2.02694	2.282	3.00235e-08
UCEC	5'-S-Trp-CCA-2-1_L18	3.03894	0.712796	2.32615	3.71371e-13
UCEC	5'-M-Leu-TAG-1-1_L26	4.28051	1.93794	2.34257	1.12189e-11
UCEC	5'-M-Gly-GCC-1-5_L22	3.71828	1.33085	2.38743	1.11392e-15
UCEC	5'-M-Val-TAC-3-1_L19	3.1647	0.757297	2.4074	1.11392e-15
UCEC	5'-M-Leu-TAG-1-1_L20	5.70533	3.29121	2.41412	1.74785e-11
UCEC	5'-M-Cys-GCA-4-1_L29	5.42993	2.98371	2.44622	1.98507e-10
UCEC	5'-M-Ala-TGC-4-1_L18	4.41956	1.93915	2.48042	1.06191e-13
UCEC	5'-S-nmt-Leu-TAA-4-1_L20	4.40796	1.92406	2.48389	3.57843e-09
UCEC	5'-M-Leu-TAG-1-1_L22	4.3057	1.79068	2.51502	7.52886e-14
UCEC	5'-M-Asn-GTT-9-2_L19	4.16079	1.61881	2.54197	6.77556e-15
UCEC	5'-M-Leu-TAG-1-1_L21	6.10218	3.53637	2.56581	2.71116e-12
UCEC	5'-M-Gly-GCC-1-5_L30	6.9949	4.40117	2.59373	1.98507e-10
UCEC	5'-M-Gln-TTG-4-1_L19	4.58773	1.91189	2.67584	5.16116e-12
UCEC	5'-M-Thr-CGT-4-1_L24	4.32506	1.59222	2.73283	1.06191e-13
UCEC	5'-M-Arg-TCG-5-1_L19	4.29611	1.31191	2.9842	1.11071e-12
UCEC	5'-M-Arg-ACG-2-4_L19	8.47197	5.45106	3.02091	8.90691e-10
UCEC	5'-M-Lys-TTT-5-1_L19	5.56087	2.52601	3.03486	1.06191e-13
UCEC	5'-M-Arg-TCG-1-1_L18	5.50652	2.24337	3.26315	1.74785e-11
UCEC	5'-S-Arg-CCG-2-1_L19	6.56693	3.25712	3.30981	3.93762e-11
UCEC	5'-S-Arg-TCT-1-1_L19	8.75312	5.17164	3.58148	2.96489e-10
UCEC	5'-M-Arg-CCT-4-1_L19	7.41437	3.82921	3.58516	3.93762e-11
UCEC	5'-S-Arg-TCG-3-1_L19	7.0037	3.1484	3.85529	5.16116e-12
UCEC	5'-M-Arg-TCT-5-1_L19	6.88428	2.71347	4.17081	1.04192e-12
UCEC	5'-M-Arg-TCG-1-1_L19	10.4994	6.19537	4.304	1.12189e-11

## Sheet: 3'-tRF
Cancer type	3'-tRFs	Mean_T_log2	Mean_N_log2	FC_T/N_log2	FDR		Nomenclature of 3'-tRF
BLCA	3'-M-Ala-AGC-8-2_L18	1.4091	0.400807	1.0083	2.34287e-07		3'-S-Leu-TAA-1-1_L18
BLCA	3'-M-Leu-CAG-1-7_L16	1.74697	0.697505	1.04947	4.48497e-05		3': 3'-tRF
BLCA	3'-M-Ala-TGC-4-1_L18	3.91366	2.83113	1.08253	0.000731041		S: tRF was derived from a single tRNA gene
BLCA	3'-M-Ala-TGC-4-1_L17	2.353	1.24138	1.11161	0.000113708		Leu-TAA-1-1: tRNA gene from which tRF is derived
BLCA	3'-M-Ala-AGC-8-2_L17	1.63468	0.510684	1.12399	2.96182e-06		L18: length of fragment (i.e., 18 nt)
BLCA	3'-M-Cys-GCA-8-1_L17	2.58919	1.33252	1.25667	2.00662e-05
BLCA	3'-M-Leu-CAG-1-7_L18	3.66778	2.38372	1.28407	0.000417946
BLCA	3'-M-Leu-TAG-3-1_L18	4.01696	2.72363	1.29333	0.000731041
BLCA	3'-M-Ala-TGC-6-1_L17	2.61595	1.26757	1.34838	1.07589e-05
BLCA	3'-M-Asp-GTC-3-1_L26	1.66911	0.286586	1.38252	8.16271e-08
BLCA	3'-M-Ala-TGC-6-1_L18	4.8441	3.35582	1.48828	2.00662e-05
BLCA	3'-M-Leu-CAG-1-7_L17	2.90183	1.36664	1.53519	6.55061e-06
BLCA	3'-M-tRX-000020_L18	2.49498	0.674014	1.82097	2.96182e-06
BLCA	3'-M-Asp-GTC-3-1_L24	4.48003	2.08862	2.39141	2.96182e-06
BLCA	3'-M-Glu-TTC-4-2_L25	3.04454	0.626065	2.41848	5.45843e-09
BLCA	3'-M-Glu-TTC-7-1_L24	4.60882	1.8044	2.80442	2.34287e-07
BLCA	3'-M-Asp-GTC-3-1_L25	4.01676	1.09628	2.92048	8.16271e-08
BRCA	3'-M-Pro-TGG-3-5_L18	1.9553	3.03656	-1.08126	2.69303e-17
BRCA	3'-M-Pro-TGG-3-5_L22	1.62537	2.67844	-1.05307	2.53047e-19
BRCA	3'-M-Ala-TGC-3-2_L22	3.25848	4.29724	-1.03876	7.3973e-13
HNSC	3'-M-Tyr-GTA-8-1_L18	4.79407	7.38288	-2.58881	5.02012e-12
HNSC	3'-M-Trp-CCA-5-1_L18	2.16109	4.37271	-2.21162	2.26195e-11
HNSC	3'-M-Tyr-GTA-8-1_L17	4.88698	7.06884	-2.18185	1.45521e-09
HNSC	3'-M-Tyr-GTA-7-1_L18	6.99727	9.1698	-2.17253	1.23751e-10
HNSC	3'-M-Tyr-GTA-8-1_L16	2.41498	4.54756	-2.13257	7.2844e-11
HNSC	3'-M-Gln-CTG-5-1_L18	2.95422	5.00858	-2.05435	5.02012e-12
HNSC	3'-M-Pro-TGG-3-5_L18	3.34287	5.38321	-2.04034	1.23751e-10
HNSC	3'-M-Leu-CAG-2-2_L18	4.12882	6.13816	-2.00934	1.23751e-10
HNSC	3'-S-Arg-TCT-2-1_L18	4.59527	6.50264	-1.90737	6.15705e-08
HNSC	3'-M-Tyr-GTA-7-1_L19	1.79589	3.64532	-1.84942	5.55176e-12
HNSC	3'-M-Ile-AAT-8-1_L18	1.6952	3.47176	-1.77656	2.26195e-11
HNSC	3'-M-Arg-TCT-3-2_L18	3.19142	4.91254	-1.72112	2.85248e-07
HNSC	3'-S-Arg-TCG-1-1_L17	1.79417	3.47149	-1.67731	2.26195e-11
HNSC	3'-M-Trp-CCA-5-1_L17	1.78855	3.41607	-1.62752	2.31462e-10
HNSC	3'-M-Gln-TTG-3-3_L18	2.05852	3.67751	-1.61899	2.31462e-10
HNSC	3'-M-Thr-AGT-5-1_L18	1.45066	3.05016	-1.5995	5.02012e-12
HNSC	3'-M-Leu-CAG-1-7_L18	4.68093	6.21285	-1.53192	1.46874e-08
HNSC	3'-M-Thr-CGT-4-1_L18	1.88695	3.41318	-1.52623	2.26195e-11
HNSC	3'-M-Val-TAC-3-1_L19	0.770076	2.27694	-1.50686	5.02012e-12
HNSC	3'-M-Cys-GCA-8-1_L18	2.78528	4.27695	-1.49167	5.22598e-09
HNSC	3'-M-Tyr-GTA-6-1_L18	3.54517	5.02152	-1.47636	9.10802e-06
HNSC	3'-M-Val-TAC-3-1_L18	1.62158	3.07143	-1.44985	8.91222e-10
HNSC	3'-M-Ala-TGC-6-1_L19	1.47152	2.89067	-1.41915	7.2844e-11
HNSC	3'-M-Phe-GAA-4-1_L18	1.55276	2.96924	-1.41648	8.91222e-10
HNSC	3'-S-Trp-CCA-2-1_L18	1.02096	2.42326	-1.4023	7.2844e-11
HNSC	3'-M-Phe-GAA-4-1_L17	3.19444	4.58591	-1.39147	4.85062e-07
HNSC	3'-M-Ser-CGA-3-1_L18	1.55908	2.93206	-1.37297	1.23751e-10
HNSC	3'-M-Pro-TGG-3-5_L17	1.68812	3.03738	-1.34926	5.598e-09
HNSC	3'-M-Thr-TGT-6-1_L17	2.62921	3.97054	-1.34133	6.15705e-08
HNSC	3'-M-Thr-TGT-6-1_L18	1.01946	2.35514	-1.33568	1.23751e-10
HNSC	3'-M-Gln-CTG-5-1_L17	4.26989	5.57706	-1.30718	2.85248e-07
HNSC	3'-M-Ser-TGA-3-1_L18	2.69158	3.99537	-1.30379	1.74338e-07
HNSC	3'-M-Arg-TCT-3-2_L16	2.29279	3.58112	-1.28833	2.99111e-06
HNSC	3'-S-Arg-TCG-1-1_L18	1.30533	2.56104	-1.25571	2.31462e-10
HNSC	3'-M-Arg-ACG-2-4_L18	1.014	2.25422	-1.24022	2.26195e-11
HNSC	3'-M-Leu-CAG-2-2_L17	2.45721	3.69394	-1.23673	2.31462e-10
HNSC	3'-M-Ser-GCT-5-1_L18	2.268	3.499	-1.231	4.85062e-07
HNSC	3'-M-Leu-CAG-2-2_L16	2.10251	3.30834	-1.20583	1.22417e-07
HNSC	3'-M-Arg-TCT-3-2_L17	2.59557	3.79907	-1.20349	3.25704e-05
HNSC	3'-M-Ala-TGC-4-1_L18	5.21659	6.41045	-1.19386	4.85062e-07
HNSC	3'-M-Leu-TAG-3-1_L18	4.87381	6.04992	-1.17611	1.41813e-06
HNSC	3'-S-Ser-TGA-1-1_L18	1.83158	2.99849	-1.16691	1.46874e-08
HNSC	3'-M-Tyr-GTA-6-1_L17	2.30024	3.45729	-1.15706	3.25704e-05
HNSC	3'-S-Leu-TAA-1-1_L18	2.337	3.49154	-1.15455	5.22598e-09
HNSC	3'-M-Lys-TTT-5-1_L18	1.10883	2.23486	-1.12603	5.22598e-09
HNSC	3'-M-Ala-TGC-4-1_L19	0.906789	2.03182	-1.12503	5.55176e-12
HNSC	3'-M-Val-TAC-3-1_L17	0.836074	1.95523	-1.11916	2.31462e-10
HNSC	3'-M-Gln-CTG-5-1_L22	1.17888	2.25359	-1.07471	2.26195e-11
HNSC	3'-M-Lys-CTT-4-1_L16	1.23824	2.28278	-1.04454	1.74338e-07
HNSC	3'-M-Tyr-GTA-5-5_L20	1.35121	2.39397	-1.04276	5.22598e-09
HNSC	3'-M-Ala-TGC-6-1_L18	5.81304	6.85343	-1.04039	7.20103e-06
HNSC	3'-M-Tyr-GTA-8-1_L19	1.06323	2.09948	-1.03624	1.45521e-09
HNSC	3'-M-Tyr-GTA-5-5_L22	3.51074	4.53761	-1.02687	3.25704e-05
HNSC	3'-M-Ala-TGC-4-1_L16	2.50021	3.51984	-1.01963	7.20103e-06
HNSC	3'-M-Thr-CGT-3-1_L18	0.720322	1.73827	-1.01794	7.2844e-11
HNSC	3'-M-Arg-TCT-3-2_L19	0.930796	1.94474	-1.01395	4.85062e-07
HNSC	3'-M-Ala-TGC-3-2_L25	1.82569	0.765529	1.06016	8.91222e-10
HNSC	3'-M-Asp-GTC-3-1_L24	5.75345	4.6775	1.07596	0.000339098
HNSC	3'-M-Glu-TTC-4-2_L25	4.11305	3.03537	1.07769	0.000275982
HNSC	3'-M-Asp-GTC-3-1_L26	2.33418	1.24912	1.08507	2.99111e-06
HNSC	3'-M-Glu-TTC-7-1_L24	5.61098	4.40242	1.20855	0.00068753
HNSC	3'-M-Asp-GTC-3-1_L25	6.03768	3.55033	2.48735	7.2844e-11
KIRC	3'-M-tRX-000020_L18	1.51233	0.499473	1.01286	1.06414e-17
KIRC	3'-M-Tyr-GTA-5-5_L22	2.06965	0.919681	1.14997	2.45964e-16
KIRP	3'-M-Asp-GTC-3-1_L25	1.92992	3.97693	-2.04701	2.01158e-09
KIRP	3'-M-Asp-GTC-3-1_L24	2.68362	4.49553	-1.81191	2.01158e-09
KIRP	3'-M-Glu-TTC-7-1_L24	2.62345	3.95985	-1.3364	9.56577e-06
KIRP	3'-M-Ala-TGC-4-1_L17	1.65885	2.88202	-1.22317	6.46372e-05
KIRP	3'-M-Asp-GTC-3-1_L26	0.977475	2.16228	-1.18481	2.43997e-06
KIRP	3'-M-Leu-CAG-1-7_L17	1.86552	3.01668	-1.15116	3.05243e-06
KIRP	3'-M-Ala-TGC-4-1_L18	2.81772	3.94365	-1.12593	6.91097e-05
KIRP	3'-S-Ser-CGA-4-1_L17	0.550598	1.57283	-1.02223	2.43997e-06
KIRP	3'-M-Ala-TGC-4-1_L16	0.894329	1.90991	-1.01559	3.05243e-06
KIRP	3'-M-Leu-CAG-2-2_L17	1.24492	2.24974	-1.00482	9.56577e-06
LIHC	3'-M-Asp-GTC-3-1_L26	1.9888	4.80653	-2.81773	9.84825e-24
LIHC	3'-M-Asp-GTC-3-1_L24	4.26375	6.79014	-2.52639	2.54473e-23
LIHC	3'-M-Glu-TTC-7-1_L24	4.59049	6.97629	-2.3858	1.6494e-20
LIHC	3'-M-Leu-CAG-2-2_L17	1.17685	3.50992	-2.33307	1.65564e-25
LIHC	3'-M-Asp-GTC-3-1_L25	3.62552	5.88576	-2.26024	3.99007e-21
LIHC	3'-M-Glu-TTC-4-2_L25	2.94834	5.17091	-2.22257	1.10826e-18
LIHC	3'-M-Gln-CTG-5-1_L16	1.60138	3.78519	-2.18381	1.38801e-24
LIHC	3'-M-Gln-CTG-5-1_L17	2.50562	4.68237	-2.17675	1.38801e-24
LIHC	3'-M-Leu-CAG-1-7_L17	2.70303	4.82884	-2.1258	9.84825e-24
LIHC	3'-M-Phe-GAA-4-1_L17	1.45218	3.39763	-1.94544	1.19602e-22
LIHC	3'-M-Tyr-GTA-8-1_L18	2.65385	4.59501	-1.94116	1.10826e-18
LIHC	3'-M-Thr-AGT-5-1_L16	1.09043	2.91304	-1.82261	9.84825e-24
LIHC	3'-M-Ala-TGC-4-1_L17	2.53634	4.3482	-1.81186	8.46617e-20
LIHC	3'-M-Glu-TTC-4-2_L26	1.05572	2.84692	-1.7912	7.35484e-19
LIHC	3'-M-Pro-TGG-3-5_L18	1.44682	3.2352	-1.78838	1.19602e-22
LIHC	3'-M-Gln-CTG-5-1_L18	1.83267	3.61461	-1.78194	2.54473e-23
LIHC	3'-M-Ser-GCT-5-1_L17	1.02796	2.78969	-1.76173	1.38801e-24
LIHC	3'-M-Lys-TTT-5-1_L21	0.809573	2.49671	-1.68714	1.38801e-24
LIHC	3'-M-Val-TAC-3-1_L16	0.598309	2.24738	-1.64907	1.38801e-24
LIHC	3'-M-Ala-TGC-4-1_L18	4.22291	5.86834	-1.64543	1.10826e-18
LIHC	3'-M-Tyr-GTA-7-1_L18	4.45439	6.09581	-1.64142	4.06581e-12
LIHC	3'-M-Glu-TTC-2-2_L24	1.18817	2.82584	-1.63767	1.6494e-20
LIHC	3'-M-Glu-TTC-7-1_L16	0.400128	1.991	-1.59088	1.38801e-24
LIHC	3'-M-Ala-TGC-4-1_L16	1.21421	2.79949	-1.58529	6.50187e-20
LIHC	3'-M-Leu-CAG-2-2_L18	1.76182	3.32665	-1.56483	4.10868e-16
LIHC	3'-M-Ala-TGC-6-1_L16	2.09572	3.62143	-1.52571	9.27767e-17
LIHC	3'-M-Thr-TGT-6-1_L17	1.54943	3.0617	-1.51227	2.12533e-20
LIHC	3'-M-Tyr-GTA-8-1_L16	0.907085	2.41195	-1.50486	3.99007e-21
LIHC	3'-S-Ser-TGA-1-1_L18	1.46659	2.96141	-1.49482	5.69968e-23
LIHC	3'-M-Ser-GCT-5-1_L18	1.22563	2.70857	-1.48293	3.99007e-21
LIHC	3'-M-Ala-AGC-8-2_L17	2.01465	3.49221	-1.47757	1.84114e-19
LIHC	3'-S-Leu-TAA-1-1_L18	1.45689	2.92624	-1.46936	3.09664e-20
LIHC	3'-M-Cys-GCA-8-1_L17	2.20615	3.66487	-1.45872	1.92626e-16
LIHC	3'-M-Lys-CTT-4-1_L15	0.534457	1.97313	-1.43867	5.69968e-23
LIHC	3'-M-Gln-CTG-5-1_L19	1.46994	2.90732	-1.43738	3.99007e-21
LIHC	3'-M-Tyr-GTA-8-1_L17	2.38263	3.81946	-1.43683	9.32388e-12
LIHC	3'-M-Lys-CTT-4-1_L16	0.441283	1.84577	-1.40448	9.84825e-24
LIHC	3'-M-Gln-TTG-3-3_L17	1.46026	2.86265	-1.4024	1.84114e-19
LIHC	3'-M-Leu-TAG-3-1_L18	3.84503	5.20366	-1.35863	4.5984e-14
LIHC	3'-S-Ser-TGA-1-1_L17	0.570849	1.91406	-1.34321	9.84825e-24
LIHC	3'-M-Asn-GTT-5-1_L17	0.696237	2.02069	-1.32445	5.69968e-23
LIHC	3'-M-Ala-AGC-8-2_L16	1.43834	2.75613	-1.3178	7.35484e-19
LIHC	3'-M-Gln-CTG-5-1_L20	1.06337	2.36085	-1.29748	7.69244e-22
LIHC	3'-M-Ala-TGC-6-1_L18	5.31814	6.61063	-1.29248	1.8097e-13
LIHC	3'-M-Ala-TGC-6-1_L17	3.05995	4.33901	-1.27906	9.32388e-12
LIHC	3'-M-Ala-AGC-8-2_L18	1.41276	2.67589	-1.26313	1.6494e-20
LIHC	3'-M-Trp-CCA-5-1_L18	0.921141	2.14613	-1.22499	4.30434e-19
LIHC	3'-M-Glu-TTC-7-1_L17	0.379366	1.58578	-1.20641	9.84825e-24
LIHC	3'-S-Ser-CGA-4-1_L17	0.348878	1.54658	-1.1977	2.54473e-23
LIHC	3'-M-Thr-CGT-4-1_L18	1.18158	2.36909	-1.18751	1.10826e-18
LIHC	3'-M-Asn-GTT-5-1_L16	0.259425	1.44071	-1.18129	1.38801e-24
LIHC	3'-M-Trp-CCA-5-1_L17	0.714561	1.89421	-1.17965	1.6494e-20
LIHC	3'-M-Ser-TGA-3-1_L17	0.922909	2.09213	-1.16923	1.10826e-18
LIHC	3'-M-Thr-AGT-5-1_L18	0.687399	1.82384	-1.13645	7.69244e-22
LIHC	3'-M-Cys-GCA-8-1_L18	1.55966	2.68972	-1.13006	1.47114e-15
LIHC	3'-M-Gln-TTG-3-3_L18	1.06546	2.18576	-1.1203	1.84114e-19
LIHC	3'-M-Val-CAC-5-1_L22	1.38596	2.49284	-1.10688	5.4887e-13
LIHC	3'-S-Arg-TCG-1-1_L17	0.731944	1.82013	-1.08819	1.84114e-19
LIHC	3'-S-Ala-CGC-4-1_L18	0.507813	1.59503	-1.08721	1.84114e-19
LIHC	3'-M-Asp-GTC-3-1_L21	0.448924	1.52673	-1.07781	2.55163e-22
LIHC	3'-M-Ala-AGC-3-1_L21	0.874177	1.95036	-1.07618	8.46617e-20
LIHC	3'-M-Leu-CAG-2-2_L16	0.669373	1.7445	-1.07513	1.84114e-19
LIHC	3'-M-Ala-TGC-3-2_L25	0.846341	1.90679	-1.06045	9.83096e-16
LIHC	3'-M-Leu-TAG-3-1_L16	0.933108	1.99253	-1.05942	1.05818e-18
LIHC	3'-M-Glu-TTC-7-1_L20	0.269195	1.32054	-1.05134	1.38801e-24
LIHC	3'-M-Ser-TGA-3-1_L18	1.57784	2.62718	-1.04934	1.8097e-13
LIHC	3'-M-Leu-TAG-3-1_L17	1.55728	2.59984	-1.04256	1.47114e-15
LIHC	3'-M-Lys-TTT-5-1_L16	0.26258	1.30275	-1.04017	1.38801e-24
LIHC	3'-M-Thr-AGT-5-1_L17	0.543426	1.57305	-1.02962	8.46617e-20
LIHC	3'-S-Arg-TCG-1-1_L18	0.707232	1.73648	-1.02924	8.46617e-20
LIHC	3'-M-Asn-GTT-5-1_L18	0.384781	1.40879	-1.02401	2.55163e-22
LIHC	3'-S-Arg-TCT-2-1_L18	1.46472	2.47391	-1.00919	9.5289e-09
LIHC	3'-M-Ala-TGC-3-2_L24	1.34364	2.34622	-1.00258	4.06581e-12
LIHC	3'-M-Leu-CAG-1-7_L16	1.9843	2.98442	-1.00012	1.8097e-13
LUAD	3'-M-Pro-TGG-3-5_L18	2.54697	3.54756	-1.00059	5.35159e-05
LUAD	3'-S-Ala-AGC-4-1_L15	1.26733	0.200739	1.06659	6.69065e-14
LUAD	3'-M-Ala-AGC-8-2_L17	2.63332	1.4494	1.18392	1.81188e-09
LUAD	3'-M-Gln-CTG-5-1_L16	3.18131	1.9066	1.27471	7.02292e-07
LUAD	3'-M-Asp-GTC-3-1_L26	1.59472	0.314258	1.28047	6.69036e-14
LUAD	3'-M-tRX-000020_L18	3.08796	1.67077	1.41718	1.52856e-07
LUAD	3'-M-Glu-TTC-4-2_L25	2.98442	0.847388	2.13703	1.21095e-14
LUAD	3'-M-Asp-GTC-3-1_L25	3.32671	0.9551	2.37161	1.88471e-16
LUAD	3'-M-Asp-GTC-3-1_L24	4.05751	1.47414	2.58338	4.7669e-18
LUAD	3'-M-Glu-TTC-7-1_L24	4.42532	1.15456	3.27076	4.7669e-18
LUSC	3'-M-Tyr-GTA-5-5_L22	2.30421	3.9739	-1.66969	7.02675e-17
LUSC	3'-M-Tyr-GTA-8-1_L18	3.89693	5.26906	-1.37213	1.26053e-07
LUSC	3'-M-Leu-CAG-2-2_L18	2.84038	4.14396	-1.30358	3.06326e-09
LUSC	3'-M-Gln-CTG-5-1_L22	0.735026	2.00337	-1.26834	9.86944e-18
LUSC	3'-M-Ala-AGC-3-1_L22	2.17364	3.40016	-1.22651	1.3207e-08
LUSC	3'-M-Pro-TGG-3-5_L18	2.18282	3.36621	-1.18339	9.72326e-08
LUSC	3'-M-Tyr-GTA-8-1_L22	2.03307	3.20064	-1.16757	1.21558e-10
LUSC	3'-M-Pro-TGG-3-5_L22	1.20391	2.34577	-1.14186	2.91093e-12
LUSC	3'-S-Ala-AGC-4-1_L15	1.68083	0.561146	1.11968	3.06326e-09
LUSC	3'-M-Ala-AGC-8-2_L17	3.14099	1.96794	1.17305	1.26053e-07
LUSC	3'-M-Glu-TTC-4-2_L26	1.45849	0.259887	1.19861	7.02675e-17
LUSC	3'-M-Asp-GTC-3-1_L24	5.32319	3.89156	1.43163	4.33946e-11
LUSC	3'-M-tRX-000020_L18	3.35605	1.64448	1.71157	1.83643e-12
LUSC	3'-M-Asp-GTC-3-1_L26	2.56077	0.763782	1.79699	4.85725e-17
LUSC	3'-M-Glu-TTC-7-1_L24	5.46301	3.50371	1.9593	4.51127e-14
LUSC	3'-M-Glu-TTC-4-2_L25	3.74374	1.37651	2.36723	9.86944e-18
LUSC	3'-M-Asp-GTC-3-1_L25	5.34382	2.73234	2.61148	2.41412e-16
PRAD	3'-M-Gln-CTG-5-1_L17	1.78979	3.02433	-1.23454	1.50264e-10
PRAD	3'-M-Tyr-GTA-8-1_L18	2.26098	3.39259	-1.13161	9.2436e-08
PRAD	3'-M-Tyr-GTA-8-1_L17	1.66037	2.74758	-1.0872	4.8226e-09
PRAD	3'-M-Tyr-GTA-7-1_L18	3.73675	4.76936	-1.03261	6.47862e-07
PRAD	3'-M-Asp-GTC-3-1_L24	3.34732	1.91308	1.43424	2.94562e-12
PRAD	3'-M-Asp-GTC-3-1_L25	2.50987	1.07059	1.43929	6.34628e-15
PRAD	3'-M-Glu-TTC-7-1_L24	3.08704	1.5282	1.55884	3.86781e-17
STAD	3'-M-Asp-GTC-3-1_L25	3.60318	2.36736	1.23582	8.34743e-05
STAD	3'-M-tRX-000020_L18	2.62969	1.33851	1.29118	6.69714e-07
THCA	3'-M-Tyr-GTA-7-1_L18	5.91694	7.95434	-2.0374	7.42688e-15
THCA	3'-M-Leu-CAG-2-2_L18	3.19243	4.98755	-1.79512	2.26515e-15
THCA	3'-M-Pro-TGG-3-5_L18	2.19734	3.86971	-1.67236	2.61698e-14
THCA	3'-M-Tyr-GTA-8-1_L17	3.69569	5.27682	-1.58113	1.4859e-09
THCA	3'-M-Tyr-GTA-8-1_L18	3.71485	5.27171	-1.55686	7.55456e-11
THCA	3'-M-Ala-AGC-8-2_L18	2.07294	3.39873	-1.32579	2.82668e-13
THCA	3'-M-Tyr-GTA-6-1_L18	1.42513	2.72849	-1.30336	7.55456e-11
THCA	3'-M-Gly-GCC-2-6_L22	0.652844	1.95226	-1.29942	2.26515e-15
THCA	3'-M-Ala-TGC-3-2_L22	2.19165	3.47995	-1.28829	1.27536e-13
THCA	3'-M-Leu-CAG-2-2_L22	2.1667	3.42005	-1.25336	8.82949e-14
THCA	3'-M-Tyr-GTA-5-5_L22	1.90558	3.12472	-1.21914	7.42688e-15
THCA	3'-M-Asp-GTC-3-1_L25	3.23378	4.42484	-1.19107	5.38436e-08
THCA	3'-M-Asp-GTC-3-1_L24	3.31365	4.4294	-1.11576	1.4859e-09
THCA	3'-M-Ser-GCT-5-1_L18	1.84503	2.93254	-1.08751	7.9899e-09
THCA	3'-S-Ala-CGC-4-1_L18	1.17109	2.23648	-1.06538	8.24347e-13
THCA	3'-M-Ala-AGC-3-1_L22	1.77303	2.80682	-1.03379	7.55456e-11
THCA	3'-S-Arg-TCT-2-1_L18	2.79708	3.80726	-1.01018	8.09748e-06
UCEC	3'-M-Thr-TGT-6-1_L17	1.77046	0.761751	1.00871	6.66963e-10
UCEC	3'-S-Ser-TGA-1-1_L18	1.86404	0.802498	1.06155	1.41495e-10
UCEC	3'-M-Glu-TTC-4-2_L26	1.26513	0.189013	1.07612	7.35494e-13
UCEC	3'-M-Gln-TTG-3-3_L17	2.06895	0.984577	1.08437	6.66963e-10
UCEC	3'-M-Tyr-GTA-7-1_L18	5.46814	4.35843	1.10971	0.000115694
UCEC	3'-M-Ala-TGC-4-1_L16	2.26329	1.13585	1.12744	6.02753e-08
UCEC	3'-M-Thr-AGT-5-1_L16	2.16426	0.968598	1.19566	3.4288e-10
UCEC	3'-S-Leu-TAA-1-1_L18	2.39141	1.16454	1.22687	2.52051e-10
UCEC	3'-M-Ala-AGC-8-2_L18	2.16925	0.917313	1.25193	7.35494e-13
UCEC	3'-M-Ala-AGC-8-2_L16	2.32013	1.06621	1.25391	3.48236e-11
UCEC	3'-M-Tyr-GTA-8-1_L17	2.95993	1.70478	1.25515	5.0521e-06
UCEC	3'-M-Arg-TCT-3-2_L17	1.56436	0.2874	1.27696	2.49416e-14
UCEC	3'-M-Leu-TAG-3-1_L16	1.91121	0.608965	1.30225	7.38937e-14
UCEC	3'-M-Asp-GTC-3-1_L26	2.23943	0.915033	1.32439	3.4288e-10
UCEC	3'-M-Gln-CTG-5-1_L16	2.89401	1.5419	1.35211	2.65406e-09
UCEC	3'-M-Arg-TCT-3-2_L16	1.65946	0.284694	1.37476	2.49416e-14
UCEC	3'-S-Arg-TCT-2-1_L18	2.59209	1.16388	1.42821	2.46869e-08
UCEC	3'-M-Gln-CTG-5-1_L17	3.20937	1.75	1.45936	6.66963e-10
UCEC	3'-M-Leu-TAG-3-1_L17	2.41591	0.941441	1.47447	9.42546e-14
UCEC	3'-M-Cys-GCA-8-1_L17	3.3349	1.85677	1.47812	2.28318e-09
UCEC	3'-M-Ala-TGC-4-1_L17	3.44726	1.96463	1.48264	2.65406e-09
UCEC	3'-M-Ala-TGC-6-1_L16	3.15639	1.60813	1.54826	2.24338e-11
UCEC	3'-M-Ala-TGC-4-1_L18	4.67179	3.05387	1.61793	6.66963e-10
UCEC	3'-M-Leu-CAG-1-7_L18	4.35758	2.63894	1.71863	1.50924e-12
UCEC	3'-M-Asp-GTC-3-1_L25	3.76252	2.04127	1.72125	2.24338e-11
UCEC	3'-M-Leu-CAG-1-7_L16	2.62773	0.90383	1.7239	6.37275e-15
UCEC	3'-M-Asp-GTC-3-1_L24	4.55403	2.82126	1.73277	9.39613e-11
UCEC	3'-M-Ala-AGC-8-2_L17	2.80296	1.06496	1.73799	2.49416e-14
UCEC	3'-M-Ala-TGC-6-1_L17	3.48064	1.70805	1.77259	1.68132e-12
UCEC	3'-M-Ala-TGC-6-1_L18	5.227	3.3896	1.8374	9.39613e-11
UCEC	3'-M-Leu-TAG-3-1_L18	4.86657	2.84475	2.02182	1.50924e-12
UCEC	3'-M-Glu-TTC-4-2_L25	3.89674	1.11881	2.77793	3.56502e-17
UCEC	3'-M-tRX-000020_L18	3.53378	0.699801	2.83398	2.92114e-17
UCEC	3'-M-Glu-TTC-7-1_L24	5.10579	2.25482	2.85098	1.71828e-15

## Sheet: miR
Cancer type	miRNA	Mean_T_log2	Mean_N_log2	FC_T/N_log2	FDR
BLCA	hsa-miR-1	3.71898	6.53714	-2.81816	4.86233e-10
BLCA	hsa-miR-133a-3p	3.27655	5.87245	-2.5959	3.45149e-09
BLCA	hsa-miR-1247-3p	3.05187	5.52133	-2.46946	6.07183e-07
BLCA	hsa-miR-143-3p	16.0967	18.3874	-2.29066	2.05914e-10
BLCA	hsa-miR-490-3p	1.56886	3.69468	-2.12582	6.07183e-07
BLCA	hsa-miR-139-3p	2.62798	4.54101	-1.91303	6.82679e-11
BLCA	hsa-miR-383-5p	0.749055	2.33919	-1.59013	9.57908e-05
BLCA	hsa-miR-30a-3p	10.462	11.9811	-1.5191	1.29373e-06
BLCA	hsa-miR-145-3p	4.54431	6.06038	-1.51607	1.24514e-07
BLCA	hsa-let-7c-5p	8.36462	9.86159	-1.49697	8.71806e-06
BLCA	hsa-miR-133b	0.633866	2.10971	-1.47584	3.45149e-09
BLCA	hsa-miR-99a-5p	6.70583	8.15767	-1.45184	0.00162577
BLCA	hsa-miR-145-5p	9.84591	11.0034	-1.15752	0.00124242
BLCA	hsa-miR-30c-2-3p	3.54761	4.7045	-1.15688	9.57908e-05
BLCA	hsa-miR-100-5p	10.9767	12.0728	-1.09614	0.00716632
BLCA	hsa-miR-204-5p	1.38112	2.4691	-1.08798	3.38355e-06
BLCA	hsa-miR-4510	1.47412	2.51625	-1.04212	9.57908e-05
BLCA	hsa-miR-125b-2-3p	2.11464	3.14267	-1.02802	0.000501773
BLCA	hsa-miR-139-5p	4.2822	5.29101	-1.00881	0.000501773
BLCA	hsa-miR-501-5p	1.58998	0.586803	1.00317	7.0886e-08
BLCA	hsa-miR-125a-5p	8.11512	7.10868	1.00644	0.00162577
BLCA	hsa-miR-7-5p	1.29772	0.290067	1.00765	7.0886e-08
BLCA	hsa-miR-1270	1.55161	0.540698	1.01091	3.38355e-06
BLCA	hsa-miR-26b-5p	8.70183	7.6874	1.01443	0.00135347
BLCA	hsa-miR-29a-5p	1.8521	0.837304	1.0148	9.67294e-07
BLCA	hsa-miR-30d-5p	11.5012	10.4861	1.01503	0.00162577
BLCA	hsa-miR-328-3p	4.11766	3.09809	1.01957	0.000501773
BLCA	hsa-miR-1287-5p	3.78235	2.76121	1.02114	0.00135347
BLCA	hsa-miR-769-3p	1.47957	0.457718	1.02185	3.45149e-09
BLCA	hsa-miR-6087	1.5943	0.570277	1.02402	3.27715e-05
BLCA	hsa-miR-421	2.00084	0.972326	1.02851	1.50008e-09
BLCA	hsa-let-7b-5p	12.3012	11.2708	1.03041	0.00244432
BLCA	hsa-miR-183-3p	1.0955	0.0643807	1.03112	2.87028e-11
BLCA	hsa-miR-320b	2.76087	1.72661	1.03426	5.09203e-05
BLCA	hsa-miR-342-5p	2.14777	1.11256	1.03521	3.38355e-06
BLCA	hsa-miR-1260b	2.38455	1.34631	1.03824	0.000501773
BLCA	hsa-miR-3074-5p	9.89997	8.86167	1.0383	8.08435e-05
BLCA	hsa-miR-217	3.10603	2.0657	1.04033	0.00497191
BLCA	hsa-miR-33b-5p	1.14771	0.10711	1.0406	2.05914e-10
BLCA	hsa-let-7a-5p	13.5554	12.4983	1.0571	9.57908e-05
BLCA	hsa-miR-2355-3p	1.92227	0.862374	1.05989	5.53486e-07
BLCA	hsa-miR-7705	1.15209	0.0918023	1.06029	2.87028e-11
BLCA	hsa-miR-140-5p	4.50705	3.44538	1.06167	0.00497191
BLCA	hsa-miR-598-3p	3.86264	2.80051	1.06213	0.00716632
BLCA	hsa-miR-193a-5p	6.53176	5.46887	1.06289	1.10278e-05
BLCA	hsa-let-7f-1-3p	3.03447	1.97076	1.06371	3.38355e-06
BLCA	hsa-miR-4661-5p	1.74749	0.681927	1.06557	6.07183e-07
BLCA	hsa-miR-125a-3p	2.37297	1.30339	1.06958	8.71806e-06
BLCA	hsa-miR-103a-2-5p	1.32887	0.259075	1.0698	4.86233e-10
BLCA	hsa-miR-214-5p	3.25519	2.18099	1.07421	0.00244432
BLCA	hsa-miR-3120-3p	3.25519	2.18099	1.07421	0.00244432
BLCA	hsa-miR-92a-1-5p	1.56221	0.485146	1.07706	1.24514e-07
BLCA	hsa-miR-550a-5p	1.51327	0.436177	1.07709	1.37215e-09
BLCA	hsa-miR-550b-3p	1.51346	0.436177	1.07728	1.37215e-09
BLCA	hsa-miR-671-3p	1.62504	0.547178	1.07786	4.86233e-10
BLCA	hsa-miR-7706	1.47117	0.381308	1.08986	4.86233e-10
BLCA	hsa-miR-205-3p	1.42015	0.313049	1.10711	1.5638e-07
BLCA	hsa-miR-1266-5p	2.31069	1.19642	1.11427	0.000314256
BLCA	hsa-miR-653-5p	1.80891	0.685134	1.12377	6.07183e-07
BLCA	hsa-miR-551b-3p	2.18711	1.06171	1.1254	0.00344437
BLCA	hsa-miR-138-5p	1.48515	0.350484	1.13467	3.5565e-06
BLCA	hsa-miR-34c-3p	1.59596	0.460437	1.13553	7.0886e-08
BLCA	hsa-miR-766-3p	2.38778	1.24297	1.14482	5.53486e-07
BLCA	hsa-miR-502-3p	2.39359	1.24691	1.14668	1.11746e-06
BLCA	hsa-miR-29c-5p	3.84614	2.68632	1.15982	0.00162577
BLCA	hsa-miR-651-5p	1.64862	0.481864	1.16675	7.83908e-09
BLCA	hsa-miR-331-5p	1.68821	0.521104	1.16711	6.82679e-11
BLCA	hsa-miR-339-3p	2.56084	1.39165	1.16919	1.24514e-07
BLCA	hsa-miR-409-5p	2.46006	1.28715	1.17291	0.000149321
BLCA	hsa-miR-362-5p	2.56591	1.38996	1.17594	5.09203e-05
BLCA	hsa-miR-98-5p	5.55321	4.37199	1.18123	3.27715e-05
BLCA	hsa-miR-18a-3p	1.42058	0.238158	1.18242	2.05914e-10
BLCA	hsa-miR-301b	1.27017	0.0776949	1.19247	2.87028e-11
BLCA	hsa-miR-30c-5p	8.18388	6.98586	1.19802	0.00162577
BLCA	hsa-miR-222-3p	5.22683	4.02262	1.20421	0.00124242
BLCA	hsa-miR-326	4.46295	3.25756	1.20538	0.00716632
BLCA	hsa-miR-24-3p	11.0522	9.84035	1.21181	7.0388e-07
BLCA	hsa-let-7i-3p	4.97482	3.7624	1.21242	0.000501773
BLCA	hsa-miR-99b-5p	13.7252	12.5076	1.21761	3.38355e-06
BLCA	hsa-miR-188-5p	1.7141	0.493926	1.22017	4.86233e-10
BLCA	hsa-miR-1296-5p	2.69529	1.46765	1.22764	1.11746e-06
BLCA	hsa-miR-505-5p	2.38222	1.14967	1.23255	3.38355e-06
BLCA	hsa-miR-629-3p	1.59417	0.358471	1.2357	2.05914e-10
BLCA	hsa-miR-30b-5p	7.77012	6.53027	1.23984	0.00162577
BLCA	hsa-let-7d-3p	7.41551	6.16617	1.24934	1.11746e-06
BLCA	hsa-miR-3614-5p	2.01464	0.764504	1.25014	6.07183e-07
BLCA	hsa-miR-126-5p	6.30823	5.05196	1.25627	0.00716632
BLCA	hsa-miR-941	1.82968	0.570551	1.25913	4.86233e-10
BLCA	hsa-miR-1287-3p	1.81319	0.530087	1.2831	1.24514e-07
BLCA	hsa-miR-3913-3p	2.07071	0.78368	1.28703	7.0886e-08
BLCA	hsa-miR-3913-5p	2.07071	0.78368	1.28703	7.0886e-08
BLCA	hsa-let-7e-5p	9.56509	8.27045	1.29464	6.07183e-07
BLCA	hsa-let-7b-3p	4.86925	3.57055	1.29871	1.44752e-05
BLCA	hsa-miR-4746-5p	1.75266	0.449576	1.30308	2.46741e-10
BLCA	hsa-miR-937-3p	1.57828	0.262012	1.31627	6.82679e-11
BLCA	hsa-miR-361-5p	7.79051	6.47236	1.31816	3.27715e-05
BLCA	hsa-miR-181d-5p	3.82141	2.49247	1.32894	3.27715e-05
BLCA	hsa-miR-1226-3p	1.91493	0.584954	1.32998	3.45149e-09
BLCA	hsa-miR-4677-3p	2.18449	0.849306	1.33519	2.05914e-10
BLCA	hsa-miR-3184-3p	5.10218	3.75466	1.34752	0.000149321
BLCA	hsa-miR-423-5p	5.10218	3.75466	1.34752	0.000149321
BLCA	hsa-miR-193a-3p	2.53023	1.17944	1.35079	1.5638e-07
BLCA	hsa-miR-526b-5p	1.43387	0.0829305	1.35094	6.07183e-07
BLCA	hsa-miR-98-3p	2.31273	0.956723	1.35601	3.45149e-09
BLCA	hsa-miR-363-3p	3.70409	2.34768	1.35641	9.57908e-05
BLCA	hsa-miR-193b-5p	2.42624	1.0638	1.36244	7.83908e-09
BLCA	hsa-miR-142-5p	4.75666	3.39027	1.36638	0.00344437
BLCA	hsa-miR-191-3p	1.6464	0.278261	1.36814	2.46741e-10
BLCA	hsa-miR-215-5p	1.83659	0.458406	1.37818	1.50008e-09
BLCA	hsa-miR-16-1-3p	1.95912	0.580088	1.37903	4.86233e-10
BLCA	hsa-miR-4326	2.23146	0.844609	1.38685	1.44752e-05
BLCA	hsa-miR-1976	2.69269	1.29097	1.40171	2.13243e-07
BLCA	hsa-miR-107	5.28952	3.88547	1.40404	3.38355e-06
BLCA	hsa-miR-361-3p	6.18906	4.78477	1.40429	0.000149321
BLCA	hsa-miR-335-5p	2.46759	1.06058	1.40701	7.0388e-07
BLCA	hsa-miR-181c-5p	4.38127	2.97288	1.40839	1.44752e-05
BLCA	hsa-miR-590-3p	2.01673	0.603811	1.41292	1.9927e-10
BLCA	hsa-miR-589-3p	1.95426	0.518926	1.43534	4.86233e-10
BLCA	hsa-miR-3200-3p	1.826	0.385843	1.44015	3.45149e-09
BLCA	hsa-miR-9-5p	8.37805	6.92949	1.44856	0.00716632
BLCA	hsa-miR-146a-5p	5.59365	4.13116	1.46249	0.00716632
BLCA	hsa-miR-34c-5p	2.21595	0.750943	1.46501	7.0886e-08
BLCA	hsa-miR-136-5p	3.2751	1.80739	1.46772	9.57908e-05
BLCA	hsa-miR-3615	2.37003	0.900898	1.46913	2.40392e-08
BLCA	hsa-let-7a-3p	4.98416	3.50422	1.47993	3.38355e-06
BLCA	hsa-miR-877-5p	1.80663	0.323974	1.48265	1.24581e-10
BLCA	hsa-miR-452-3p	2.13391	0.651191	1.48271	2.19018e-06
BLCA	hsa-miR-146b-3p	4.66024	3.17572	1.48452	9.57908e-05
BLCA	hsa-miR-185-3p	2.2098	0.719619	1.49018	2.05914e-10
BLCA	hsa-miR-10a-5p	12.8013	11.28	1.52126	0.00716632
BLCA	hsa-miR-1306-5p	2.4703	0.94641	1.52389	2.05914e-10
BLCA	hsa-miR-330-5p	4.85019	3.32493	1.52526	3.38355e-06
BLCA	hsa-miR-942-5p	2.45988	0.927355	1.53252	3.45149e-09
BLCA	hsa-miR-2355-5p	4.62145	3.06739	1.55406	6.07183e-07
BLCA	hsa-miR-19b-1-5p	2.4576	0.898628	1.55897	1.37215e-09
BLCA	hsa-miR-744-5p	3.99053	2.43079	1.55974	1.24514e-07
BLCA	hsa-miR-127-5p	6.14687	4.57599	1.57088	0.00162577
BLCA	hsa-miR-450b-5p	2.92815	1.35691	1.57123	4.86233e-10
BLCA	hsa-miR-23a-3p	10.8367	9.26081	1.57588	5.53486e-07
BLCA	hsa-miR-155-5p	7.27542	5.69919	1.57623	0.00716632
BLCA	hsa-miR-148a-3p	13.1105	11.5339	1.57665	0.00344437
BLCA	hsa-miR-22-3p	15.364	13.7869	1.5771	7.0886e-08
BLCA	hsa-miR-542-3p	7.13923	5.55502	1.5842	1.64496e-07
BLCA	hsa-miR-92b-3p	5.76033	4.16458	1.59575	1.24514e-07
BLCA	hsa-miR-375	6.08503	4.48896	1.59607	0.00716632
BLCA	hsa-miR-625-5p	6.39523	4.79816	1.59707	5.09203e-05
BLCA	hsa-miR-450a-5p	2.66248	1.02948	1.633	4.86233e-10
BLCA	hsa-miR-576-5p	2.57014	0.935656	1.63449	2.46741e-10
BLCA	hsa-miR-512-3p	1.72533	0.0877202	1.63761	2.40392e-08
BLCA	hsa-miR-1180-3p	3.69551	2.05523	1.64028	1.40936e-08
BLCA	hsa-miR-7-1-3p	3.55596	1.91427	1.64168	1.5638e-07
BLCA	hsa-let-7d-5p	7.03135	5.38024	1.65111	4.86233e-10
BLCA	hsa-let-7g-5p	8.20291	6.54795	1.65496	7.0886e-08
BLCA	hsa-miR-505-3p	4.65728	2.99784	1.65944	1.05499e-06
BLCA	hsa-miR-454-3p	2.59187	0.919338	1.67253	4.86233e-10
BLCA	hsa-miR-625-3p	5.2043	3.52583	1.67848	1.44752e-05
BLCA	hsa-miR-483-3p	2.24531	0.537655	1.70766	0.000501773
BLCA	hsa-miR-151a-3p	10.1676	8.45914	1.70848	6.07183e-07
BLCA	hsa-miR-26b-3p	3.5783	1.86881	1.70949	3.02505e-07
BLCA	hsa-miR-30e-5p	11.355	9.62719	1.7278	1.5638e-07
BLCA	hsa-miR-187-3p	5.14332	3.40801	1.73531	0.00244432
BLCA	hsa-miR-16-2-3p	2.69751	0.959451	1.73806	1.24581e-10
BLCA	hsa-miR-196a-5p	3.84028	2.09809	1.74219	0.000314256
BLCA	hsa-miR-301a-5p	1.94659	0.20271	1.74388	2.87028e-11
BLCA	hsa-miR-452-5p	5.80003	4.04551	1.75452	0.000309474
BLCA	hsa-miR-4662a-5p	3.77061	2.00563	1.76498	1.11746e-06
BLCA	hsa-miR-4662b	3.77061	2.00563	1.76498	1.11746e-06
BLCA	hsa-miR-3065-3p	4.23681	2.46141	1.7754	2.13243e-07
BLCA	hsa-miR-338-5p	4.23515	2.45949	1.77566	2.13243e-07
BLCA	hsa-miR-483-5p	2.19423	0.414881	1.77935	9.57908e-05
BLCA	hsa-miR-342-3p	6.14577	4.35614	1.78963	3.27715e-05
BLCA	hsa-miR-20a-3p	2.47144	0.674425	1.79701	2.05914e-10
BLCA	hsa-miR-25-3p	12.5195	10.7181	1.80145	1.24514e-07
BLCA	hsa-miR-181b-3p	2.46384	0.660925	1.80292	1.24581e-10
BLCA	hsa-miR-874-3p	4.11542	2.28942	1.826	9.67294e-07
BLCA	hsa-miR-3607-3p	3.13133	1.30248	1.82885	9.67294e-07
BLCA	hsa-miR-99b-3p	6.05898	4.22162	1.83736	1.24514e-07
BLCA	hsa-miR-3613-5p	2.72963	0.889299	1.84033	6.82679e-11
BLCA	hsa-miR-769-5p	3.84275	1.98598	1.85677	3.45149e-09
BLCA	hsa-miR-186-5p	7.07216	5.20995	1.8622	1.28233e-08
BLCA	hsa-miR-500a-3p	7.06206	5.19295	1.86911	3.38355e-06
BLCA	hsa-miR-1301-3p	2.84777	0.976086	1.87169	2.05914e-10
BLCA	hsa-miR-660-5p	4.87657	3.0033	1.87327	3.38355e-06
BLCA	hsa-miR-455-5p	4.0262	2.14354	1.88266	3.5565e-06
BLCA	hsa-miR-532-5p	8.77541	6.88918	1.88623	3.38355e-06
BLCA	hsa-miR-671-5p	2.46449	0.570069	1.89442	2.87028e-11
BLCA	hsa-miR-532-3p	3.98321	2.08843	1.89478	2.40392e-08
BLCA	hsa-miR-103a-3p	13.8523	11.9551	1.89722	1.24514e-07
BLCA	hsa-miR-103b	13.8523	11.9551	1.89722	1.24514e-07
BLCA	hsa-miR-128-3p	6.67466	4.7525	1.92216	3.45149e-09
BLCA	hsa-miR-425-3p	3.26611	1.32889	1.93721	2.46741e-10
BLCA	hsa-miR-24-2-5p	4.03811	2.0986	1.93951	1.45041e-08
BLCA	hsa-miR-589-5p	5.15212	3.19575	1.95636	4.86233e-10
BLCA	hsa-miR-503-5p	2.66351	0.693988	1.96952	2.87028e-11
BLCA	hsa-miR-15b-5p	6.95546	4.97698	1.97848	2.40392e-08
BLCA	hsa-miR-22-5p	4.3147	2.32073	1.99396	4.86233e-10
BLCA	hsa-miR-20b-5p	3.57728	1.57294	2.00434	3.02505e-07
BLCA	hsa-miR-501-3p	4.82959	2.82338	2.00622	7.0886e-08
BLCA	hsa-miR-106b-3p	7.93981	5.93232	2.00748	3.45149e-09
BLCA	hsa-miR-744-3p	3.12935	1.11824	2.0111	4.86233e-10
BLCA	hsa-miR-424-5p	5.70314	3.69091	2.01223	3.45149e-09
BLCA	hsa-miR-148b-3p	7.35504	5.3417	2.01335	4.86233e-10
BLCA	hsa-miR-29b-3p	8.37369	6.34864	2.02505	3.5565e-06
BLCA	hsa-miR-324-3p	4.30473	2.27633	2.0284	7.83908e-09
BLCA	hsa-miR-181c-3p	4.966	2.93261	2.0334	7.83908e-09
BLCA	hsa-miR-940	2.56557	0.529944	2.03562	2.87028e-11
BLCA	hsa-miR-151a-5p	6.00021	3.94794	2.05227	1.37215e-09
BLCA	hsa-miR-126-3p	9.9297	7.87098	2.05872	5.48354e-06
BLCA	hsa-miR-519a-5p	2.14162	0.0787888	2.06283	1.28233e-08
BLCA	hsa-miR-516a-5p	2.1608	0.0910134	2.06978	1.5638e-07
BLCA	hsa-miR-32-5p	4.24592	2.15474	2.09118	7.83908e-09
BLCA	hsa-miR-130a-3p	5.42713	3.31477	2.11236	7.0388e-07
BLCA	hsa-miR-196b-5p	7.79143	5.67831	2.11312	1.79119e-07
BLCA	hsa-miR-106a-5p	3.39687	1.26182	2.13505	4.86233e-10
BLCA	hsa-miR-16-5p	8.0238	5.8755	2.1483	7.83908e-09
BLCA	hsa-miR-27a-3p	10.0687	7.91755	2.15111	1.28233e-08
BLCA	hsa-miR-34a-5p	7.18607	5.03381	2.15227	8.71806e-06
BLCA	hsa-miR-301a-3p	3.05727	0.897625	2.15965	6.82679e-11
BLCA	hsa-miR-590-5p	3.17837	1.00776	2.17061	6.82679e-11
BLCA	hsa-miR-331-3p	4.20532	2.02033	2.18499	2.87028e-11
BLCA	hsa-miR-197-3p	7.59772	5.40488	2.19284	1.37215e-09
BLCA	hsa-miR-31-3p	3.7157	1.49966	2.21605	3.27715e-05
BLCA	hsa-miR-194-5p	6.37255	4.15286	2.2197	7.0886e-08
BLCA	hsa-miR-484	5.83665	3.61375	2.22291	3.45149e-09
BLCA	hsa-miR-652-3p	4.8604	2.62283	2.23757	3.45149e-09
BLCA	hsa-miR-203b-3p	3.62423	1.37808	2.24615	0.000501773
BLCA	hsa-miR-130b-5p	3.14254	0.889302	2.25324	6.82679e-11
BLCA	hsa-miR-1304-3p	3.74295	1.48496	2.25798	6.82679e-11
BLCA	hsa-miR-146b-5p	7.9556	5.67639	2.27921	7.0388e-07
BLCA	hsa-miR-93-3p	3.50794	1.22518	2.28276	6.82679e-11
BLCA	hsa-miR-15b-3p	4.48942	2.15554	2.33388	6.82679e-11
BLCA	hsa-miR-629-5p	5.84509	3.50862	2.33646	3.45149e-09
BLCA	hsa-miR-135b-5p	3.07536	0.706328	2.36903	2.40392e-08
BLCA	hsa-miR-92a-3p	13.1393	10.7521	2.38724	1.28233e-08
BLCA	hsa-miR-200c-5p	4.10818	1.71493	2.39325	7.0886e-08
BLCA	hsa-miR-675-3p	4.86448	2.45894	2.40554	5.09203e-05
BLCA	hsa-miR-200b-5p	3.95356	1.52243	2.43114	2.40392e-08
BLCA	hsa-miR-944	4.8527	2.41661	2.43608	3.38355e-06
BLCA	hsa-miR-339-5p	4.52198	2.05775	2.46422	7.83908e-09
BLCA	hsa-miR-324-5p	4.22441	1.73821	2.48621	4.86233e-10
BLCA	hsa-miR-181a-3p	6.46692	3.97588	2.49104	1.24514e-07
BLCA	hsa-miR-181a-5p	9.64653	7.14047	2.50607	9.67294e-07
BLCA	hsa-miR-181a-2-3p	8.74935	6.23459	2.51476	3.38355e-06
BLCA	hsa-miR-17-3p	7.99707	5.44678	2.55029	4.86233e-10
BLCA	hsa-miR-185-5p	5.63043	3.07737	2.55306	2.87028e-11
BLCA	hsa-miR-15a-5p	6.66512	4.10511	2.56001	1.40936e-08
BLCA	hsa-miR-193b-3p	6.11864	3.54319	2.57545	4.86233e-10
BLCA	hsa-let-7g-3p	4.17375	1.55555	2.6182	6.82679e-11
BLCA	hsa-miR-181b-5p	7.72304	5.08331	2.63972	2.13243e-07
BLCA	hsa-miR-708-3p	5.19668	2.54669	2.64999	1.40936e-08
BLCA	hsa-miR-345-5p	3.78045	1.07103	2.70942	2.87028e-11
BLCA	hsa-miR-708-5p	4.35424	1.61897	2.73527	4.86233e-10
BLCA	hsa-miR-767-5p	3.24252	0.498926	2.7436	8.71806e-06
BLCA	hsa-miR-191-5p	8.64029	5.89547	2.74481	4.86233e-10
BLCA	hsa-miR-934	3.84921	1.08086	2.76835	6.07183e-07
BLCA	hsa-miR-3184-5p	6.43237	3.66042	2.77195	2.46741e-10
BLCA	hsa-miR-423-3p	6.43237	3.66042	2.77195	2.46741e-10
BLCA	hsa-miR-21-3p	10.4979	7.71059	2.78729	7.0886e-08
BLCA	hsa-miR-19b-3p	6.62567	3.83708	2.78859	2.05914e-10
BLCA	hsa-miR-106b-5p	7.84267	5.03696	2.80571	6.82679e-11
BLCA	hsa-miR-31-5p	4.28212	1.45887	2.82324	1.11746e-06
BLCA	hsa-miR-19a-3p	4.35404	1.50862	2.84542	6.82679e-11
BLCA	hsa-miR-33a-5p	3.63534	0.776021	2.85932	2.87028e-11
BLCA	hsa-miR-224-5p	5.10871	2.22103	2.88768	6.07183e-07
BLCA	hsa-miR-105-5p	3.56593	0.647847	2.91808	2.19018e-06
BLCA	hsa-miR-18a-5p	3.97232	1.04598	2.92634	2.87028e-11
BLCA	hsa-miR-584-5p	7.21624	4.27334	2.9429	2.40392e-08
BLCA	hsa-miR-130b-3p	4.19998	1.25236	2.94762	2.87028e-11
BLCA	hsa-miR-192-5p	7.52139	4.52698	2.99441	1.24581e-10
BLCA	hsa-miR-149-5p	6.19883	3.20202	2.99682	2.40392e-08
BLCA	hsa-miR-335-3p	5.4842	2.39009	3.0941	1.50008e-09
BLCA	hsa-miR-142-3p	8.91315	5.79544	3.11771	1.11746e-06
BLCA	hsa-miR-1307-3p	9.8227	6.70223	3.12047	2.05914e-10
BLCA	hsa-miR-21-5p	16.9978	13.8731	3.12477	2.87028e-11
BLCA	hsa-miR-96-5p	3.99433	0.803643	3.19068	2.87028e-11
BLCA	hsa-miR-455-3p	6.49077	3.24229	3.24847	4.86233e-10
BLCA	hsa-miR-425-5p	7.626	4.23343	3.39257	1.24581e-10
BLCA	hsa-miR-20a-5p	7.94986	4.48726	3.4626	2.05914e-10
BLCA	hsa-miR-93-5p	12.1607	8.68201	3.47873	1.24581e-10
BLCA	hsa-miR-203b-5p	12.4161	8.89284	3.52331	5.09203e-05
BLCA	hsa-miR-203a	12.4161	8.89284	3.52331	5.09203e-05
BLCA	hsa-miR-17-5p	8.46808	4.80553	3.66256	2.87028e-11
BLCA	hsa-miR-200a-5p	8.47375	4.7824	3.69135	7.0886e-08
BLCA	hsa-miR-141-5p	8.14747	4.44296	3.70451	3.45149e-09
BLCA	hsa-miR-429	6.83501	3.04207	3.79295	3.45149e-09
BLCA	hsa-miR-200b-3p	9.11022	5.30814	3.80208	1.64496e-07
BLCA	hsa-miR-1307-5p	7.02763	3.15426	3.87337	2.87028e-11
BLCA	hsa-miR-200c-3p	12.6008	8.66578	3.93499	7.0886e-08
BLCA	hsa-miR-182-5p	13.2079	9.18069	4.02719	4.86233e-10
BLCA	hsa-miR-200a-3p	7.68382	3.64327	4.04055	2.40392e-08
BLCA	hsa-miR-205-5p	11.5201	7.22153	4.29859	1.79119e-07
BLCA	hsa-miR-183-5p	12.3361	7.70754	4.62851	6.82679e-11
BLCA	hsa-miR-141-3p	9.13972	4.22129	4.91843	2.46741e-10
BLCA	hsa-miR-210-3p	8.43094	2.75504	5.67591	2.87028e-11
BRCA	hsa-miR-486-5p	4.63233	8.54029	-3.90795	4.1147e-50
BRCA	hsa-miR-486-3p	4.63241	8.54029	-3.90788	4.1147e-50
BRCA	hsa-miR-139-3p	2.34184	5.69973	-3.35788	3.83393e-56
BRCA	hsa-miR-139-5p	4.33102	7.48141	-3.15039	6.31356e-59
BRCA	hsa-miR-451a	5.99589	9.04233	-3.04644	7.10333e-40
BRCA	hsa-miR-144-5p	4.22214	6.94007	-2.71793	1.61244e-39
BRCA	hsa-miR-204-5p	1.17852	3.75739	-2.57886	3.58432e-51
BRCA	hsa-miR-5683	2.11966	4.63624	-2.51658	6.7472e-36
BRCA	hsa-miR-1247-3p	3.31851	5.81448	-2.49598	5.40409e-42
BRCA	hsa-miR-145-5p	9.31939	11.8007	-2.48131	1.39652e-52
BRCA	hsa-miR-99a-5p	8.7503	11.1654	-2.4151	1.39652e-52
BRCA	hsa-miR-452-5p	3.83646	6.22526	-2.3888	2.96968e-34
BRCA	hsa-miR-378a-5p	4.46616	6.8548	-2.38864	1.93879e-44
BRCA	hsa-miR-335-5p	2.78481	4.97976	-2.19495	5.40409e-42
BRCA	hsa-miR-100-5p	11.3134	13.506	-2.19266	1.39652e-52
BRCA	hsa-miR-10b-5p	14.9613	17.1472	-2.18594	3.83393e-56
BRCA	hsa-miR-125b-5p	8.35411	10.4492	-2.09506	9.96717e-48
BRCA	hsa-let-7c-5p	10.3559	12.4155	-2.05952	3.58432e-51
BRCA	hsa-miR-337-3p	3.99128	6.03075	-2.03947	5.77545e-42
BRCA	hsa-miR-125b-2-3p	3.50311	5.46621	-1.9631	1.03366e-50
BRCA	hsa-miR-584-5p	4.66973	6.5093	-1.83957	9.13403e-41
BRCA	hsa-miR-326	4.89679	6.71	-1.81321	2.17083e-27
BRCA	hsa-miR-335-3p	5.12562	6.93782	-1.8122	8.97021e-33
BRCA	hsa-miR-378a-3p	6.36436	8.17207	-1.80772	6.2438e-44
BRCA	hsa-miR-511-5p	2.04663	3.83695	-1.79031	5.86363e-37
BRCA	hsa-miR-224-5p	3.21621	4.96844	-1.75223	3.33275e-20
BRCA	hsa-miR-205-5p	9.27876	10.9812	-1.70241	1.19386e-16
BRCA	hsa-miR-143-3p	14.8762	16.5522	-1.67606	6.92846e-43
BRCA	hsa-let-7c-3p	3.65947	5.32013	-1.66066	7.436e-33
BRCA	hsa-miR-378c	3.52219	5.17451	-1.65231	8.06726e-33
BRCA	hsa-miR-145-3p	4.17547	5.81074	-1.63527	3.58432e-51
BRCA	hsa-miR-381-3p	5.59207	7.22369	-1.63162	1.10779e-41
BRCA	hsa-miR-133a-3p	1.21935	2.83378	-1.61443	3.88609e-35
BRCA	hsa-miR-551b-3p	1.11563	2.71351	-1.59789	2.91004e-26
BRCA	hsa-miR-6510-3p	1.88668	3.46354	-1.57686	4.33638e-15
BRCA	hsa-miR-10b-3p	3.18361	4.74172	-1.55811	2.11141e-49
BRCA	hsa-miR-497-5p	4.9701	6.5128	-1.5427	9.13075e-49
BRCA	hsa-miR-1	1.60976	3.12672	-1.51696	4.93366e-32
BRCA	hsa-miR-379-5p	8.48327	9.96029	-1.47702	2.96968e-34
BRCA	hsa-miR-195-5p	4.86764	6.32879	-1.46116	4.17346e-42
BRCA	hsa-miR-1247-5p	1.92098	3.37481	-1.45382	3.5251e-30
BRCA	hsa-miR-483-3p	1.15446	2.57895	-1.42449	4.22014e-33
BRCA	hsa-miR-675-3p	4.05196	5.42746	-1.3755	2.83274e-17
BRCA	hsa-miR-383-5p	0.382281	1.75128	-1.369	2.55165e-39
BRCA	hsa-miR-199b-5p	6.87824	8.24241	-1.36417	1.32958e-33
BRCA	hsa-miR-99a-3p	1.56241	2.92207	-1.35966	2.1541e-43
BRCA	hsa-miR-140-3p	8.51475	9.86464	-1.34989	5.77545e-42
BRCA	hsa-miR-4510	2.62401	3.97113	-1.34711	1.32958e-33
BRCA	hsa-miR-127-3p	8.7664	10.105	-1.3386	3.0309e-32
BRCA	hsa-miR-126-5p	6.80511	8.11917	-1.31406	1.32958e-33
BRCA	hsa-miR-1258	0.605146	1.89838	-1.29323	5.77545e-42
BRCA	hsa-miR-224-3p	0.878003	2.16647	-1.28847	2.14498e-30
BRCA	hsa-miR-495-3p	2.09656	3.38059	-1.28403	1.43203e-35
BRCA	hsa-miR-432-5p	2.19857	3.47738	-1.27881	1.01233e-31
BRCA	hsa-miR-654-3p	3.74364	5.00102	-1.25738	1.4486e-23
BRCA	hsa-miR-144-3p	1.16508	2.38717	-1.22209	1.92896e-17
BRCA	hsa-miR-365b-3p	4.75055	5.96011	-1.20956	2.4805e-22
BRCA	hsa-miR-365a-3p	4.75283	5.95963	-1.2068	1.74107e-21
BRCA	hsa-miR-30a-3p	13.0013	14.202	-1.20073	3.33275e-20
BRCA	hsa-miR-193a-5p	7.82043	8.99771	-1.17728	3.0309e-32
BRCA	hsa-miR-452-3p	1.11103	2.28253	-1.17151	4.5856e-24
BRCA	hsa-miR-378i	0.831801	1.99559	-1.16379	5.38894e-42
BRCA	hsa-miR-654-5p	1.20829	2.36469	-1.1564	1.31812e-38
BRCA	hsa-miR-328-3p	5.02562	6.16958	-1.14396	2.4805e-22
BRCA	hsa-miR-1468-5p	1.87604	3.01957	-1.14353	4.22014e-33
BRCA	hsa-miR-431-3p	2.65928	3.79902	-1.13973	9.36896e-27
BRCA	hsa-miR-129-5p	1.0654	2.19452	-1.12912	2.33333e-25
BRCA	hsa-miR-218-5p	4.74141	5.85974	-1.11832	1.23771e-32
BRCA	hsa-miR-27a-5p	2.91254	4.02922	-1.11669	1.09542e-15
BRCA	hsa-miR-195-3p	1.842	2.95274	-1.11075	3.84332e-35
BRCA	hsa-miR-296-5p	1.51492	2.61853	-1.10361	1.30875e-25
BRCA	hsa-miR-758-5p	2.42664	3.51682	-1.09018	6.14153e-26
BRCA	hsa-miR-433-3p	0.82489	1.89931	-1.07442	4.64074e-39
BRCA	hsa-miR-891a-5p	0.72727	1.79646	-1.06919	9.70143e-26
BRCA	hsa-miR-130a-3p	5.17777	6.23656	-1.05879	8.90589e-23
BRCA	hsa-miR-483-5p	0.910958	1.96589	-1.05493	3.0309e-32
BRCA	hsa-let-7i-3p	5.34303	6.37547	-1.03244	1.49331e-18
BRCA	hsa-miR-377-5p	0.905934	1.92428	-1.01834	1.23771e-32
BRCA	hsa-miR-369-5p	1.51815	2.5264	-1.00825	2.21906e-26
BRCA	hsa-miR-126-3p	10.5587	11.56	-1.00136	2.88859e-18
BRCA	hsa-miR-454-3p	2.66677	1.66171	1.00507	2.33333e-25
BRCA	hsa-miR-760	1.85284	0.845321	1.00752	2.03706e-19
BRCA	hsa-miR-93-5p	11.4505	10.4361	1.01444	9.80044e-28
BRCA	hsa-miR-105-5p	1.2588	0.238936	1.01987	2.54674e-09
BRCA	hsa-miR-191-5p	9.13453	8.08991	1.04462	2.27585e-21
BRCA	hsa-miR-671-5p	1.96011	0.909944	1.05017	7.54917e-36
BRCA	hsa-miR-200b-5p	3.56234	2.47964	1.08269	1.6232e-17
BRCA	hsa-miR-301a-5p	1.98788	0.891117	1.09676	8.76248e-19
BRCA	hsa-miR-142-5p	5.03515	3.93607	1.09907	1.96273e-14
BRCA	hsa-miR-106b-5p	7.12287	6.01906	1.10381	8.97021e-33
BRCA	hsa-miR-187-3p	3.28182	2.16619	1.11563	6.82731e-05
BRCA	hsa-miR-4326	2.16496	1.03828	1.12668	2.88859e-18
BRCA	hsa-miR-32-5p	3.77677	2.63156	1.1452	2.06859e-27
BRCA	hsa-miR-92b-3p	6.61963	5.4675	1.15213	3.27576e-27
BRCA	hsa-miR-940	2.37114	1.2173	1.15384	4.5856e-24
BRCA	hsa-miR-338-5p	4.44949	3.26899	1.1805	2.88859e-18
BRCA	hsa-miR-3065-3p	4.45089	3.27	1.18089	2.88859e-18
BRCA	hsa-miR-301a-3p	2.64425	1.45309	1.19116	2.33333e-25
BRCA	hsa-miR-130b-3p	2.98747	1.79267	1.1948	5.21568e-33
BRCA	hsa-miR-155-5p	7.80143	6.60577	1.19566	4.5856e-24
BRCA	hsa-miR-449a	1.35472	0.15388	1.20084	8.76248e-19
BRCA	hsa-miR-15b-3p	4.40023	3.19411	1.20612	2.79869e-21
BRCA	hsa-miR-196a-3p	1.66875	0.454316	1.21443	4.33638e-15
BRCA	hsa-miR-33a-5p	3.18055	1.92122	1.25933	5.40067e-20
BRCA	hsa-miR-342-3p	7.79971	6.51979	1.27992	3.54642e-26
BRCA	hsa-miR-1269a	1.937	0.638173	1.29882	7.13102e-05
BRCA	hsa-miR-192-5p	7.9564	6.64187	1.31454	2.11546e-30
BRCA	hsa-miR-33b-5p	1.97648	0.652699	1.32378	3.27576e-27
BRCA	hsa-miR-503-5p	2.99175	1.63518	1.35656	3.54642e-26
BRCA	hsa-miR-342-5p	4.04914	2.64961	1.39953	6.82729e-28
BRCA	hsa-miR-1301-3p	3.30678	1.8712	1.43557	4.32606e-37
BRCA	hsa-miR-592	1.57579	0.124095	1.45169	3.20135e-50
BRCA	hsa-miR-203b-3p	4.23508	2.78291	1.45217	1.88096e-13
BRCA	hsa-miR-203b-5p	11.1476	9.5291	1.61854	1.43467e-19
BRCA	hsa-miR-203a	11.1476	9.5291	1.61854	1.43467e-19
BRCA	hsa-miR-200c-5p	4.43883	2.80551	1.63332	4.22014e-33
BRCA	hsa-miR-181b-3p	3.55836	1.9239	1.63446	3.84332e-35
BRCA	hsa-miR-142-3p	10.001	8.32824	1.67277	2.43344e-24
BRCA	hsa-miR-184	2.89768	1.11297	1.78471	1.19863e-17
BRCA	hsa-miR-200b-3p	8.62474	6.60135	2.02339	8.33762e-38
BRCA	hsa-miR-200c-3p	12.5714	10.5284	2.04301	2.55165e-39
BRCA	hsa-miR-190b	3.17063	1.05029	2.12034	1.29158e-28
BRCA	hsa-miR-141-5p	8.39311	6.25118	2.14193	4.32606e-37
BRCA	hsa-miR-375	12.6538	10.4553	2.1985	3.33275e-20
BRCA	hsa-miR-21-3p	10.4764	8.26122	2.21517	1.41957e-50
BRCA	hsa-miR-21-5p	16.9522	14.726	2.22621	1.62337e-54
BRCA	hsa-miR-182-5p	14.4308	12.1922	2.23861	9.13075e-49
BRCA	hsa-miR-196a-5p	7.67098	5.41604	2.25495	1.74107e-21
BRCA	hsa-miR-200a-3p	7.2876	5.02087	2.26673	2.55165e-39
BRCA	hsa-miR-200a-5p	8.35707	6.0091	2.34797	6.92846e-43
BRCA	hsa-miR-210-3p	7.94788	5.50307	2.44481	4.76666e-31
BRCA	hsa-miR-96-5p	4.30534	1.71174	2.59359	2.46609e-54
BRCA	hsa-miR-429	5.85358	3.21918	2.63441	1.33323e-45
BRCA	hsa-miR-183-5p	13.0575	10.2026	2.85489	1.14606e-53
BRCA	hsa-miR-141-3p	9.16294	6.22099	2.94195	6.2154e-47
BRCA	hsa-miR-1307-5p	6.94748	3.94422	3.00327	1.41957e-50
HNSC	hsa-miR-375	7.45064	11.6021	-4.15147	1.88716e-17
HNSC	hsa-miR-1	4.42262	7.8511	-3.42847	9.50889e-09
HNSC	hsa-miR-133a-3p	4.36055	7.1929	-2.83234	1.57157e-06
HNSC	hsa-miR-206	6.11298	8.67555	-2.56258	7.23296e-05
HNSC	hsa-miR-139-3p	2.83699	5.10403	-2.26704	5.64735e-21
HNSC	hsa-miR-99a-5p	7.6582	9.8952	-2.23699	1.01008e-18
HNSC	hsa-miR-29c-3p	9.40444	11.5441	-2.13965	3.38857e-18
HNSC	hsa-miR-30a-3p	10.147	12.1988	-2.05178	1.28664e-18
HNSC	hsa-let-7c-5p	9.6204	11.6632	-2.04285	1.01008e-18
HNSC	hsa-miR-133b	1.99402	4.0315	-2.03748	1.57157e-06
HNSC	hsa-miR-204-5p	1.148	3.06283	-1.91483	3.38857e-18
HNSC	hsa-miR-4510	2.26015	4.16019	-1.90005	1.88716e-17
HNSC	hsa-miR-378d	1.51019	3.3868	-1.8766	1.59091e-13
HNSC	hsa-miR-411-5p	2.4992	4.35657	-1.85737	9.05759e-17
HNSC	hsa-miR-101-3p	12.0891	13.9164	-1.82726	1.32415e-21
HNSC	hsa-miR-378c	4.93301	6.73122	-1.79821	3.22778e-12
HNSC	hsa-miR-381-3p	6.07377	7.84535	-1.77159	1.22982e-12
HNSC	hsa-miR-136-3p	2.35142	4.10564	-1.75422	1.01008e-18
HNSC	hsa-miR-1247-3p	4.18619	5.93798	-1.75179	9.50889e-09
HNSC	hsa-miR-30a-5p	11.5591	13.2894	-1.73028	8.27375e-18
HNSC	hsa-miR-125b-2-3p	3.53947	5.26489	-1.72541	3.20864e-14
HNSC	hsa-miR-379-5p	8.83449	10.5401	-1.70558	1.3326e-14
HNSC	hsa-miR-410-3p	2.70229	4.39844	-1.69615	1.09794e-14
HNSC	hsa-miR-30c-2-3p	3.17036	4.85009	-1.67973	9.05759e-17
HNSC	hsa-miR-100-5p	10.8423	12.5089	-1.66655	3.38857e-18
HNSC	hsa-miR-195-5p	3.58906	5.24691	-1.65785	3.89657e-19
HNSC	hsa-miR-486-5p	6.55127	8.1647	-1.61343	6.67964e-08
HNSC	hsa-miR-486-3p	6.55129	8.16472	-1.61343	6.67964e-08
HNSC	hsa-miR-654-3p	3.77098	5.38423	-1.61325	2.55663e-13
HNSC	hsa-miR-6510-3p	2.87065	4.45329	-1.58264	5.16715e-07
HNSC	hsa-miR-143-3p	15.2568	16.7905	-1.53371	4.14082e-14
HNSC	hsa-miR-299-5p	1.79109	3.23302	-1.44192	1.16651e-09
HNSC	hsa-miR-139-5p	4.31718	5.75353	-1.43635	1.3326e-14
HNSC	hsa-miR-337-3p	3.29684	4.7066	-1.40976	3.96711e-11
HNSC	hsa-miR-144-3p	2.50104	3.90019	-1.39915	6.67964e-08
HNSC	hsa-miR-376c-3p	2.02867	3.36046	-1.33179	2.85227e-12
HNSC	hsa-miR-378a-3p	8.01745	9.34437	-1.32692	3.96711e-11
HNSC	hsa-miR-29a-3p	11.6354	12.951	-1.31565	8.27375e-18
HNSC	hsa-miR-127-3p	8.53521	9.85018	-1.31497	5.60356e-10
HNSC	hsa-miR-378i	1.27625	2.58884	-1.31259	2.44255e-13
HNSC	hsa-miR-378a-5p	6.15756	7.45715	-1.29959	6.01122e-09
HNSC	hsa-miR-378b	0.625415	1.90401	-1.2786	6.46956e-11
HNSC	hsa-miR-145-3p	3.72631	4.89924	-1.17293	1.75489e-16
HNSC	hsa-miR-451a	7.9471	9.11364	-1.16654	7.23296e-05
HNSC	hsa-miR-26a-5p	9.97217	11.1355	-1.16331	9.05759e-17
HNSC	hsa-miR-217	2.62107	3.76452	-1.14346	9.50889e-09
HNSC	hsa-miR-495-3p	1.98207	3.09544	-1.11338	1.16651e-09
HNSC	hsa-miR-369-5p	1.54858	2.63304	-1.08447	1.32659e-12
HNSC	hsa-miR-1260b	3.0176	4.08187	-1.06427	1.55989e-06
HNSC	hsa-miR-199b-5p	6.23667	7.2976	-1.06093	1.16651e-09
HNSC	hsa-miR-377-5p	1.12307	2.18076	-1.05769	2.85227e-12
HNSC	hsa-miR-101-5p	1.56812	2.61699	-1.04887	9.56869e-17
HNSC	hsa-miR-125b-5p	7.69983	8.73662	-1.03678	2.85227e-12
HNSC	hsa-miR-432-5p	2.30622	3.34137	-1.03515	3.89954e-09
HNSC	hsa-miR-937-3p	1.63955	0.618478	1.02108	2.02428e-14
HNSC	hsa-miR-7-1-3p	3.59594	2.57377	1.02218	2.85227e-12
HNSC	hsa-miR-425-5p	6.95491	5.92953	1.02538	1.48474e-07
HNSC	hsa-miR-484	5.65081	4.61558	1.03522	1.32659e-12
HNSC	hsa-miR-424-3p	1.79599	0.759836	1.03615	9.2466e-18
HNSC	hsa-miR-4746-5p	1.90079	0.859235	1.04156	3.94226e-17
HNSC	hsa-miR-744-3p	3.31445	2.27118	1.04327	5.60356e-10
HNSC	hsa-miR-589-3p	1.82332	0.751502	1.07182	3.94226e-17
HNSC	hsa-miR-454-3p	2.46973	1.39616	1.07358	2.02428e-14
HNSC	hsa-miR-2355-3p	2.31911	1.24347	1.07565	7.98799e-13
HNSC	hsa-miR-15b-3p	4.79561	3.71921	1.07641	3.20864e-14
HNSC	hsa-miR-20a-5p	7.79523	6.71546	1.07977	9.50889e-09
HNSC	hsa-miR-222-3p	5.95779	4.87425	1.08355	1.4171e-12
HNSC	hsa-miR-23a-5p	2.18053	1.09172	1.08881	3.22778e-12
HNSC	hsa-miR-4326	1.85778	0.748102	1.10968	9.32227e-09
HNSC	hsa-miR-203b-3p	6.00196	4.88686	1.11511	7.68511e-06
HNSC	hsa-miR-301a-5p	1.56861	0.450744	1.11786	9.05759e-17
HNSC	hsa-miR-3184-5p	6.18013	5.04528	1.13485	1.59091e-13
HNSC	hsa-miR-423-3p	6.18013	5.04528	1.13485	1.59091e-13
HNSC	hsa-miR-450a-5p	2.35921	1.19699	1.16222	9.56869e-17
HNSC	hsa-miR-182-5p	13.0051	11.8102	1.19491	5.60356e-10
HNSC	hsa-miR-1293	1.82773	0.626345	1.20138	3.74472e-11
HNSC	hsa-miR-671-5p	2.27521	1.0673	1.2079	1.01008e-18
HNSC	hsa-miR-24-2-5p	4.6414	3.42736	1.21405	3.74472e-11
HNSC	hsa-miR-187-3p	4.16007	2.94069	1.21938	7.23296e-05
HNSC	hsa-miR-615-3p	1.28798	0.0636085	1.22437	9.29352e-23
HNSC	hsa-miR-19a-3p	4.14219	2.91248	1.22971	1.3715e-10
HNSC	hsa-miR-96-5p	3.37393	2.1398	1.23414	4.97093e-14
HNSC	hsa-miR-4652-5p	1.42894	0.18181	1.24713	6.29014e-16
HNSC	hsa-miR-708-3p	6.71815	5.46552	1.25263	7.00345e-12
HNSC	hsa-miR-142-3p	9.93255	8.64266	1.28989	1.48474e-07
HNSC	hsa-miR-130b-3p	3.76495	2.44991	1.31504	2.93183e-21
HNSC	hsa-miR-130b-5p	2.71622	1.39656	1.31966	1.19386e-18
HNSC	hsa-miR-93-3p	2.92377	1.58577	1.338	1.01008e-18
HNSC	hsa-miR-944	6.94618	5.60193	1.34425	5.60356e-10
HNSC	hsa-miR-455-5p	5.05967	3.71358	1.3461	6.05377e-16
HNSC	hsa-miR-21-3p	11.5534	10.2031	1.35037	3.74472e-11
HNSC	hsa-miR-135b-5p	4.31538	2.96457	1.35081	1.16651e-09
HNSC	hsa-miR-18a-5p	3.67657	2.31678	1.35979	2.02428e-14
HNSC	hsa-miR-1301-3p	2.51313	1.11132	1.40181	5.64735e-21
HNSC	hsa-miR-17-5p	8.28478	6.86527	1.41951	2.55663e-13
HNSC	hsa-miR-301a-3p	2.47502	1.04986	1.42516	8.27375e-18
HNSC	hsa-miR-2355-5p	5.4109	3.96629	1.44461	1.75489e-16
HNSC	hsa-miR-183-5p	11.9267	10.4645	1.46224	4.14082e-14
HNSC	hsa-miR-324-5p	3.71672	2.25027	1.46645	1.75489e-16
HNSC	hsa-miR-205-5p	12.8164	11.3276	1.48877	1.89615e-10
HNSC	hsa-miR-424-5p	5.59857	4.08931	1.50926	9.56869e-17
HNSC	hsa-miR-21-5p	17.1797	15.6344	1.54521	9.58918e-20
HNSC	hsa-miR-93-5p	11.7078	10.1463	1.56149	1.3326e-14
HNSC	hsa-miR-1307-3p	9.71986	8.14314	1.57672	8.27375e-18
HNSC	hsa-miR-708-5p	5.63991	4.05902	1.58089	3.20864e-14
HNSC	hsa-miR-503-5p	2.56973	0.955176	1.61455	9.58918e-20
HNSC	hsa-miR-9-5p	9.10455	7.46689	1.63766	0.000219972
HNSC	hsa-miR-193b-3p	6.34749	4.65144	1.69605	9.05759e-17
HNSC	hsa-miR-31-3p	4.43814	2.64347	1.79467	9.50889e-09
HNSC	hsa-miR-224-5p	6.12789	4.21299	1.9149	1.09794e-14
HNSC	hsa-miR-767-5p	2.40819	0.451993	1.9562	7.23296e-05
HNSC	hsa-miR-105-5p	2.67603	0.606004	2.07003	0.000714076
HNSC	hsa-miR-1269a	3.59139	1.31267	2.27873	2.85318e-05
HNSC	hsa-miR-31-5p	5.0776	2.57725	2.50035	1.32659e-12
HNSC	hsa-miR-455-3p	7.74204	5.02445	2.71759	2.93183e-21
HNSC	hsa-miR-210-3p	9.076	5.87024	3.20576	1.88716e-17
HNSC	hsa-miR-196a-5p	4.73113	1.28351	3.44762	1.7908e-19
HNSC	hsa-miR-196b-5p	6.17457	2.59275	3.58182	9.29352e-23
KIRC	hsa-miR-200c-3p	4.40184	9.84449	-5.44265	5.44494e-36
KIRC	hsa-miR-141-3p	1.80107	6.88399	-5.08292	9.89696e-36
KIRC	hsa-miR-141-5p	1.0584	5.30243	-4.24403	4.92287e-35
KIRC	hsa-miR-508-3p	2.48631	5.94183	-3.45553	6.44513e-27
KIRC	hsa-miR-514a-3p	2.06411	5.48915	-3.42504	2.52228e-23
KIRC	hsa-miR-891a-5p	1.71466	4.8427	-3.12804	1.67988e-25
KIRC	hsa-miR-129-5p	0.895398	3.89897	-3.00357	5.44494e-36
KIRC	hsa-miR-362-5p	2.68984	5.44854	-2.75869	9.89696e-36
KIRC	hsa-miR-9-5p	7.50975	10.2463	-2.73656	2.55669e-20
KIRC	hsa-miR-184	0.23263	2.81728	-2.58465	7.5963e-38
KIRC	hsa-miR-203b-3p	1.07396	3.55625	-2.48229	3.18368e-30
KIRC	hsa-miR-187-3p	2.07626	4.46697	-2.39071	5.25006e-20
KIRC	hsa-miR-532-3p	4.44568	6.69503	-2.24934	5.79006e-35
KIRC	hsa-miR-206	0.319499	2.55853	-2.23903	1.79452e-39
KIRC	hsa-miR-675-3p	3.16175	5.40074	-2.239	2.08269e-18
KIRC	hsa-miR-204-5p	6.8362	9.0039	-2.1677	2.80365e-17
KIRC	hsa-miR-203b-5p	7.38525	9.55221	-2.16696	1.48923e-23
KIRC	hsa-miR-203a	7.38525	9.55221	-2.16696	1.48923e-23
KIRC	hsa-miR-509-3p	1.97266	4.09342	-2.12076	1.03858e-17
KIRC	hsa-miR-199a-5p	6.75501	8.77168	-2.01667	1.28274e-30
KIRC	hsa-miR-429	3.80242	5.8152	-2.01278	5.79006e-35
KIRC	hsa-miR-135a-5p	2.33453	4.2912	-1.95666	1.08669e-15
KIRC	hsa-miR-199b-5p	1.70802	3.60769	-1.89967	1.48923e-23
KIRC	hsa-miR-1251-5p	1.52578	3.41864	-1.89286	2.12901e-13
KIRC	hsa-miR-200b-3p	6.62374	8.47738	-1.85364	9.89696e-36
KIRC	hsa-miR-138-5p	0.676925	2.51227	-1.83534	2.72962e-30
KIRC	hsa-miR-874-3p	3.19387	4.98327	-1.7894	4.17935e-30
KIRC	hsa-miR-508-5p	0.197645	1.97916	-1.78152	2.08738e-32
KIRC	hsa-miR-500a-3p	7.01796	8.78837	-1.77041	5.44494e-36
KIRC	hsa-miR-660-5p	4.27731	6.01655	-1.73925	2.08738e-32
KIRC	hsa-miR-363-3p	3.98591	5.71535	-1.72944	8.03579e-32
KIRC	hsa-miR-199a-3p	8.07244	9.78193	-1.70949	3.18368e-30
KIRC	hsa-miR-30c-2-3p	6.43469	8.14116	-1.70646	5.44494e-36
KIRC	hsa-miR-149-5p	2.44094	4.1456	-1.70466	6.44513e-27
KIRC	hsa-miR-199b-3p	7.06321	8.76474	-1.70153	6.64511e-29
KIRC	hsa-miR-200a-5p	6.27692	7.95029	-1.67337	9.89696e-36
KIRC	hsa-miR-1	2.39305	4.00818	-1.61513	5.57971e-22
KIRC	hsa-miR-338-5p	3.40773	5.01549	-1.60776	6.92431e-22
KIRC	hsa-miR-3065-3p	3.41025	5.01605	-1.6058	6.92431e-22
KIRC	hsa-miR-188-5p	1.33291	2.92597	-1.59306	2.08738e-32
KIRC	hsa-miR-335-5p	1.70068	3.26901	-1.56833	5.1346e-28
KIRC	hsa-miR-217	3.5274	5.07919	-1.55179	2.05052e-07
KIRC	hsa-miR-501-3p	5.14765	6.69494	-1.54729	1.00084e-30
KIRC	hsa-miR-200c-5p	0.16436	1.69027	-1.52591	5.30537e-42
KIRC	hsa-miR-200a-3p	5.86614	7.38338	-1.51723	8.03579e-32
KIRC	hsa-miR-31-5p	1.8539	3.35592	-1.50202	2.12901e-13
KIRC	hsa-miR-10a-5p	13.9046	15.3979	-1.49328	2.72962e-30
KIRC	hsa-miR-127-3p	6.39075	7.86935	-1.4786	3.60214e-19
KIRC	hsa-miR-3120-5p	1.25992	2.73468	-1.47476	3.43428e-30
KIRC	hsa-miR-214-3p	1.2593	2.73403	-1.47473	3.18368e-30
KIRC	hsa-miR-375	4.42378	5.85085	-1.42707	9.08684e-10
KIRC	hsa-miR-1269a	3.17893	4.60161	-1.42268	1.05652e-05
KIRC	hsa-miR-335-3p	3.1252	4.5472	-1.422	5.25006e-20
KIRC	hsa-miR-200b-5p	1.82921	3.24618	-1.41697	2.08738e-32
KIRC	hsa-miR-136-5p	2.34373	3.75437	-1.41064	6.92431e-22
KIRC	hsa-miR-20b-5p	3.6511	5.03529	-1.38419	5.33534e-24
KIRC	hsa-miR-30b-3p	1.74857	3.12577	-1.37719	1.82247e-28
KIRC	hsa-miR-125b-5p	7.87246	9.22903	-1.35656	3.18368e-30
KIRC	hsa-let-7e-5p	9.26634	10.6141	-1.34774	6.44513e-27
KIRC	hsa-miR-127-5p	4.99622	6.30408	-1.30786	4.74021e-16
KIRC	hsa-miR-188-3p	0.926207	2.22408	-1.29788	5.1346e-28
KIRC	hsa-miR-532-5p	8.85791	10.1518	-1.29385	2.72962e-30
KIRC	hsa-miR-183-5p	8.61503	9.90604	-1.29102	4.18031e-11
KIRC	hsa-miR-337-3p	2.45592	3.73574	-1.27982	7.91632e-18
KIRC	hsa-miR-381-3p	3.49569	4.77235	-1.27665	2.55669e-20
KIRC	hsa-miR-20b-3p	0.652867	1.87971	-1.22684	2.08738e-32
KIRC	hsa-miR-214-5p	1.74553	2.97089	-1.22536	1.52454e-22
KIRC	hsa-miR-3120-3p	1.74553	2.97089	-1.22536	1.52454e-22
KIRC	hsa-miR-139-3p	3.19321	4.41776	-1.22455	5.25006e-20
KIRC	hsa-miR-483-3p	0.530382	1.73704	-1.20666	1.52454e-22
KIRC	hsa-miR-10b-5p	16.4415	17.6278	-1.18627	2.08738e-32
KIRC	hsa-miR-30a-3p	14.6237	15.7765	-1.15274	5.1346e-28
KIRC	hsa-let-7f-5p	11.7911	12.9335	-1.14242	3.72334e-10
KIRC	hsa-miR-125a-5p	8.72253	9.86104	-1.1385	5.1346e-28
KIRC	hsa-miR-4662a-5p	3.22135	4.34061	-1.11925	4.75917e-19
KIRC	hsa-miR-4662b	3.22135	4.34061	-1.11925	4.75917e-19
KIRC	hsa-miR-30c-5p	10.048	11.1507	-1.10266	8.30042e-25
KIRC	hsa-miR-502-3p	2.53044	3.62136	-1.09092	6.44513e-27
KIRC	hsa-miR-577	3.37666	4.46618	-1.08952	5.69682e-07
KIRC	hsa-miR-30b-5p	8.16861	9.25682	-1.08821	4.74021e-16
KIRC	hsa-miR-24-1-5p	3.16217	4.24179	-1.07962	4.7112e-24
KIRC	hsa-miR-133a-3p	1.883	2.96197	-1.07896	9.84907e-16
KIRC	hsa-miR-139-5p	5.68158	6.76044	-1.07885	6.8437e-15
KIRC	hsa-miR-4484	0.490374	1.55377	-1.0634	4.03585e-30
KIRC	hsa-miR-369-5p	0.498036	1.55598	-1.05794	6.92431e-22
KIRC	hsa-miR-3074-3p	3.41513	4.46912	-1.05399	4.99895e-26
KIRC	hsa-miR-10b-3p	4.44734	5.48826	-1.04092	1.94175e-33
KIRC	hsa-let-7c-3p	2.97314	4.01359	-1.04046	1.03858e-17
KIRC	hsa-miR-411-5p	0.824514	1.84855	-1.02404	1.48923e-23
KIRC	hsa-miR-501-5p	1.37946	2.3926	-1.01314	8.30042e-25
KIRC	hsa-miR-134-5p	5.73966	6.75014	-1.01047	1.65822e-09
KIRC	hsa-miR-379-5p	5.96016	6.96951	-1.00934	1.27247e-11
KIRC	hsa-let-7g-5p	8.32618	9.32822	-1.00203	1.27216e-28
KIRC	hsa-miR-452-3p	1.84744	0.844475	1.00297	6.92431e-22
KIRC	hsa-miR-4772-3p	1.6099	0.589807	1.02009	6.44513e-27
KIRC	hsa-miR-146a-5p	5.82816	4.80571	1.02245	6.78819e-12
KIRC	hsa-miR-181b-5p	8.13349	7.09243	1.04106	5.33534e-24
KIRC	hsa-miR-342-3p	6.3801	5.32815	1.05195	2.80365e-17
KIRC	hsa-miR-15a-5p	6.55143	5.45268	1.09875	1.94175e-33
KIRC	hsa-miR-34a-5p	7.84303	6.72869	1.11433	2.55669e-20
KIRC	hsa-miR-146b-5p	8.07667	6.93044	1.14623	1.71822e-09
KIRC	hsa-miR-144-3p	3.35381	2.15937	1.19444	7.83187e-11
KIRC	hsa-miR-2355-5p	5.223	3.89834	1.32466	6.88889e-33
KIRC	hsa-miR-144-5p	6.97944	5.64123	1.33821	3.68245e-12
KIRC	hsa-miR-106b-3p	7.41981	6.07961	1.34021	2.08738e-32
KIRC	hsa-miR-15b-3p	3.59879	2.20887	1.38992	1.27216e-28
KIRC	hsa-miR-3613-5p	3.26586	1.87474	1.39112	2.72962e-30
KIRC	hsa-miR-629-5p	5.65267	4.18178	1.47089	6.88889e-33
KIRC	hsa-miR-1307-5p	7.64454	6.17149	1.47305	1.52454e-22
KIRC	hsa-miR-452-5p	4.90742	3.32414	1.58328	6.44513e-27
KIRC	hsa-miR-142-5p	5.02363	3.39585	1.62778	2.55669e-20
KIRC	hsa-miR-21-3p	9.78581	8.08044	1.70538	8.30042e-25
KIRC	hsa-miR-1270	4.44728	2.58027	1.86702	5.33534e-24
KIRC	hsa-miR-584-5p	5.31043	3.43148	1.87895	5.44494e-36
KIRC	hsa-miR-592	3.38993	1.44836	1.94158	8.30042e-25
KIRC	hsa-miR-142-3p	10.4356	8.46962	1.96597	5.57971e-22
KIRC	hsa-miR-224-5p	3.7967	1.76519	2.03151	7.25444e-29
KIRC	hsa-miR-885-5p	2.75	0.610355	2.13965	1.67988e-25
KIRC	hsa-miR-21-5p	16.4983	14.2695	2.22884	8.03579e-32
KIRC	hsa-miR-155-5p	8.35656	5.22677	3.12979	5.21328e-34
KIRC	hsa-miR-210-3p	11.115	7.767	3.34804	6.47468e-33
KIRC	hsa-miR-122-5p	3.65687	0.226907	3.42996	8.58215e-35
KIRC	hsa-miR-3591-3p	3.65687	0.226907	3.42996	8.58215e-35
KIRP	hsa-miR-200c-3p	4.927	9.6988	-4.7718	6.08201e-16
KIRP	hsa-miR-141-3p	1.94053	6.38569	-4.44516	8.34105e-17
KIRP	hsa-miR-891a-5p	0.694828	4.81899	-4.12416	1.70391e-18
KIRP	hsa-miR-141-5p	1.23066	5.13089	-3.90024	2.54314e-16
KIRP	hsa-miR-217	2.11422	5.77866	-3.66444	1.19968e-13
KIRP	hsa-miR-199a-3p	6.20524	9.44109	-3.23586	9.59822e-18
KIRP	hsa-miR-199b-3p	5.2146	8.4231	-3.2085	9.59822e-18
KIRP	hsa-miR-145-5p	7.40095	10.5901	-3.18917	5.51048e-18
KIRP	hsa-miR-508-3p	2.67878	5.81938	-3.14059	2.18541e-11
KIRP	hsa-miR-187-3p	1.64096	4.73454	-3.09358	2.03575e-14
KIRP	hsa-miR-514a-3p	2.73483	5.68157	-2.94675	1.50481e-09
KIRP	hsa-miR-184	0.386524	3.23301	-2.84649	4.60678e-17
KIRP	hsa-miR-199a-5p	5.7637	8.58332	-2.81961	2.07815e-16
KIRP	hsa-miR-129-5p	0.920287	3.7365	-2.81621	1.70391e-18
KIRP	hsa-miR-139-3p	1.96142	4.73637	-2.77495	1.70391e-18
KIRP	hsa-miR-203a	6.25621	9.00587	-2.74966	5.14328e-13
KIRP	hsa-miR-203b-5p	6.25621	9.00587	-2.74966	5.14328e-13
KIRP	hsa-miR-139-5p	3.77058	6.42226	-2.65167	4.60678e-17
KIRP	hsa-miR-10b-5p	14.5359	17.1624	-2.62651	8.34105e-17
KIRP	hsa-miR-126-3p	8.86771	11.4879	-2.62023	2.09792e-18
KIRP	hsa-miR-127-3p	5.7008	8.25114	-2.55034	3.10059e-14
KIRP	hsa-miR-33a-5p	1.99292	4.48238	-2.48947	8.34105e-17
KIRP	hsa-miR-143-3p	13.7659	16.197	-2.4311	3.05581e-15
KIRP	hsa-miR-424-5p	4.75548	7.17089	-2.41541	1.19968e-13
KIRP	hsa-miR-145-3p	2.64098	5.02717	-2.3862	4.60678e-17
KIRP	hsa-miR-10b-3p	3.3142	5.68323	-2.36903	6.08201e-16
KIRP	hsa-miR-379-5p	5.34058	7.68799	-2.3474	1.7353e-12
KIRP	hsa-miR-675-3p	1.80822	4.14787	-2.33965	1.19968e-13
KIRP	hsa-miR-206	0.517355	2.85422	-2.33687	5.51048e-18
KIRP	hsa-miR-127-5p	3.52555	5.83354	-2.30799	5.14328e-13
KIRP	hsa-miR-1	1.25332	3.52221	-2.26888	6.08201e-16
KIRP	hsa-miR-143-5p	2.93468	5.1796	-2.24493	3.10059e-14
KIRP	hsa-miR-195-5p	3.10275	5.34486	-2.24211	4.60678e-17
KIRP	hsa-miR-134-5p	4.14783	6.38423	-2.2364	2.24928e-12
KIRP	hsa-miR-126-5p	5.52098	7.60967	-2.0887	4.60678e-17
KIRP	hsa-miR-1251-5p	1.03844	3.12531	-2.08687	1.50481e-09
KIRP	hsa-miR-509-3p	2.06436	4.13779	-2.07343	2.93566e-07
KIRP	hsa-miR-9-5p	7.33614	9.40041	-2.06427	1.54936e-06
KIRP	hsa-miR-214-3p	0.776727	2.81755	-2.04082	6.16862e-18
KIRP	hsa-miR-3120-5p	0.776872	2.81755	-2.04068	6.16862e-18
KIRP	hsa-miR-362-5p	3.05608	5.09239	-2.03632	6.84057e-12
KIRP	hsa-miR-381-3p	3.1836	5.21165	-2.02805	1.19968e-13
KIRP	hsa-miR-135a-5p	1.92615	3.94429	-2.01815	1.38034e-11
KIRP	hsa-miR-136-5p	1.50494	3.51975	-2.01481	5.49374e-15
KIRP	hsa-miR-214-5p	1.1835	3.19275	-2.00925	8.34105e-17
KIRP	hsa-miR-3120-3p	1.1835	3.19275	-2.00925	8.34105e-17
KIRP	hsa-miR-203b-3p	0.849776	2.84047	-1.9907	1.19968e-13
KIRP	hsa-miR-133a-3p	0.980009	2.96347	-1.98346	2.05825e-15
KIRP	hsa-miR-1247-3p	0.489601	2.40456	-1.91496	1.50957e-15
KIRP	hsa-miR-338-5p	3.51222	5.41707	-1.90484	1.38034e-11
KIRP	hsa-miR-3065-3p	3.51273	5.41747	-1.90473	1.38034e-11
KIRP	hsa-miR-4662a-5p	2.41962	4.27707	-1.85745	2.05825e-15
KIRP	hsa-miR-4662b	2.41962	4.27707	-1.85745	2.05825e-15
KIRP	hsa-miR-489-3p	0.421739	2.24903	-1.82729	2.05825e-15
KIRP	hsa-miR-192-5p	10.3928	12.2021	-1.80931	2.2596e-05
KIRP	hsa-miR-199b-5p	1.73182	3.50607	-1.77425	9.00167e-10
KIRP	hsa-miR-874-3p	3.02201	4.74162	-1.71961	3.10059e-14
KIRP	hsa-miR-654-3p	1.7133	3.4224	-1.70911	5.14328e-13
KIRP	hsa-miR-1269a	1.99706	3.65138	-1.65432	9.1602e-05
KIRP	hsa-miR-337-3p	1.69746	3.33064	-1.63317	2.24928e-12
KIRP	hsa-miR-29c-3p	9.44617	11.0716	-1.62546	1.16675e-14
KIRP	hsa-miR-192-3p	2.8499	4.47449	-1.62459	4.17438e-06
KIRP	hsa-miR-24-1-5p	2.56317	4.16721	-1.60405	2.07815e-16
KIRP	hsa-miR-194-5p	9.06323	10.6365	-1.57328	9.1602e-05
KIRP	hsa-miR-450a-5p	1.99542	3.53264	-1.53723	1.7353e-12
KIRP	hsa-miR-532-3p	4.60059	6.13465	-1.53406	1.16675e-14
KIRP	hsa-miR-506-3p	0.22859	1.75302	-1.52443	3.10059e-14
KIRP	hsa-miR-409-5p	0.916732	2.43795	-1.52122	5.83456e-12
KIRP	hsa-miR-136-3p	0.996555	2.51627	-1.51972	5.14328e-13
KIRP	hsa-miR-3065-5p	5.85317	7.36127	-1.50809	2.40672e-10
KIRP	hsa-miR-338-3p	5.85317	7.36127	-1.50809	2.40672e-10
KIRP	hsa-miR-194-3p	3.0424	4.54916	-1.50676	1.98634e-05
KIRP	hsa-miR-3074-3p	2.92419	4.399	-1.47481	8.34105e-17
KIRP	hsa-miR-508-5p	0.37422	1.84464	-1.47042	2.9717e-11
KIRP	hsa-miR-411-5p	0.743698	2.20086	-1.45716	1.75719e-13
KIRP	hsa-miR-376c-3p	0.646164	2.09933	-1.45316	3.10059e-14
KIRP	hsa-miR-542-3p	6.58245	8.02371	-1.44126	2.93566e-07
KIRP	hsa-miR-30b-5p	8.11683	9.5434	-1.42657	1.7353e-12
KIRP	hsa-miR-363-3p	4.04876	5.45956	-1.4108	1.90697e-10
KIRP	hsa-miR-100-5p	10.9636	12.3072	-1.3436	2.40672e-10
KIRP	hsa-miR-369-5p	0.392181	1.72322	-1.33104	2.05825e-15
KIRP	hsa-miR-497-5p	3.47164	4.79384	-1.3222	5.14328e-13
KIRP	hsa-miR-200c-5p	0.234297	1.55649	-1.32219	1.70391e-18
KIRP	hsa-miR-653-5p	3.04301	4.36338	-1.32037	9.74101e-09
KIRP	hsa-miR-577	2.08538	3.38795	-1.30257	1.54936e-06
KIRP	hsa-miR-1247-5p	0.415105	1.7021	-1.28699	3.05581e-15
KIRP	hsa-miR-889-3p	1.38733	2.65838	-1.27104	9.00167e-10
KIRP	hsa-miR-216a-5p	0.266397	1.53304	-1.26664	2.24928e-12
KIRP	hsa-miR-424-3p	1.29832	2.55417	-1.25586	5.83456e-12
KIRP	hsa-miR-29c-5p	4.02708	5.24408	-1.217	6.84057e-12
KIRP	hsa-miR-582-3p	5.51197	6.72751	-1.21555	2.93566e-07
KIRP	hsa-miR-542-5p	1.04884	2.24668	-1.19784	2.24928e-12
KIRP	hsa-miR-660-5p	5.32071	6.49437	-1.17366	3.59079e-10
KIRP	hsa-miR-154-5p	0.387322	1.55321	-1.16588	5.49374e-15
KIRP	hsa-miR-188-5p	1.97605	3.13849	-1.16243	2.40672e-10
KIRP	hsa-miR-26a-5p	9.66158	10.8176	-1.15605	2.07286e-16
KIRP	hsa-miR-539-5p	0.536219	1.67964	-1.14342	2.24928e-12
KIRP	hsa-miR-26b-5p	8.33073	9.46962	-1.1389	1.7353e-12
KIRP	hsa-miR-758-5p	0.612901	1.73195	-1.11905	6.84057e-12
KIRP	hsa-miR-410-3p	1.15028	2.25745	-1.10717	6.60348e-08
KIRP	hsa-miR-125b-5p	7.96701	9.06676	-1.09975	5.14328e-13
KIRP	hsa-miR-431-3p	0.820027	1.89609	-1.07607	1.00179e-11
KIRP	hsa-miR-375	5.48776	6.5618	-1.07405	0.00525028
KIRP	hsa-miR-101-5p	2.37222	3.43586	-1.06364	5.14328e-13
KIRP	hsa-miR-376a-3p	0.390481	1.4521	-1.06162	1.19968e-13
KIRP	hsa-miR-204-5p	7.96823	9.02893	-1.0607	1.54936e-06
KIRP	hsa-miR-758-3p	1.03251	2.08813	-1.05562	5.42398e-09
KIRP	hsa-miR-501-5p	1.65752	2.71262	-1.0551	5.14328e-13
KIRP	hsa-miR-500a-5p	1.41687	2.45467	-1.0378	8.70641e-11
KIRP	hsa-miR-190a-5p	2.5185	3.54761	-1.02911	2.40672e-10
KIRP	hsa-miR-500b-5p	1.41635	2.44431	-1.02796	8.70641e-11
KIRP	hsa-miR-378a-5p	4.80931	5.83606	-1.02675	9.1602e-05
KIRP	hsa-miR-432-5p	0.871223	1.89589	-1.02467	9.00167e-10
KIRP	hsa-miR-514a-5p	0.207592	1.22094	-1.01335	1.4139e-10
KIRP	hsa-miR-503-5p	1.97408	2.9792	-1.00512	1.24617e-06
KIRP	hsa-miR-509-3-5p	0.342229	1.3468	-1.00457	3.88655e-08
KIRP	hsa-miR-1304-3p	2.76168	1.74119	1.0205	1.16675e-14
KIRP	hsa-miR-589-5p	5.44774	4.42569	1.02205	1.19968e-13
KIRP	hsa-miR-106b-3p	7.01943	5.98497	1.03447	1.00179e-11
KIRP	hsa-miR-885-5p	1.49648	0.410358	1.08612	0.000356413
KIRP	hsa-miR-561-5p	1.52805	0.433568	1.09448	1.16675e-14
KIRP	hsa-miR-96-5p	3.09465	1.9968	1.09785	1.48526e-07
KIRP	hsa-miR-1307-5p	7.69081	6.5294	1.16141	1.98634e-05
KIRP	hsa-miR-155-5p	6.6255	5.40484	1.22066	6.69923e-07
KIRP	hsa-miR-584-5p	4.47341	3.21767	1.25574	2.01983e-07
KIRP	hsa-miR-93-5p	11.1976	9.90334	1.29421	1.16675e-14
KIRP	hsa-miR-146a-5p	6.3833	5.06119	1.32212	3.88655e-08
KIRP	hsa-miR-31-5p	4.31729	2.9209	1.39639	6.60348e-08
KIRP	hsa-miR-183-5p	10.903	9.45147	1.45156	5.42398e-09
KIRP	hsa-miR-625-5p	6.35731	4.82965	1.52767	1.19968e-13
KIRP	hsa-miR-625-3p	5.20164	3.66841	1.53322	1.16675e-14
KIRP	hsa-miR-34a-5p	7.99176	6.45216	1.53961	6.84057e-12
KIRP	hsa-miR-182-5p	12.3733	10.7215	1.65173	3.59079e-10
KIRP	hsa-miR-592	3.31866	1.54711	1.77155	6.84057e-12
KIRP	hsa-miR-31-3p	3.73024	1.78168	1.94856	6.61325e-10
KIRP	hsa-miR-210-3p	8.77143	6.81631	1.95512	2.40672e-10
KIRP	hsa-miR-21-3p	10.1566	7.88159	2.27502	1.16675e-14
KIRP	hsa-miR-21-5p	17.5339	14.4868	3.04704	5.51048e-18
LIHC	hsa-miR-675-3p	4.97885	7.68348	-2.70463	5.99013e-14
LIHC	hsa-miR-424-5p	5.6844	8.34376	-2.65936	5.10178e-25
LIHC	hsa-miR-1258	0.544461	3.18834	-2.64387	2.76612e-26
LIHC	hsa-miR-144-3p	2.33542	4.88639	-2.55097	8.51687e-22
LIHC	hsa-miR-139-3p	3.78718	6.26697	-2.47979	5.39968e-28
LIHC	hsa-miR-199b-3p	6.81903	9.16462	-2.3456	3.48711e-18
LIHC	hsa-miR-199a-3p	7.82791	10.169	-2.34105	3.3757e-17
LIHC	hsa-miR-1247-3p	1.91903	4.15601	-2.23697	4.66717e-12
LIHC	hsa-miR-139-5p	5.62971	7.84086	-2.21115	9.8837e-24
LIHC	hsa-miR-483-3p	3.04789	5.24778	-2.19989	2.44628e-09
LIHC	hsa-miR-3607-3p	4.53131	6.7071	-2.17579	3.3757e-17
LIHC	hsa-miR-451a	7.61613	9.76791	-2.15178	3.3757e-17
LIHC	hsa-miR-490-3p	0.345532	2.46196	-2.11642	5.39968e-28
LIHC	hsa-miR-5589-5p	1.56098	3.55484	-1.99386	3.39293e-18
LIHC	hsa-miR-199a-5p	7.30206	9.29505	-1.99299	1.20066e-11
LIHC	hsa-miR-375	9.68948	11.6682	-1.97872	1.63177e-07
LIHC	hsa-miR-483-5p	2.70539	4.60416	-1.89877	1.33131e-08
LIHC	hsa-miR-5589-3p	1.84	3.69782	-1.85781	2.17803e-15
LIHC	hsa-miR-33b-5p	1.93639	3.78246	-1.84607	3.51824e-19
LIHC	hsa-let-7c-5p	10.0117	11.8292	-1.81745	9.11044e-23
LIHC	hsa-miR-369-5p	1.29409	3.08652	-1.79242	1.53275e-18
LIHC	hsa-miR-195-5p	3.94625	5.73495	-1.7887	1.34041e-22
LIHC	hsa-miR-378d	1.70561	3.45753	-1.75192	3.51824e-19
LIHC	hsa-miR-326	4.12707	5.84947	-1.7224	4.84926e-20
LIHC	hsa-let-7c-3p	2.34135	4.06091	-1.71957	1.40068e-19
LIHC	hsa-miR-379-5p	8.10638	9.82143	-1.71505	2.02648e-14
LIHC	hsa-miR-122-3p	6.29304	7.99618	-1.70314	8.51687e-22
LIHC	hsa-miR-3591-5p	6.29304	7.99618	-1.70314	8.51687e-22
LIHC	hsa-miR-486-5p	5.95314	7.64825	-1.69511	2.17803e-15
LIHC	hsa-miR-486-3p	5.95316	7.64825	-1.6951	2.17803e-15
LIHC	hsa-miR-411-5p	2.12857	3.81448	-1.68591	4.17177e-17
LIHC	hsa-miR-654-3p	3.85591	5.50836	-1.65245	7.51427e-15
LIHC	hsa-miR-144-5p	5.81803	7.42391	-1.60588	1.23969e-14
LIHC	hsa-miR-214-5p	2.36592	3.95962	-1.59369	1.79051e-12
LIHC	hsa-miR-3120-3p	2.36592	3.95962	-1.59369	1.79051e-12
LIHC	hsa-miR-378a-5p	5.97976	7.56521	-1.58545	3.48711e-18
LIHC	hsa-miR-511-5p	2.74471	4.32906	-1.58436	4.95051e-21
LIHC	hsa-miR-3120-5p	1.57061	3.15399	-1.58337	3.3757e-17
LIHC	hsa-miR-214-3p	1.57051	3.15386	-1.58335	3.3757e-17
LIHC	hsa-miR-378c	5.26182	6.84507	-1.58326	3.25679e-16
LIHC	hsa-miR-125b-2-3p	4.00226	5.55447	-1.55221	6.45965e-21
LIHC	hsa-miR-383-5p	0.912128	2.45415	-1.54203	3.72782e-16
LIHC	hsa-miR-29c-3p	9.73154	11.2703	-1.53872	7.97936e-21
LIHC	hsa-miR-130a-3p	4.61492	6.14359	-1.52867	1.40068e-19
LIHC	hsa-miR-10a-5p	12.5276	14.0362	-1.50866	4.17177e-17
LIHC	hsa-miR-145-5p	8.75687	10.2644	-1.50755	3.3757e-17
LIHC	hsa-miR-142-3p	9.26573	10.7438	-1.47808	9.85736e-15
LIHC	hsa-miR-142-5p	4.67826	6.14189	-1.46363	5.99013e-14
LIHC	hsa-miR-455-3p	8.61179	10.0715	-1.45974	1.53275e-18
LIHC	hsa-miR-30a-3p	11.4211	12.8498	-1.42872	3.51824e-19
LIHC	hsa-miR-124-5p	0.365246	1.79363	-1.42838	3.57918e-21
LIHC	hsa-miR-450a-5p	2.33132	3.75863	-1.42731	4.95051e-21
LIHC	hsa-miR-101-3p	13.5328	14.954	-1.42121	9.11044e-23
LIHC	hsa-miR-125b-5p	8.03035	9.44755	-1.4172	6.45965e-21
LIHC	hsa-miR-99a-5p	8.94397	10.3593	-1.41532	1.23969e-14
LIHC	hsa-miR-337-3p	3.55739	4.97094	-1.41355	5.99013e-14
LIHC	hsa-miR-335-5p	2.42924	3.83676	-1.40752	3.48711e-18
LIHC	hsa-miR-200a-3p	3.77761	5.16767	-1.39006	2.69078e-07
LIHC	hsa-miR-203b-5p	8.23719	9.60728	-1.3701	0.00266201
LIHC	hsa-miR-203a	8.23719	9.60728	-1.37009	0.00266201
LIHC	hsa-miR-542-3p	6.92037	8.28059	-1.36022	1.40068e-19
LIHC	hsa-miR-3653	1.56278	2.92156	-1.35878	3.3757e-17
LIHC	hsa-miR-134-5p	6.67617	8.02948	-1.35331	8.0304e-11
LIHC	hsa-miR-30c-2-3p	4.47609	5.82779	-1.3517	4.17177e-17
LIHC	hsa-miR-758-5p	1.99163	3.3283	-1.33667	7.51427e-15
LIHC	hsa-miR-376c-3p	1.89903	3.21907	-1.32004	1.23969e-14
LIHC	hsa-miR-122-5p	13.3854	14.7	-1.31458	5.99013e-14
LIHC	hsa-miR-3591-3p	13.3854	14.7	-1.31458	5.99013e-14
LIHC	hsa-miR-3074-3p	3.99977	5.29971	-1.29993	1.34041e-22
LIHC	hsa-miR-378a-3p	8.59895	9.87569	-1.27675	5.99013e-14
LIHC	hsa-miR-127-5p	5.77652	7.05151	-1.27499	1.33573e-10
LIHC	hsa-miR-1247-5p	1.60666	2.87891	-1.27225	1.63177e-07
LIHC	hsa-miR-24-1-5p	3.37246	4.60882	-1.23636	2.17405e-21
LIHC	hsa-miR-450b-5p	2.7635	3.99902	-1.23552	3.48711e-18
LIHC	hsa-miR-505-3p	5.06213	6.28854	-1.22641	9.55478e-15
LIHC	hsa-miR-758-3p	2.68722	3.90722	-1.22	1.79051e-12
LIHC	hsa-miR-3168	0.52548	1.74525	-1.21977	2.17803e-15
LIHC	hsa-miR-150-5p	7.2133	8.42477	-1.21147	2.2534e-06
LIHC	hsa-miR-200b-3p	5.00219	6.19321	-1.19102	1.62952e-05
LIHC	hsa-miR-26b-3p	4.21116	5.39356	-1.1824	3.57918e-21
LIHC	hsa-miR-424-3p	1.6031	2.78275	-1.17965	3.57918e-21
LIHC	hsa-miR-7704	0.324353	1.49148	-1.16712	9.11044e-23
LIHC	hsa-miR-381-3p	5.55761	6.7196	-1.16199	8.0304e-11
LIHC	hsa-miR-30e-3p	12.5891	13.7342	-1.14517	2.17405e-21
LIHC	hsa-miR-136-5p	3.32026	4.45004	-1.12977	1.33573e-10
LIHC	hsa-miR-29c-5p	3.95732	5.039	-1.08168	7.78494e-17
LIHC	hsa-let-7g-3p	4.26924	5.34863	-1.07939	3.51824e-19
LIHC	hsa-miR-1468-5p	2.8803	3.9564	-1.0761	8.0304e-11
LIHC	hsa-miR-378i	2.27895	3.35151	-1.07256	9.3712e-12
LIHC	hsa-let-7b-5p	11.9124	12.9831	-1.07064	2.17803e-15
LIHC	hsa-miR-3614-5p	1.53476	2.60284	-1.06808	9.72579e-16
LIHC	hsa-miR-200a-5p	4.22277	5.28413	-1.06136	0.000100386
LIHC	hsa-miR-145-3p	3.74139	4.80235	-1.06096	1.79051e-12
LIHC	hsa-miR-1295a	2.90942	3.96849	-1.05907	6.00964e-10
LIHC	hsa-miR-1295b-5p	2.90942	3.96833	-1.05891	6.00964e-10
LIHC	hsa-miR-187-3p	1.10126	2.15261	-1.05135	5.84542e-12
LIHC	hsa-miR-136-3p	2.45599	3.50637	-1.05037	9.3029e-11
LIHC	hsa-miR-26b-5p	9.46833	10.5115	-1.04314	2.1624e-18
LIHC	hsa-miR-99a-3p	1.59492	2.61073	-1.01581	9.55478e-15
LIHC	hsa-miR-429	2.58396	3.59718	-1.01322	6.02025e-06
LIHC	hsa-miR-589-5p	5.78133	4.75837	1.02296	9.72579e-16
LIHC	hsa-miR-34a-5p	8.10328	7.07282	1.03046	1.98615e-11
LIHC	hsa-miR-532-5p	9.81628	8.77648	1.03981	1.23969e-14
LIHC	hsa-miR-221-3p	6.31725	5.22178	1.09547	9.3712e-12
LIHC	hsa-miR-500a-3p	7.79223	6.62894	1.16329	2.17803e-15
LIHC	hsa-miR-9-5p	7.27703	6.06722	1.20981	0.000841998
LIHC	hsa-miR-452-3p	2.42368	1.21145	1.21224	4.30873e-10
LIHC	hsa-miR-1266-5p	2.787	1.53282	1.25418	5.99013e-14
LIHC	hsa-miR-21-5p	16.7586	15.3825	1.37612	1.40068e-19
LIHC	hsa-miR-93-5p	11.7274	10.3463	1.38114	1.53275e-18
LIHC	hsa-miR-10b-3p	2.12288	0.540582	1.5823	3.72782e-16
LIHC	hsa-miR-96-5p	2.36525	0.747911	1.61734	2.37514e-10
LIHC	hsa-miR-767-5p	1.67378	0.0348025	1.63898	9.3029e-11
LIHC	hsa-miR-105-5p	1.83228	0.0588583	1.77342	9.3029e-11
LIHC	hsa-miR-452-5p	6.56923	4.74294	1.82628	8.22492e-12
LIHC	hsa-miR-182-5p	11.1631	9.22205	1.94101	2.44628e-09
LIHC	hsa-miR-1269b	2.61296	0.551288	2.06168	1.70509e-08
LIHC	hsa-miR-183-5p	9.65041	7.35133	2.29909	2.59226e-10
LIHC	hsa-miR-224-5p	5.8805	3.39549	2.48501	1.00127e-14
LIHC	hsa-miR-10b-5p	12.5774	9.75745	2.81991	3.3757e-17
LIHC	hsa-miR-1269a	5.93	2.46295	3.46705	1.70509e-08
LUAD	hsa-miR-486-5p	5.96862	8.85659	-2.88797	9.33484e-20
LUAD	hsa-miR-486-3p	5.96863	8.85659	-2.88797	9.33484e-20
LUAD	hsa-miR-144-5p	5.36602	8.02014	-2.65412	9.70716e-17
LUAD	hsa-miR-184	1.43712	3.91912	-2.482	9.70716e-17
LUAD	hsa-miR-451a	7.60111	10.083	-2.48188	7.81857e-15
LUAD	hsa-miR-30c-2-3p	4.01003	6.41385	-2.40382	7.61398e-23
LUAD	hsa-miR-139-3p	2.86147	5.17743	-2.31596	6.64698e-22
LUAD	hsa-miR-143-3p	15.7298	17.9037	-2.17391	5.2339e-21
LUAD	hsa-miR-144-3p	2.38739	4.56009	-2.1727	2.37372e-14
LUAD	hsa-miR-30a-3p	11.2593	13.4145	-2.15524	5.23751e-20
LUAD	hsa-miR-1	2.53416	4.49029	-1.95613	9.70716e-17
LUAD	hsa-miR-1247-3p	2.60291	4.35524	-1.75233	3.02574e-13
LUAD	hsa-miR-6129	0.564918	2.10833	-1.54341	1.91147e-15
LUAD	hsa-miR-30a-5p	12.6888	14.2146	-1.52579	5.08227e-14
LUAD	hsa-miR-195-5p	4.38136	5.78654	-1.40518	4.73498e-17
LUAD	hsa-let-7f-5p	12.2138	13.5617	-1.34788	1.91147e-15
LUAD	hsa-miR-218-5p	5.11368	6.30506	-1.19138	1.91147e-15
LUAD	hsa-miR-133a-3p	1.97321	3.1373	-1.16409	2.58697e-10
LUAD	hsa-let-7c-5p	9.41484	10.5551	-1.1403	2.46242e-13
LUAD	hsa-let-7a-5p	13.9797	15.0505	-1.0708	7.22794e-16
LUAD	hsa-miR-378a-3p	6.63554	7.66956	-1.03403	5.55241e-12
LUAD	hsa-miR-145-3p	4.26254	5.27991	-1.01738	2.37372e-14
LUAD	hsa-miR-183-3p	1.12672	0.125981	1.00074	2.65311e-21
LUAD	hsa-miR-128-3p	6.62041	5.60647	1.01394	9.70716e-17
LUAD	hsa-miR-337-3p	3.05969	2.04163	1.01806	9.90991e-10
LUAD	hsa-miR-550a-5p	1.776	0.751742	1.02426	9.70716e-17
LUAD	hsa-miR-550b-3p	1.77616	0.751742	1.02442	9.70716e-17
LUAD	hsa-miR-92a-3p	12.5935	11.5655	1.02799	1.98454e-13
LUAD	hsa-miR-431-3p	2.07844	1.04626	1.03218	3.03416e-08
LUAD	hsa-miR-454-3p	2.32638	1.2804	1.04598	7.22794e-16
LUAD	hsa-miR-324-3p	3.99364	2.93788	1.05575	2.37372e-14
LUAD	hsa-miR-3200-3p	1.73484	0.678835	1.05601	2.37372e-14
LUAD	hsa-miR-29c-5p	4.01824	2.96013	1.05812	1.02434e-11
LUAD	hsa-miR-484	5.28809	4.22556	1.06253	5.55241e-12
LUAD	hsa-miR-628-5p	3.04365	1.97749	1.06616	3.56572e-12
LUAD	hsa-miR-574-3p	5.60866	4.53759	1.07107	3.02574e-13
LUAD	hsa-miR-27b-5p	3.46019	2.38336	1.07683	8.73048e-18
LUAD	hsa-miR-5698	1.45682	0.376404	1.08041	1.95347e-12
LUAD	hsa-miR-758-3p	2.25676	1.15874	1.09802	1.97134e-10
LUAD	hsa-miR-1306-5p	2.32731	1.22262	1.10469	2.46901e-16
LUAD	hsa-miR-4326	1.61704	0.506824	1.11022	2.97542e-09
LUAD	hsa-miR-193b-5p	1.92617	0.797238	1.12894	4.73498e-17
LUAD	hsa-miR-22-5p	3.95722	2.82709	1.13013	3.02574e-13
LUAD	hsa-miR-19b-1-5p	2.22752	1.0923	1.13523	2.6328e-19
LUAD	hsa-miR-382-5p	2.69998	1.56161	1.13837	1.19816e-10
LUAD	hsa-miR-6087	2.00226	0.859426	1.14284	1.97134e-10
LUAD	hsa-miR-3127-5p	2.10824	0.963475	1.14477	8.73048e-18
LUAD	hsa-miR-24-2-5p	3.65771	2.50966	1.14804	1.98454e-13
LUAD	hsa-miR-874-3p	3.9533	2.8022	1.15109	3.02574e-13
LUAD	hsa-miR-539-5p	1.42719	0.269714	1.15748	4.34203e-17
LUAD	hsa-miR-19b-3p	5.8979	4.7396	1.1583	9.01612e-11
LUAD	hsa-miR-200c-3p	12.366	11.2045	1.16146	2.37372e-14
LUAD	hsa-miR-199b-5p	6.26247	5.09962	1.16285	1.97134e-10
LUAD	hsa-miR-323b-3p	1.34082	0.177036	1.16379	4.34203e-17
LUAD	hsa-miR-148a-5p	5.15063	3.98282	1.16781	1.95347e-12
LUAD	hsa-miR-450b-5p	3.0275	1.84278	1.18472	1.97134e-10
LUAD	hsa-miR-106a-5p	3.04863	1.85789	1.19074	5.48595e-08
LUAD	hsa-miR-29b-2-5p	4.28925	3.09638	1.19287	5.72657e-12
LUAD	hsa-miR-891a-5p	1.66614	0.473202	1.19294	4.3575e-09
LUAD	hsa-miR-940	1.68409	0.490098	1.19399	5.95238e-18
LUAD	hsa-miR-9-3p	1.39841	0.196056	1.20236	1.98454e-13
LUAD	hsa-miR-217	3.56926	2.36672	1.20254	8.02908e-09
LUAD	hsa-miR-1266-5p	3.70897	2.49833	1.21064	3.02574e-13
LUAD	hsa-let-7i-3p	5.88977	4.67556	1.21421	1.02434e-11
LUAD	hsa-miR-1287-5p	4.69248	3.47332	1.21916	7.97228e-16
LUAD	hsa-miR-194-5p	7.0802	5.85097	1.22924	1.42808e-05
LUAD	hsa-miR-642a-5p	1.74014	0.510356	1.22978	4.73498e-17
LUAD	hsa-miR-642b-3p	1.74028	0.510356	1.22993	4.73498e-17
LUAD	hsa-miR-542-3p	6.99981	5.76111	1.2387	2.58697e-10
LUAD	hsa-miR-767-5p	1.3882	0.127089	1.26111	1.42808e-05
LUAD	hsa-miR-328-3p	4.60588	3.32589	1.27999	4.16911e-14
LUAD	hsa-miR-409-3p	2.84219	1.55419	1.28801	1.37796e-11
LUAD	hsa-miR-505-5p	2.12217	0.830629	1.29154	1.12829e-17
LUAD	hsa-miR-33b-5p	1.52337	0.229688	1.29368	1.82624e-20
LUAD	hsa-miR-501-3p	4.66243	3.36706	1.29537	2.46242e-13
LUAD	hsa-miR-134-5p	6.5719	5.26161	1.31029	9.90991e-10
LUAD	hsa-miR-2355-5p	4.94347	3.63077	1.3127	7.81857e-15
LUAD	hsa-miR-20a-3p	1.90626	0.585289	1.32097	1.82624e-20
LUAD	hsa-miR-151a-5p	6.21789	4.887	1.33089	1.82624e-20
LUAD	hsa-miR-532-3p	4.19365	2.8485	1.34514	1.91147e-15
LUAD	hsa-miR-31-3p	1.58752	0.240316	1.3472	1.49844e-12
LUAD	hsa-miR-937-3p	1.96325	0.614116	1.34913	4.73498e-17
LUAD	hsa-miR-199a-3p	9.68436	8.32058	1.36379	7.22794e-16
LUAD	hsa-miR-199b-3p	8.67887	7.31506	1.36381	7.22794e-16
LUAD	hsa-miR-214-5p	3.48235	2.11807	1.36428	1.91147e-15
LUAD	hsa-miR-3120-3p	3.48235	2.11807	1.36428	1.91147e-15
LUAD	hsa-miR-200b-3p	8.56732	7.20214	1.36518	1.19418e-13
LUAD	hsa-miR-147b	1.54582	0.180602	1.36521	5.23751e-20
LUAD	hsa-miR-34a-5p	7.36876	5.97388	1.39488	9.70716e-17
LUAD	hsa-miR-589-5p	5.70146	4.30595	1.39552	2.846e-19
LUAD	hsa-miR-671-5p	1.87694	0.478664	1.39827	4.81031e-22
LUAD	hsa-miR-590-5p	2.79452	1.38655	1.40797	5.77307e-20
LUAD	hsa-miR-181b-3p	3.72864	2.29978	1.42886	9.70716e-17
LUAD	hsa-miR-191-5p	8.00769	6.57814	1.42955	7.49395e-19
LUAD	hsa-miR-149-5p	3.85586	2.41941	1.43645	9.90991e-10
LUAD	hsa-miR-766-3p	2.75324	1.31671	1.43653	2.70086e-18
LUAD	hsa-miR-200c-5p	4.14386	2.707	1.43686	9.70716e-17
LUAD	hsa-miR-629-5p	6.13597	4.6988	1.43717	2.74583e-19
LUAD	hsa-miR-92b-3p	7.15061	5.68022	1.47038	2.37372e-14
LUAD	hsa-miR-20a-5p	6.98979	5.51761	1.47217	7.81857e-15
LUAD	hsa-miR-19a-3p	3.5813	2.10337	1.47793	2.46242e-13
LUAD	hsa-miR-450a-5p	2.42986	0.951576	1.47828	1.12829e-17
LUAD	hsa-miR-29b-1-5p	1.98864	0.505595	1.48304	2.65311e-21
LUAD	hsa-miR-29a-5p	2.58966	1.10531	1.48435	1.82624e-20
LUAD	hsa-miR-505-3p	4.38666	2.89091	1.49575	7.49395e-19
LUAD	hsa-miR-200b-5p	3.46033	1.94001	1.52032	7.49395e-19
LUAD	hsa-miR-625-3p	5.78228	4.25946	1.52282	8.73048e-18
LUAD	hsa-miR-1304-3p	3.49131	1.96588	1.52543	7.49395e-19
LUAD	hsa-miR-199a-5p	8.63101	7.07875	1.55226	5.95238e-18
LUAD	hsa-miR-301a-5p	1.71502	0.146306	1.56871	6.64698e-22
LUAD	hsa-miR-105-5p	1.75734	0.183843	1.57349	2.4744e-07
LUAD	hsa-miR-629-3p	2.12422	0.539559	1.58466	5.2339e-21
LUAD	hsa-miR-503-5p	2.42053	0.835084	1.58544	5.23751e-20
LUAD	hsa-miR-577	1.6845	0.0962765	1.58822	7.49395e-19
LUAD	hsa-miR-192-5p	8.35137	6.75285	1.59852	2.58697e-10
LUAD	hsa-miR-675-3p	2.3792	0.764285	1.61491	4.5822e-11
LUAD	hsa-miR-625-5p	7.01272	5.39007	1.62265	8.64575e-19
LUAD	hsa-miR-17-5p	7.60508	5.97614	1.62895	2.70086e-18
LUAD	hsa-miR-93-3p	2.76195	1.12708	1.63486	5.2339e-21
LUAD	hsa-miR-409-5p	1.8929	0.25624	1.63666	5.2339e-21
LUAD	hsa-miR-425-5p	6.58567	4.90643	1.67923	8.64575e-19
LUAD	hsa-miR-301a-3p	2.63799	0.954374	1.68361	1.82624e-20
LUAD	hsa-miR-589-3p	2.3802	0.695872	1.68433	2.65311e-21
LUAD	hsa-miR-130b-3p	3.53056	1.83615	1.69441	4.81031e-22
LUAD	hsa-miR-1301-3p	3.12139	1.40809	1.7133	5.2339e-21
LUAD	hsa-miR-3184-5p	6.28311	4.55324	1.72987	1.82624e-20
LUAD	hsa-miR-423-3p	6.28311	4.55324	1.72987	1.82624e-20
LUAD	hsa-miR-136-5p	3.02837	1.28126	1.74711	4.73498e-17
LUAD	hsa-let-7a-2-3p	2.57804	0.825693	1.75235	2.70086e-18
LUAD	hsa-miR-429	5.94952	4.16674	1.78278	4.73498e-17
LUAD	hsa-miR-93-5p	11.0965	9.28593	1.8106	1.82624e-20
LUAD	hsa-miR-375	13.2885	11.4668	1.8217	3.02574e-13
LUAD	hsa-miR-31-5p	2.00545	0.178655	1.82679	9.70716e-17
LUAD	hsa-miR-339-5p	4.14687	2.31758	1.82929	4.34203e-17
LUAD	hsa-miR-148a-3p	14.7114	12.8574	1.85405	8.64575e-19
LUAD	hsa-miR-744-3p	3.11585	1.24882	1.86704	5.2339e-21
LUAD	hsa-miR-29b-3p	8.83615	6.96274	1.87341	7.49395e-19
LUAD	hsa-miR-7-1-3p	3.49049	1.57687	1.91362	5.10242e-24
LUAD	hsa-miR-187-3p	3.52658	1.59298	1.9336	5.72857e-10
LUAD	hsa-miR-324-5p	3.92118	1.98055	1.94064	2.01154e-20
LUAD	hsa-miR-130b-5p	2.72685	0.776983	1.94987	4.81031e-22
LUAD	hsa-miR-224-5p	4.29758	2.33784	1.95974	1.98454e-13
LUAD	hsa-miR-143-5p	4.87072	2.89776	1.97297	1.12829e-17
LUAD	hsa-miR-424-5p	5.30042	3.32161	1.9788	5.95238e-18
LUAD	hsa-miR-1307-3p	9.05101	7.03187	2.01914	7.49395e-19
LUAD	hsa-miR-331-3p	4.90965	2.88385	2.0258	6.64698e-22
LUAD	hsa-miR-1287-3p	2.36996	0.30043	2.06953	4.19317e-24
LUAD	hsa-miR-26b-3p	3.98294	1.87677	2.10617	4.81031e-22
LUAD	hsa-miR-141-3p	8.85886	6.71394	2.14492	5.2339e-21
LUAD	hsa-miR-141-5p	8.19544	6.02159	2.17385	4.81031e-22
LUAD	hsa-miR-200a-3p	7.38004	5.18669	2.19335	9.33484e-20
LUAD	hsa-miR-33a-5p	3.31826	1.09599	2.22227	2.65311e-21
LUAD	hsa-miR-196b-5p	4.17211	1.88485	2.28726	1.95347e-12
LUAD	hsa-miR-193b-3p	4.92963	2.64082	2.28881	1.82624e-20
LUAD	hsa-miR-345-5p	3.60886	1.31402	2.29484	6.64698e-22
LUAD	hsa-miR-153-5p	2.67962	0.374056	2.30556	1.18417e-22
LUAD	hsa-miR-200a-5p	8.04775	5.63586	2.41189	5.2339e-21
LUAD	hsa-miR-127-5p	5.83206	3.38228	2.44978	1.82624e-20
LUAD	hsa-miR-205-5p	5.81732	3.32549	2.49183	2.4744e-07
LUAD	hsa-miR-96-5p	3.86488	1.31268	2.5522	4.19317e-24
LUAD	hsa-let-7g-3p	4.55541	1.98711	2.5683	6.29212e-23
LUAD	hsa-miR-455-3p	6.57957	3.97209	2.60748	5.2339e-21
LUAD	hsa-miR-135b-5p	4.81123	2.13733	2.6739	2.74583e-19
LUAD	hsa-miR-21-5p	17.4011	14.727	2.67408	6.29212e-23
LUAD	hsa-miR-708-5p	4.13337	1.45312	2.68025	6.29212e-23
LUAD	hsa-miR-182-5p	13.5444	10.8601	2.68425	4.89531e-24
LUAD	hsa-miR-1307-5p	7.40899	4.7144	2.69459	1.82624e-20
LUAD	hsa-miR-183-5p	12.4421	9.68793	2.75414	4.19317e-24
LUAD	hsa-miR-708-3p	5.24636	2.44168	2.80467	5.10242e-24
LUAD	hsa-miR-21-3p	11.028	8.20139	2.8266	4.89531e-24
LUAD	hsa-miR-1269a	3.20137	0.321834	2.87953	9.70716e-17
LUAD	hsa-miR-196a-5p	3.56506	0.614643	2.95042	7.22794e-16
LUAD	hsa-miR-142-3p	10.2446	7.27316	2.97149	1.82624e-20
LUAD	hsa-miR-3607-3p	4.02535	0.87068	3.15466	2.65311e-21
LUAD	hsa-miR-9-5p	8.79139	4.52809	4.2633	7.07526e-22
LUAD	hsa-miR-210-3p	8.93008	3.18741	5.74267	4.19317e-24
LUSC	hsa-miR-486-5p	5.61403	9.25173	-3.6377	3.45119e-23
LUSC	hsa-miR-486-3p	5.61404	9.25173	-3.63768	3.45119e-23
LUSC	hsa-miR-451a	7.41944	10.782	-3.36256	1.48894e-21
LUSC	hsa-miR-144-5p	5.21799	8.56418	-3.34619	2.52803e-22
LUSC	hsa-miR-30a-5p	12.5059	15.4833	-2.97741	1.5069e-24
LUSC	hsa-miR-30a-3p	10.977	13.7761	-2.79909	2.48281e-24
LUSC	hsa-miR-30c-2-3p	3.58918	6.37567	-2.78649	5.15296e-25
LUSC	hsa-miR-144-3p	2.2377	4.98348	-2.74577	3.77603e-20
LUSC	hsa-miR-139-3p	1.88907	4.46805	-2.57898	5.15296e-25
LUSC	hsa-miR-326	4.22598	6.77456	-2.54859	2.73452e-22
LUSC	hsa-miR-3065-5p	7.59217	10.1406	-2.54846	3.74742e-24
LUSC	hsa-miR-338-3p	7.59217	10.1406	-2.54846	3.74742e-24
LUSC	hsa-miR-375	9.5587	12.0636	-2.50486	8.05509e-18
LUSC	hsa-miR-139-5p	3.67276	6.12628	-2.45352	3.74742e-24
LUSC	hsa-miR-133a-3p	1.55952	3.91257	-2.35305	1.02641e-23
LUSC	hsa-miR-30d-5p	11.5687	13.8252	-2.25649	3.74742e-24
LUSC	hsa-miR-1	1.86937	4.06115	-2.19177	1.48894e-21
LUSC	hsa-miR-338-5p	4.97182	7.15385	-2.18203	9.0015e-22
LUSC	hsa-miR-3065-3p	4.97336	7.15432	-2.18096	5.90383e-22
LUSC	hsa-miR-101-3p	12.5394	14.6299	-2.09047	1.22305e-25
LUSC	hsa-miR-218-5p	5.19123	7.23686	-2.04563	3.74742e-24
LUSC	hsa-miR-140-3p	8.69506	10.6357	-1.94068	3.27833e-24
LUSC	hsa-miR-34c-5p	4.19747	6.00801	-1.81054	3.37842e-07
LUSC	hsa-miR-181a-5p	9.96025	11.7509	-1.79066	3.27833e-24
LUSC	hsa-miR-126-5p	6.8537	8.62417	-1.77047	3.52686e-23
LUSC	hsa-miR-497-5p	4.30812	6.05173	-1.74361	1.22305e-25
LUSC	hsa-miR-143-3p	15.1294	16.8624	-1.73299	3.52686e-23
LUSC	hsa-miR-100-5p	11.7574	13.4219	-1.66449	5.90383e-22
LUSC	hsa-miR-30d-3p	2.3229	3.97511	-1.65222	3.45119e-23
LUSC	hsa-miR-181c-5p	4.54855	6.17966	-1.63111	1.72784e-22
LUSC	hsa-miR-34c-3p	3.23016	4.83092	-1.60076	5.42124e-06
LUSC	hsa-miR-29c-3p	9.74185	11.3351	-1.59321	1.57498e-18
LUSC	hsa-miR-99a-5p	7.94598	9.53897	-1.593	1.29154e-17
LUSC	hsa-miR-146b-3p	5.57586	7.13504	-1.55918	6.69052e-21
LUSC	hsa-miR-30b-5p	7.47631	9.01468	-1.53837	9.19534e-20
LUSC	hsa-miR-511-5p	3.25006	4.6855	-1.43545	2.49137e-15
LUSC	hsa-miR-145-3p	4.05512	5.4808	-1.42567	1.72784e-22
LUSC	hsa-miR-490-3p	0.197847	1.6207	-1.42285	5.15296e-25
LUSC	hsa-miR-195-5p	4.01947	5.39179	-1.37232	2.06984e-22
LUSC	hsa-miR-181a-3p	6.92706	8.29619	-1.36913	2.73452e-22
LUSC	hsa-miR-126-3p	10.4939	11.8472	-1.35325	2.12841e-14
LUSC	hsa-miR-223-3p	7.74691	9.06753	-1.32063	2.57123e-10
LUSC	hsa-miR-145-5p	9.2971	10.5788	-1.28169	3.82406e-19
LUSC	hsa-miR-1976	2.84787	4.12857	-1.28071	6.69052e-21
LUSC	hsa-miR-1247-3p	2.94183	4.20551	-1.26368	5.98438e-09
LUSC	hsa-miR-195-3p	1.46927	2.69823	-1.22896	3.45119e-23
LUSC	hsa-let-7c-5p	9.45456	10.6804	-1.22586	2.12841e-14
LUSC	hsa-miR-184	1.81449	3.03664	-1.22214	7.27575e-09
LUSC	hsa-miR-652-3p	5.04644	6.17878	-1.13234	4.8163e-17
LUSC	hsa-miR-181b-5p	7.87465	9.00135	-1.1267	2.49137e-15
LUSC	hsa-miR-29a-3p	11.5258	12.6478	-1.12204	3.92709e-19
LUSC	hsa-miR-27a-5p	3.48507	4.58609	-1.10102	4.92675e-08
LUSC	hsa-miR-29b-2-5p	3.70715	4.80533	-1.09818	3.63127e-16
LUSC	hsa-miR-150-5p	8.33721	9.43179	-1.09458	4.92675e-08
LUSC	hsa-miR-1247-5p	1.85287	2.93039	-1.07752	1.90196e-09
LUSC	hsa-miR-660-5p	4.71774	5.76765	-1.04991	1.23773e-13
LUSC	hsa-miR-101-5p	2.08756	3.12528	-1.03772	1.15761e-18
LUSC	hsa-miR-26a-5p	10.0139	11.0489	-1.03497	1.48894e-21
LUSC	hsa-miR-598-3p	3.40216	4.43573	-1.03357	1.38962e-11
LUSC	hsa-miR-323a-3p	1.52901	0.513337	1.01567	7.55734e-14
LUSC	hsa-miR-17-5p	8.42312	7.39374	1.02938	7.55734e-14
LUSC	hsa-miR-21-5p	17.1624	16.1179	1.04457	3.63127e-16
LUSC	hsa-miR-21-3p	11.1342	10.0875	1.04677	1.38962e-11
LUSC	hsa-let-7g-3p	4.85589	3.79926	1.05662	1.20271e-10
LUSC	hsa-miR-6499-3p	1.07317	0.00609814	1.06707	8.05732e-20
LUSC	hsa-miR-142-3p	10.7628	9.69515	1.06766	7.27575e-09
LUSC	hsa-miR-450b-5p	2.82095	1.7493	1.07165	2.12841e-14
LUSC	hsa-miR-760	1.68013	0.605945	1.07418	2.49137e-15
LUSC	hsa-miR-940	2.18151	1.10547	1.07604	3.63127e-16
LUSC	hsa-miR-409-5p	2.45475	1.37522	1.07953	1.8045e-09
LUSC	hsa-miR-7-1-3p	3.81234	2.7278	1.08453	1.29154e-17
LUSC	hsa-miR-183-3p	1.31077	0.203096	1.10768	3.52686e-23
LUSC	hsa-miR-877-5p	1.55699	0.434362	1.12262	3.77603e-20
LUSC	hsa-miR-200b-3p	8.55658	7.43224	1.12435	6.10568e-13
LUSC	hsa-miR-301a-3p	3.13096	2.00286	1.1281	2.49137e-15
LUSC	hsa-miR-200a-3p	7.26088	6.1295	1.13138	3.84781e-12
LUSC	hsa-miR-106a-5p	3.7999	2.66163	1.13827	1.49038e-08
LUSC	hsa-miR-409-3p	3.41917	2.28007	1.1391	2.57123e-10
LUSC	hsa-miR-628-5p	3.20353	2.05391	1.14963	2.63296e-06
LUSC	hsa-miR-3200-3p	2.177	1.01828	1.15872	2.84504e-12
LUSC	hsa-miR-203b-3p	5.95399	4.78661	1.16739	7.27575e-09
LUSC	hsa-miR-33b-5p	1.77532	0.597116	1.1782	6.85792e-15
LUSC	hsa-miR-675-3p	3.21676	2.00235	1.21441	0.000152578
LUSC	hsa-miR-200c-5p	4.46908	3.25157	1.21751	3.63127e-16
LUSC	hsa-miR-129-5p	2.45278	1.23336	1.21942	3.77404e-06
LUSC	hsa-miR-1306-5p	2.75463	1.53102	1.22361	8.05509e-18
LUSC	hsa-miR-589-3p	2.66083	1.43197	1.22886	9.19534e-20
LUSC	hsa-miR-590-5p	3.60612	2.37252	1.23359	9.19534e-20
LUSC	hsa-miR-6499-5p	1.27593	0.0418143	1.23411	9.19534e-20
LUSC	hsa-miR-452-3p	2.53759	1.28855	1.24905	2.32783e-13
LUSC	hsa-miR-200c-3p	12.5396	11.2901	1.24958	3.19758e-18
LUSC	hsa-miR-19a-3p	4.4237	3.16763	1.25608	2.32783e-13
LUSC	hsa-miR-193b-5p	2.18598	0.905593	1.28039	1.82562e-19
LUSC	hsa-miR-615-3p	1.46362	0.182635	1.28098	1.29154e-17
LUSC	hsa-miR-127-5p	6.71581	5.40607	1.30974	2.08259e-10
LUSC	hsa-miR-320d	2.55714	1.24697	1.31017	7.55734e-14
LUSC	hsa-miR-1301-3p	3.42498	2.10774	1.31724	1.82562e-19
LUSC	hsa-miR-136-5p	3.73753	2.39024	1.3473	1.23773e-13
LUSC	hsa-miR-20a-3p	2.56478	1.20375	1.36104	6.69052e-21
LUSC	hsa-miR-3607-3p	4.55501	3.18502	1.36998	5.98438e-09
LUSC	hsa-miR-1307-5p	7.63471	6.25496	1.37975	5.98438e-09
LUSC	hsa-miR-671-5p	2.5025	1.11539	1.38711	3.52686e-23
LUSC	hsa-miR-323b-3p	1.78296	0.349981	1.43298	1.82562e-19
LUSC	hsa-miR-429	6.08767	4.6456	1.44207	1.72726e-14
LUSC	hsa-miR-503-5p	2.37504	0.903558	1.47148	6.69052e-21
LUSC	hsa-miR-203a	13.4702	11.9498	1.52033	7.27575e-09
LUSC	hsa-miR-203b-5p	13.4702	11.9498	1.52033	7.27575e-09
LUSC	hsa-miR-141-5p	8.52479	6.99936	1.52542	9.19534e-20
LUSC	hsa-miR-93-3p	3.46792	1.94053	1.52739	3.45119e-23
LUSC	hsa-miR-9-3p	1.76621	0.198835	1.56738	9.19534e-20
LUSC	hsa-miR-1304-3p	4.28522	2.71536	1.56986	5.90383e-22
LUSC	hsa-miR-891a-5p	2.44474	0.867847	1.57689	6.60455e-07
LUSC	hsa-miR-200b-5p	3.44428	1.8311	1.61319	1.77125e-20
LUSC	hsa-miR-135b-5p	4.06675	2.44218	1.62457	6.10568e-13
LUSC	hsa-miR-301a-5p	2.45355	0.806672	1.64688	6.69052e-21
LUSC	hsa-miR-424-5p	5.31082	3.63923	1.67159	1.15761e-18
LUSC	hsa-miR-629-3p	2.74913	1.07593	1.67319	3.27833e-24
LUSC	hsa-miR-193b-3p	5.62543	3.93464	1.69079	6.6233e-18
LUSC	hsa-miR-200a-5p	8.33493	6.57547	1.75946	1.77125e-20
LUSC	hsa-miR-4652-5p	1.81072	0.0249967	1.78573	3.27833e-24
LUSC	hsa-miR-345-5p	4.17878	2.34634	1.83244	2.73452e-22
LUSC	hsa-miR-744-3p	3.99995	2.16456	1.83539	1.48894e-21
LUSC	hsa-miR-205-3p	1.99985	0.0889075	1.91094	1.02641e-23
LUSC	hsa-miR-1246	2.20438	0.190404	2.01398	6.69052e-21
LUSC	hsa-miR-141-3p	9.31607	7.28268	2.0334	5.90383e-22
LUSC	hsa-miR-33a-5p	4.59345	2.51128	2.08217	8.05509e-18
LUSC	hsa-miR-130b-3p	3.99366	1.90673	2.08693	1.22305e-25
LUSC	hsa-miR-1269b	2.16263	0.0655484	2.09708	5.35121e-10
LUSC	hsa-miR-455-3p	7.5993	5.42385	2.17545	1.77125e-20
LUSC	hsa-miR-182-5p	13.5561	11.3751	2.18103	1.72784e-22
LUSC	hsa-miR-130b-5p	3.47859	1.2948	2.18379	1.22305e-25
LUSC	hsa-miR-31-3p	2.64231	0.412389	2.22992	6.6233e-18
LUSC	hsa-miR-6087	3.4659	1.22907	2.23684	3.77603e-20
LUSC	hsa-miR-577	2.65736	0.396142	2.26122	1.82562e-19
LUSC	hsa-miR-96-5p	4.02267	1.6565	2.36617	2.10606e-24
LUSC	hsa-miR-224-5p	5.87554	3.39834	2.4772	1.15761e-18
LUSC	hsa-miR-708-3p	6.92503	4.19539	2.72964	3.74742e-24
LUSC	hsa-miR-31-5p	3.21095	0.478309	2.73264	6.69052e-21
LUSC	hsa-miR-183-5p	12.7709	9.94622	2.82467	1.22305e-25
LUSC	hsa-miR-149-5p	6.42517	3.55822	2.86695	1.72784e-22
LUSC	hsa-miR-6510-3p	3.47015	0.56931	2.90084	9.19534e-20
LUSC	hsa-miR-767-5p	3.28488	0.267305	3.01758	1.29154e-17
LUSC	hsa-miR-196a-5p	4.34999	0.851749	3.49824	1.48894e-21
LUSC	hsa-miR-708-5p	5.90081	2.3801	3.52071	1.22305e-25
LUSC	hsa-miR-105-5p	3.84786	0.321881	3.52598	3.82406e-19
LUSC	hsa-miR-210-3p	10.208	5.54867	4.6593	1.22305e-25
LUSC	hsa-miR-196b-5p	7.39851	2.69165	4.70686	5.15296e-25
LUSC	hsa-miR-944	6.04162	1.20719	4.83443	1.20046e-23
LUSC	hsa-miR-9-5p	10.6464	5.74794	4.89846	1.5069e-24
LUSC	hsa-miR-1269a	6.10927	0.710014	5.39926	2.73452e-22
LUSC	hsa-miR-205-5p	12.3605	5.3842	6.97627	5.15296e-25
PRAD	hsa-miR-187-3p	1.89805	3.69068	-1.79263	2.18496e-12
PRAD	hsa-miR-221-3p	6.39497	7.61805	-1.22307	6.76452e-16
PRAD	hsa-miR-184	0.686426	1.8811	-1.19467	1.92781e-10
PRAD	hsa-miR-205-5p	7.69271	8.85343	-1.16072	5.68152e-05
PRAD	hsa-miR-378d	0.780386	1.93277	-1.15239	6.39897e-17
PRAD	hsa-miR-133b	1.54643	2.64507	-1.09864	6.39897e-17
PRAD	hsa-miR-378c	3.33386	4.41135	-1.07749	2.34974e-13
PRAD	hsa-miR-148a-5p	5.04956	4.04893	1.00063	6.32973e-11
PRAD	hsa-miR-660-5p	4.64567	3.63266	1.01301	2.2449e-13
PRAD	hsa-miR-484	4.09358	3.06719	1.02639	2.18496e-12
PRAD	hsa-miR-19a-3p	3.06293	2.03161	1.03132	1.56085e-11
PRAD	hsa-miR-17-3p	7.04405	6.00807	1.03597	3.67316e-18
PRAD	hsa-miR-629-5p	5.14652	4.06259	1.08393	3.67316e-18
PRAD	hsa-miR-146b-3p	3.09144	2.00132	1.09012	7.94267e-16
PRAD	hsa-miR-106b-5p	6.4397	5.34192	1.09778	5.89846e-18
PRAD	hsa-miR-9-5p	8.00097	6.88768	1.1133	1.0279e-07
PRAD	hsa-miR-199b-5p	6.13184	5.00716	1.12468	2.2449e-13
PRAD	hsa-miR-320a	7.90947	6.76516	1.14431	6.39897e-17
PRAD	hsa-miR-153-3p	1.70378	0.548976	1.1548	6.28625e-21
PRAD	hsa-miR-708-5p	2.13725	0.962616	1.17464	2.66908e-19
PRAD	hsa-miR-30b-5p	7.94027	6.76343	1.17685	9.81092e-14
PRAD	hsa-miR-7-1-3p	3.23761	2.0407	1.19692	5.53069e-22
PRAD	hsa-miR-103a-3p	12.6546	11.4572	1.19735	1.84638e-24
PRAD	hsa-miR-103b	12.6546	11.4572	1.19735	1.84638e-24
PRAD	hsa-miR-126-3p	9.12206	7.90145	1.22061	4.21832e-16
PRAD	hsa-miR-210-3p	4.98698	3.76622	1.22077	4.18934e-06
PRAD	hsa-miR-342-3p	5.28014	4.03667	1.24347	2.14807e-22
PRAD	hsa-miR-501-3p	3.15586	1.90527	1.25059	5.53069e-22
PRAD	hsa-miR-141-5p	7.56681	6.29583	1.27098	5.39141e-18
PRAD	hsa-miR-708-3p	3.12733	1.85293	1.2744	6.28625e-21
PRAD	hsa-miR-1307-3p	7.23827	5.96311	1.27516	3.67316e-18
PRAD	hsa-miR-191-5p	7.40096	6.09379	1.30717	1.3254e-19
PRAD	hsa-miR-363-3p	6.64784	5.2496	1.39824	3.23419e-14
PRAD	hsa-miR-92a-3p	12.1029	10.6032	1.49968	4.20712e-24
PRAD	hsa-miR-19b-3p	6.00644	4.50382	1.50263	5.89846e-18
PRAD	hsa-miR-3184-3p	4.31908	2.78384	1.53525	6.28625e-21
PRAD	hsa-miR-423-5p	4.31908	2.78384	1.53525	6.28625e-21
PRAD	hsa-miR-500a-3p	6.28074	4.72283	1.55791	7.57455e-25
PRAD	hsa-miR-20b-5p	6.21261	4.62943	1.58318	1.65982e-13
PRAD	hsa-miR-25-3p	11.5946	9.99774	1.5969	7.57455e-25
PRAD	hsa-miR-146b-5p	6.58196	4.94231	1.63965	4.17432e-18
PRAD	hsa-miR-425-5p	5.36745	3.66781	1.69964	5.53069e-22
PRAD	hsa-miR-106a-5p	5.23143	3.50961	1.72181	6.39897e-17
PRAD	hsa-miR-141-3p	8.52249	6.77844	1.74404	6.59354e-18
PRAD	hsa-miR-17-5p	6.80824	5.015	1.79323	1.47445e-23
PRAD	hsa-miR-148a-3p	14.7238	12.9239	1.79986	5.53069e-22
PRAD	hsa-miR-20a-5p	6.69267	4.82936	1.8633	1.47445e-23
PRAD	hsa-miR-96-5p	3.53468	1.6244	1.91028	2.14807e-22
PRAD	hsa-miR-200c-3p	12.2776	10.2709	2.00669	2.22563e-25
PRAD	hsa-miR-93-5p	10.4752	8.43453	2.04071	2.22563e-25
PRAD	hsa-miR-153-5p	3.49696	1.42468	2.07228	5.53069e-22
PRAD	hsa-miR-183-5p	11.0366	8.64177	2.39479	4.20712e-24
PRAD	hsa-miR-182-5p	12.7345	10.2067	2.52782	7.57455e-25
PRAD	hsa-miR-375	15.2474	12.1515	3.09592	3.42844e-26
STAD	hsa-miR-1	4.04648	6.78989	-2.74341	1.04095e-17
STAD	hsa-miR-133a-3p	3.52104	6.24133	-2.72029	1.18292e-16
STAD	hsa-miR-490-3p	1.47018	3.56608	-2.0959	1.67622e-10
STAD	hsa-miR-145-5p	10.3789	12.0727	-1.69374	4.36803e-13
STAD	hsa-miR-143-3p	16.5947	18.105	-1.51029	4.57822e-13
STAD	hsa-miR-145-3p	4.90615	6.38167	-1.47552	1.71927e-14
STAD	hsa-miR-133b	0.779525	2.18544	-1.40592	4.47784e-17
STAD	hsa-miR-139-3p	2.45115	3.84647	-1.39532	4.47784e-17
STAD	hsa-miR-139-5p	4.01491	5.37381	-1.3589	9.40019e-16
STAD	hsa-miR-204-5p	1.31356	2.63076	-1.3172	2.70097e-08
STAD	hsa-miR-30a-3p	10.526	11.5596	-1.03357	6.71531e-10
STAD	hsa-miR-129-5p	1.70825	2.713	-1.00475	3.56572e-08
STAD	hsa-miR-942-5p	2.51911	1.51344	1.00567	2.48406e-07
STAD	hsa-let-7g-3p	4.0993	3.09093	1.00837	0.00102226
STAD	hsa-miR-505-3p	4.22494	3.2155	1.00944	2.01545e-05
STAD	hsa-miR-877-5p	1.42066	0.4066	1.01406	2.27011e-15
STAD	hsa-miR-493-5p	2.21457	1.19798	1.01659	1.44546e-11
STAD	hsa-miR-3127-5p	1.85961	0.837291	1.02232	1.53845e-13
STAD	hsa-miR-222-5p	2.24293	1.21998	1.02295	1.57088e-07
STAD	hsa-miR-550a-5p	1.82585	0.801121	1.02473	6.64483e-13
STAD	hsa-miR-550b-3p	1.82617	0.801121	1.02505	4.57822e-13
STAD	hsa-miR-134-5p	6.91193	5.88146	1.03047	2.48406e-07
STAD	hsa-miR-3613-5p	2.26937	1.23763	1.03174	3.53798e-09
STAD	hsa-miR-590-5p	2.84399	1.81035	1.03364	1.78344e-07
STAD	hsa-miR-409-5p	2.52606	1.48648	1.03958	7.55917e-08
STAD	hsa-miR-501-5p	1.71234	0.671003	1.04133	1.71927e-14
STAD	hsa-miR-671-5p	1.87023	0.827964	1.04226	8.03675e-14
STAD	hsa-miR-22-5p	3.93737	2.89201	1.04536	1.29394e-06
STAD	hsa-miR-32-5p	4.04133	2.9895	1.05183	8.08804e-05
STAD	hsa-miR-937-3p	1.3405	0.277116	1.06339	1.04095e-17
STAD	hsa-miR-4661-5p	1.51626	0.448773	1.06749	5.17051e-15
STAD	hsa-miR-224-5p	3.06121	1.99339	1.06783	1.95654e-06
STAD	hsa-miR-320b	3.01307	1.94422	1.06885	1.32193e-12
STAD	hsa-miR-330-5p	4.2738	3.19941	1.07439	2.3359e-05
STAD	hsa-miR-148b-3p	7.28507	6.20611	1.07896	1.95654e-06
STAD	hsa-miR-615-3p	1.39783	0.318444	1.07939	7.07009e-12
STAD	hsa-miR-4677-3p	2.06512	0.981868	1.08326	1.11157e-14
STAD	hsa-miR-181a-2-3p	7.74872	6.65782	1.0909	1.44546e-11
STAD	hsa-miR-382-5p	3.19796	2.09928	1.09868	1.53845e-13
STAD	hsa-miR-1976	2.46843	1.36904	1.09939	4.12099e-10
STAD	hsa-miR-151a-5p	5.46858	4.36883	1.09975	3.56572e-08
STAD	hsa-miR-126-3p	9.97139	8.86014	1.11124	8.75567e-05
STAD	hsa-miR-107	5.11561	4.00248	1.11313	4.47784e-17
STAD	hsa-miR-345-5p	3.0699	1.95503	1.11486	2.74767e-06
STAD	hsa-let-7i-5p	8.64806	7.52516	1.1229	5.22519e-19
STAD	hsa-miR-24-2-5p	3.71662	2.59205	1.12457	7.55917e-08
STAD	hsa-miR-409-3p	3.42629	2.29883	1.12746	1.32193e-12
STAD	hsa-miR-450b-5p	2.37082	1.23804	1.13279	1.35036e-10
STAD	hsa-miR-675-3p	2.93306	1.79914	1.13392	0.000286558
STAD	hsa-miR-301a-3p	2.307	1.16316	1.14384	8.03675e-14
STAD	hsa-miR-130b-5p	2.40322	1.2584	1.14481	1.57088e-07
STAD	hsa-miR-199a-3p	9.50495	8.35017	1.15478	2.8537e-12
STAD	hsa-miR-199b-3p	8.49945	7.33708	1.16237	1.32193e-12
STAD	hsa-miR-502-3p	2.6843	1.51201	1.17229	4.36803e-13
STAD	hsa-miR-92a-1-5p	1.69969	0.527361	1.17233	1.04095e-17
STAD	hsa-miR-15b-5p	6.40532	5.23016	1.17515	1.37401e-09
STAD	hsa-miR-188-5p	1.94046	0.763069	1.17739	1.11157e-14
STAD	hsa-miR-128-3p	6.18453	5.00524	1.17929	1.18292e-16
STAD	hsa-miR-592	1.70069	0.507197	1.1935	6.64483e-13
STAD	hsa-miR-34a-5p	6.69817	5.50406	1.19411	4.07246e-08
STAD	hsa-miR-127-5p	6.18556	4.98981	1.19575	2.74767e-06
STAD	hsa-miR-577	2.98622	1.75862	1.2276	2.3359e-05
STAD	hsa-miR-625-5p	7.47899	6.25018	1.22881	0.00102226
STAD	hsa-miR-7-1-3p	4.19498	2.95145	1.24353	1.80943e-06
STAD	hsa-miR-181b-3p	2.34599	1.10201	1.24398	1.67622e-10
STAD	hsa-miR-935	1.65614	0.405217	1.25092	1.32193e-12
STAD	hsa-miR-151a-3p	9.56569	8.31361	1.25208	1.02251e-17
STAD	hsa-miR-362-5p	2.94907	1.67603	1.27305	4.36803e-13
STAD	hsa-miR-4326	2.23436	0.93816	1.2962	4.12099e-10
STAD	hsa-miR-629-5p	5.41967	4.11848	1.30119	3.53798e-09
STAD	hsa-miR-3184-5p	5.88511	4.5804	1.3047	2.97911e-11
STAD	hsa-miR-423-3p	5.88511	4.5804	1.3047	2.97911e-11
STAD	hsa-miR-93-3p	2.87249	1.56714	1.30535	2.8537e-12
STAD	hsa-miR-103a-3p	13.0427	11.7369	1.30584	5.09301e-20
STAD	hsa-miR-103b	13.0427	11.7369	1.30584	5.09301e-20
STAD	hsa-miR-92b-3p	6.07636	4.77047	1.3059	4.47784e-17
STAD	hsa-miR-15b-3p	4.16932	2.85591	1.31341	2.48406e-07
STAD	hsa-miR-1301-3p	2.41915	1.10434	1.31481	9.40019e-16
STAD	hsa-miR-16-5p	7.74842	6.42207	1.32634	2.74767e-06
STAD	hsa-miR-7-5p	2.31017	0.972641	1.33753	2.09963e-11
STAD	hsa-miR-503-5p	2.29246	0.939943	1.35252	1.53845e-13
STAD	hsa-miR-19b-1-5p	2.55977	1.20327	1.3565	9.40019e-16
STAD	hsa-miR-1266-5p	3.29535	1.93264	1.36271	1.78344e-07
STAD	hsa-miR-589-5p	4.69645	3.32682	1.36963	4.68381e-16
STAD	hsa-miR-625-3p	6.30767	4.90358	1.40408	2.95883e-05
STAD	hsa-miR-92a-3p	12.6838	11.2675	1.4163	8.03675e-14
STAD	hsa-miR-1269a	1.68106	0.229733	1.45133	8.08804e-05
STAD	hsa-miR-660-5p	5.13219	3.63957	1.49261	1.92242e-14
STAD	hsa-miR-25-3p	12.1682	10.6538	1.51438	4.47784e-17
STAD	hsa-miR-155-5p	7.94671	6.42247	1.52424	0.00102226
STAD	hsa-miR-200c-5p	3.86207	2.32228	1.53979	2.74767e-06
STAD	hsa-miR-15a-5p	6.1484	4.60659	1.54181	9.40019e-16
STAD	hsa-miR-532-3p	4.21501	2.66198	1.55303	7.55917e-08
STAD	hsa-miR-19b-3p	6.19253	4.63134	1.56119	1.35036e-10
STAD	hsa-miR-1304-3p	3.52913	1.95011	1.57902	1.35036e-10
STAD	hsa-miR-652-3p	4.8111	3.21837	1.59273	1.53845e-13
STAD	hsa-miR-185-5p	4.99595	3.39018	1.60576	4.47784e-17
STAD	hsa-miR-191-5p	7.98796	6.37466	1.6133	6.71531e-10
STAD	hsa-miR-130b-3p	3.4077	1.79284	1.61486	1.35036e-10
STAD	hsa-miR-221-3p	7.25423	5.63351	1.62073	7.55917e-08
STAD	hsa-miR-142-5p	5.29283	3.66826	1.62458	2.3359e-05
STAD	hsa-miR-223-3p	7.59249	5.96638	1.62611	1.19082e-08
STAD	hsa-miR-552-3p	1.70065	0.071369	1.62928	4.36803e-13
STAD	hsa-miR-424-5p	5.06696	3.41365	1.65331	4.92547e-07
STAD	hsa-miR-146a-5p	6.46887	4.80612	1.66275	8.08804e-05
STAD	hsa-miR-542-3p	6.27483	4.60814	1.66669	8.00259e-14
STAD	hsa-miR-181a-5p	9.18716	7.5185	1.66865	3.68489e-18
STAD	hsa-miR-217	4.21923	2.54831	1.67091	1.32193e-12
STAD	hsa-miR-17-3p	7.62222	5.94331	1.67891	1.18292e-16
STAD	hsa-miR-1307-5p	6.8608	5.16587	1.69493	3.70983e-07
STAD	hsa-miR-106b-3p	7.40003	5.68999	1.71004	9.68282e-18
STAD	hsa-miR-708-3p	4.34391	2.62794	1.71597	1.71927e-14
STAD	hsa-miR-96-5p	3.01192	1.29465	1.71727	4.36803e-13
STAD	hsa-miR-181b-5p	7.14216	5.41843	1.72373	5.22519e-19
STAD	hsa-miR-767-5p	1.84461	0.113995	1.73061	2.95883e-05
STAD	hsa-miR-532-5p	9.20556	7.4591	1.74646	3.68489e-18
STAD	hsa-miR-425-5p	6.81067	5.04966	1.76102	2.20605e-09
STAD	hsa-miR-708-5p	3.5017	1.72827	1.77343	3.0202e-16
STAD	hsa-miR-106b-5p	7.19561	5.41521	1.78041	3.0202e-16
STAD	hsa-miR-200b-5p	4.43271	2.6482	1.78451	4.92547e-07
STAD	hsa-miR-455-3p	6.48733	4.70273	1.7846	2.48406e-07
STAD	hsa-miR-222-3p	5.5156	3.65342	1.86218	6.71531e-10
STAD	hsa-miR-105-5p	2.15098	0.221911	1.92907	0.00047533
STAD	hsa-miR-584-5p	5.58064	3.6495	1.93115	8.00259e-14
STAD	hsa-miR-203b-3p	5.22099	3.26679	1.95419	1.95654e-06
STAD	hsa-miR-20a-5p	7.5793	5.61363	1.96567	5.22519e-19
STAD	hsa-miR-19a-3p	4.22269	2.25343	1.96926	9.40019e-16
STAD	hsa-miR-500a-3p	7.12565	5.14113	1.98452	1.04095e-17
STAD	hsa-miR-1307-3p	9.12132	7.13488	1.98644	1.04095e-17
STAD	hsa-miR-93-5p	11.3747	9.31186	2.06282	9.09697e-21
STAD	hsa-miR-18a-5p	3.80292	1.73751	2.06542	4.68381e-16
STAD	hsa-miR-146b-3p	4.74462	2.64978	2.09484	5.28136e-18
STAD	hsa-miR-17-5p	8.0989	5.98413	2.11477	9.68282e-18
STAD	hsa-miR-181a-3p	5.95596	3.83567	2.12029	2.9813e-19
STAD	hsa-miR-210-3p	7.22869	5.10194	2.12675	4.92547e-07
STAD	hsa-miR-501-3p	4.80625	2.62927	2.17699	3.68489e-18
STAD	hsa-miR-552-5p	2.4639	0.241456	2.22245	4.93978e-11
STAD	hsa-miR-192-3p	5.58036	3.32805	2.25231	2.95883e-05
STAD	hsa-miR-203b-5p	11.8177	9.52458	2.29313	8.75567e-05
STAD	hsa-miR-203a	11.8177	9.52458	2.29313	8.75567e-05
STAD	hsa-miR-335-3p	5.31918	2.9856	2.33357	5.22519e-19
STAD	hsa-miR-215-5p	8.11316	5.73718	2.37598	2.01545e-05
STAD	hsa-miR-142-3p	9.85612	7.33036	2.52576	2.01545e-05
STAD	hsa-miR-21-3p	10.4966	7.86226	2.63437	1.92242e-14
STAD	hsa-miR-429	6.90192	4.2575	2.64442	1.95654e-06
STAD	hsa-miR-194-3p	5.94448	3.16919	2.77528	2.70097e-08
STAD	hsa-miR-21-5p	16.8392	14.0511	2.78812	3.36722e-21
STAD	hsa-miR-146b-5p	8.11181	5.28977	2.82204	7.47692e-20
STAD	hsa-miR-182-5p	12.1181	9.17673	2.94138	1.32193e-12
STAD	hsa-miR-135b-5p	4.34343	1.37887	2.96456	5.22519e-19
STAD	hsa-miR-141-3p	8.55062	5.57025	2.98037	4.92547e-07
STAD	hsa-miR-141-5p	7.88012	4.80268	3.07744	7.07009e-12
STAD	hsa-miR-200a-3p	8.26854	5.18748	3.08107	2.70097e-08
STAD	hsa-miR-200c-3p	11.8969	8.71853	3.17835	1.37401e-09
STAD	hsa-miR-200b-3p	9.64415	6.3111	3.33305	1.35036e-10
STAD	hsa-miR-183-5p	10.787	7.4205	3.36648	1.11157e-14
STAD	hsa-miR-200a-5p	9.05049	5.67299	3.37751	1.32193e-12
STAD	hsa-miR-194-5p	12.2575	8.67744	3.58004	1.67622e-10
STAD	hsa-miR-192-5p	13.5374	9.95183	3.58554	2.48406e-07
STAD	hsa-miR-196a-5p	5.66368	1.22404	4.43964	9.09697e-21
STAD	hsa-miR-196b-5p	6.66623	2.16068	4.50556	5.22519e-19
THCA	hsa-miR-204-5p	3.50566	6.15884	-2.65317	1.46499e-18
THCA	hsa-miR-199b-5p	4.20745	6.74143	-2.53398	1.45907e-18
THCA	hsa-miR-486-5p	6.59706	9.09866	-2.50159	2.18556e-24
THCA	hsa-miR-486-3p	6.59706	9.09866	-2.50159	2.18556e-24
THCA	hsa-miR-451a	8.40689	10.9051	-2.49822	2.18556e-24
THCA	hsa-miR-144-5p	6.1953	8.64011	-2.44481	1.77293e-23
THCA	hsa-miR-7-5p	1.75208	4.01853	-2.26645	1.06213e-19
THCA	hsa-miR-9-5p	4.9534	7.12126	-2.16786	3.05269e-22
THCA	hsa-miR-144-3p	2.91747	5.05551	-2.13803	4.10501e-21
THCA	hsa-miR-1247-3p	1.92584	3.84442	-1.91858	2.01601e-14
THCA	hsa-miR-1179	1.31172	3.21969	-1.90797	4.87705e-21
THCA	hsa-miR-3529-5p	1.27327	3.09177	-1.8185	5.84647e-18
THCA	hsa-miR-7-2-3p	1.2728	3.09122	-1.81842	1.46499e-18
THCA	hsa-miR-3529-3p	1.08165	2.8124	-1.73074	6.94806e-19
THCA	hsa-miR-379-5p	5.85255	7.5154	-1.66285	3.28077e-12
THCA	hsa-miR-1247-5p	1.06955	2.66123	-1.59168	1.06213e-19
THCA	hsa-miR-381-3p	3.53937	5.1077	-1.56832	6.36041e-13
THCA	hsa-miR-138-5p	4.5968	6.11163	-1.51483	7.85077e-18
THCA	hsa-miR-138-1-3p	1.98752	3.42889	-1.44138	4.10501e-21
THCA	hsa-miR-3120-5p	1.60352	3.00157	-1.39805	8.77329e-23
THCA	hsa-miR-214-3p	1.6028	2.99989	-1.3971	8.77329e-23
THCA	hsa-miR-199a-3p	8.51783	9.90812	-1.39029	4.33576e-14
THCA	hsa-miR-675-3p	1.60709	2.99172	-1.38463	6.36041e-13
THCA	hsa-miR-199b-3p	7.51297	8.89174	-1.37877	4.33576e-14
THCA	hsa-miR-150-5p	7.28404	8.60901	-1.32497	7.53864e-08
THCA	hsa-miR-363-3p	2.72049	4.01334	-1.29285	7.39923e-18
THCA	hsa-miR-20b-5p	2.65226	3.9114	-1.25913	4.33576e-14
THCA	hsa-miR-195-5p	4.17833	5.42508	-1.24674	4.76533e-24
THCA	hsa-miR-134-5p	4.61233	5.83715	-1.22482	7.53864e-08
THCA	hsa-miR-127-3p	6.14212	7.36287	-1.22074	8.76382e-07
THCA	hsa-miR-153-5p	2.53091	3.71294	-1.18203	3.20563e-20
THCA	hsa-miR-652-3p	5.15501	6.33465	-1.17964	4.10501e-21
THCA	hsa-miR-27a-5p	2.83066	4.0068	-1.17613	2.31863e-10
THCA	hsa-miR-206	0.434923	1.60859	-1.17367	1.80306e-13
THCA	hsa-miR-708-5p	4.37628	5.529	-1.15271	6.36041e-13
THCA	hsa-miR-873-5p	0.385409	1.52636	-1.14095	2.18556e-24
THCA	hsa-miR-337-3p	2.06717	3.16523	-1.09806	3.88786e-11
THCA	hsa-miR-139-3p	4.38276	5.47918	-1.09642	3.05073e-16
THCA	hsa-miR-345-3p	1.13527	2.2256	-1.09033	7.39923e-18
THCA	hsa-miR-199a-5p	7.60584	8.68538	-1.07954	3.3451e-08
THCA	hsa-miR-152-3p	8.07171	9.14123	-1.06952	3.05073e-16
THCA	hsa-miR-100-5p	13.2227	14.2874	-1.06478	3.29846e-19
THCA	hsa-miR-654-3p	2.31098	3.35788	-1.04691	7.74709e-10
THCA	hsa-miR-193b-3p	3.52282	4.52392	-1.0011	2.31863e-10
THCA	hsa-miR-509-3p	2.56859	1.53656	1.03204	3.28077e-12
THCA	hsa-miR-181a-5p	11.9723	10.9349	1.03745	5.84647e-18
THCA	hsa-miR-514a-3p	3.271	2.1757	1.0953	1.49085e-11
THCA	hsa-miR-181a-2-3p	11.4335	10.24	1.19352	6.94806e-19
THCA	hsa-miR-508-3p	4.42948	3.23332	1.19616	2.30523e-12
THCA	hsa-miR-181b-5p	9.94697	8.69414	1.25283	1.06213e-19
THCA	hsa-miR-222-5p	4.16313	2.90405	1.25907	3.05073e-16
THCA	hsa-miR-187-3p	2.43004	1.04224	1.3878	1.34041e-10
THCA	hsa-miR-31-5p	4.68146	3.25832	1.42314	1.49085e-11
THCA	hsa-miR-21-5p	16.3441	14.7979	1.54617	5.84647e-18
THCA	hsa-miR-31-3p	3.96793	2.41322	1.55472	6.36041e-13
THCA	hsa-miR-221-5p	3.48219	1.64273	1.83946	1.06213e-19
THCA	hsa-miR-4709-3p	2.9194	0.959293	1.96011	4.8782e-29
THCA	hsa-miR-34a-5p	8.46448	6.3767	2.08778	1.07889e-25
THCA	hsa-miR-375	10.9978	8.52092	2.4769	2.02993e-14
THCA	hsa-miR-222-3p	7.86334	5.10976	2.75358	6.97246e-25
THCA	hsa-miR-551b-3p	4.12738	1.31378	2.8136	1.06213e-19
THCA	hsa-miR-221-3p	9.79192	6.86012	2.9318	1.69848e-25
THCA	hsa-miR-146b-5p	12.5402	7.74659	4.79362	8.77329e-23
THCA	hsa-miR-146b-3p	9.85711	4.96536	4.89175	1.77293e-23
UCEC	hsa-miR-1	2.72727	6.51485	-3.78758	5.7774e-17
UCEC	hsa-miR-133a-3p	2.04879	5.11019	-3.06141	1.87644e-17
UCEC	hsa-miR-143-3p	14.9377	17.8735	-2.9358	5.06157e-19
UCEC	hsa-miR-100-5p	10.7141	13.5812	-2.86709	1.06226e-17
UCEC	hsa-miR-1247-3p	2.7243	5.48817	-2.76388	4.44014e-14
UCEC	hsa-miR-145-5p	9.29195	11.9348	-2.6428	2.91034e-18
UCEC	hsa-miR-99a-5p	8.48421	11.0275	-2.54324	5.7774e-17
UCEC	hsa-miR-145-3p	4.1883	6.70396	-2.51566	7.96748e-18
UCEC	hsa-miR-381-3p	4.539	6.90267	-2.36367	1.52492e-16
UCEC	hsa-miR-139-5p	2.78678	4.95746	-2.17068	7.96748e-18
UCEC	hsa-miR-424-5p	6.1978	8.25331	-2.05551	1.69181e-07
UCEC	hsa-miR-139-3p	1.31611	3.36221	-2.0461	1.64124e-18
UCEC	hsa-miR-204-5p	2.87908	4.9045	-2.02542	5.83219e-08
UCEC	hsa-miR-542-3p	6.40314	8.41211	-2.00897	3.01942e-12
UCEC	hsa-miR-424-3p	1.5601	3.4623	-1.9022	1.57922e-09
UCEC	hsa-let-7c-5p	9.8503	11.6043	-1.75402	1.66334e-14
UCEC	hsa-miR-10b-5p	15.4241	17.1612	-1.73701	1.89453e-12
UCEC	hsa-miR-1247-5p	1.64662	3.37993	-1.73332	1.47156e-10
UCEC	hsa-miR-101-3p	12.0901	13.813	-1.72294	7.28664e-15
UCEC	hsa-miR-379-5p	7.39621	9.09066	-1.69445	9.25191e-12
UCEC	hsa-miR-195-5p	4.66629	6.26855	-1.60226	4.48623e-10
UCEC	hsa-miR-125b-5p	8.59741	10.173	-1.57563	2.6957e-08
UCEC	hsa-miR-125b-2-3p	3.47765	5.04176	-1.56412	1.36838e-10
UCEC	hsa-miR-140-3p	8.09253	9.63675	-1.54422	8.64821e-15
UCEC	hsa-miR-450a-5p	2.43896	3.91435	-1.47539	1.69181e-07
UCEC	hsa-miR-411-5p	1.64593	3.1148	-1.46887	5.90441e-12
UCEC	hsa-miR-101-5p	1.95073	3.39951	-1.44878	8.18691e-12
UCEC	hsa-miR-127-3p	7.38334	8.81142	-1.42809	4.00626e-09
UCEC	hsa-miR-143-5p	5.06859	6.49157	-1.42298	5.83219e-08
UCEC	hsa-miR-4510	2.63261	4.01139	-1.37878	8.18691e-12
UCEC	hsa-miR-29c-3p	8.66019	9.99321	-1.33302	5.83219e-08
UCEC	hsa-miR-450b-5p	2.68083	4.00926	-1.32843	4.83396e-07
UCEC	hsa-miR-3926	0.561218	1.87653	-1.31532	1.87644e-17
UCEC	hsa-miR-27b-3p	9.81233	11.0813	-1.26899	1.89453e-12
UCEC	hsa-miR-195-3p	1.62723	2.87189	-1.24466	8.18691e-12
UCEC	hsa-miR-136-3p	1.76378	2.97873	-1.21496	1.69181e-07
UCEC	hsa-miR-542-5p	0.9806	2.13603	-1.15543	5.83219e-08
UCEC	hsa-miR-10b-3p	3.86728	5.02019	-1.15291	4.00626e-09
UCEC	hsa-miR-29a-3p	11.0128	12.1635	-1.15061	1.78856e-09
UCEC	hsa-miR-133b	0.26734	1.38438	-1.11704	2.91034e-18
UCEC	hsa-miR-99a-3p	1.4756	2.53474	-1.05914	2.86962e-09
UCEC	hsa-miR-497-5p	4.59018	5.59955	-1.00937	1.68935e-05
UCEC	hsa-miR-188-5p	2.24743	1.23377	1.01366	4.48623e-10
UCEC	hsa-miR-501-5p	2.06853	1.05176	1.01676	3.22582e-11
UCEC	hsa-miR-148a-3p	14.3822	13.3641	1.01812	8.47755e-05
UCEC	hsa-miR-7706	1.3188	0.299001	1.0198	5.7774e-17
UCEC	hsa-miR-181a-3p	5.808	4.78764	1.02035	6.58255e-06
UCEC	hsa-miR-550a-5p	2.32018	1.27674	1.04343	4.53454e-12
UCEC	hsa-miR-550b-3p	2.3203	1.27674	1.04355	3.01942e-12
UCEC	hsa-miR-146b-3p	5.04116	3.98932	1.05184	1.03699e-05
UCEC	hsa-miR-186-5p	7.70054	6.64171	1.05883	3.01942e-12
UCEC	hsa-miR-193b-3p	5.21639	4.14653	1.06986	1.42191e-07
UCEC	hsa-miR-3607-3p	4.95979	3.88289	1.0769	0.000910124
UCEC	hsa-miR-941	1.70341	0.616818	1.08659	1.68996e-13
UCEC	hsa-miR-16-1-3p	1.73538	0.648668	1.08672	3.68411e-16
UCEC	hsa-miR-27a-3p	9.54209	8.45533	1.08676	4.00626e-09
UCEC	hsa-miR-625-5p	6.58986	5.49464	1.09521	1.69181e-07
UCEC	hsa-miR-301b	1.26933	0.170629	1.0987	1.52492e-16
UCEC	hsa-miR-625-3p	5.34387	4.23927	1.1046	5.83219e-08
UCEC	hsa-miR-3677-3p	1.72892	0.603073	1.12585	1.68996e-13
UCEC	hsa-miR-590-3p	2.31847	1.1792	1.13927	1.68996e-13
UCEC	hsa-miR-769-3p	1.66446	0.524896	1.13957	2.02029e-16
UCEC	hsa-miR-148a-5p	4.43935	3.28718	1.15218	1.68935e-05
UCEC	hsa-miR-760	1.78908	0.620275	1.1688	1.89453e-12
UCEC	hsa-miR-128-1-5p	2.58833	1.41874	1.16959	2.02029e-16
UCEC	hsa-miR-576-5p	3.17145	1.99777	1.17368	3.01942e-12
UCEC	hsa-miR-23a-3p	10.8797	9.69591	1.18384	2.72364e-13
UCEC	hsa-miR-519a-5p	1.35945	0.168919	1.19053	4.00626e-09
UCEC	hsa-miR-532-3p	5.58247	4.38861	1.19386	1.42191e-07
UCEC	hsa-miR-885-5p	2.50202	1.30686	1.19516	0.00198997
UCEC	hsa-miR-95-3p	1.96587	0.769039	1.19684	2.86962e-09
UCEC	hsa-miR-454-3p	2.74155	1.54212	1.19943	7.065e-15
UCEC	hsa-let-7g-5p	9.07714	7.87625	1.20089	5.48405e-11
UCEC	hsa-miR-3170	1.5047	0.301104	1.20359	2.02029e-16
UCEC	hsa-miR-455-3p	7.55846	6.34926	1.2092	4.80147e-05
UCEC	hsa-miR-1269b	1.2709	0.0573158	1.21358	9.34999e-05
UCEC	hsa-miR-1180-3p	4.7037	3.48987	1.21383	1.13861e-06
UCEC	hsa-miR-1306-5p	3.03901	1.82015	1.21885	4.48623e-10
UCEC	hsa-miR-335-3p	5.96341	4.73944	1.22397	5.23833e-09
UCEC	hsa-miR-7-5p	1.41022	0.18508	1.22514	7.13779e-17
UCEC	hsa-miR-149-5p	5.04855	3.81833	1.23022	1.34565e-06
UCEC	hsa-miR-25-3p	12.6126	11.3821	1.23056	1.52492e-16
UCEC	hsa-miR-33b-5p	2.08559	0.85411	1.23148	1.62725e-09
UCEC	hsa-miR-151a-5p	6.48194	5.24619	1.23575	6.77313e-13
UCEC	hsa-miR-769-5p	4.15323	2.91702	1.23622	3.01942e-12
UCEC	hsa-miR-92a-3p	13.1807	11.9388	1.24189	2.12042e-10
UCEC	hsa-miR-4661-5p	1.85168	0.607579	1.2441	3.22066e-14
UCEC	hsa-miR-589-3p	2.37663	1.12815	1.24848	4.44014e-14
UCEC	hsa-miR-224-5p	2.9618	1.70996	1.25184	6.58255e-06
UCEC	hsa-miR-31-3p	2.30334	1.04522	1.25811	0.000130914
UCEC	hsa-miR-4724-5p	1.39398	0.122102	1.27188	7.28664e-15
UCEC	hsa-miR-449b-3p	1.58131	0.300864	1.28044	1.68935e-05
UCEC	hsa-miR-340-3p	2.75397	1.46775	1.28622	1.52492e-16
UCEC	hsa-miR-937-3p	1.55028	0.252467	1.29782	1.52492e-16
UCEC	hsa-miR-3127-5p	2.15002	0.85207	1.29795	4.05692e-16
UCEC	hsa-miR-135b-3p	1.51887	0.215498	1.30338	1.68996e-13
UCEC	hsa-miR-874-3p	4.62908	3.318	1.31109	1.07399e-07
UCEC	hsa-miR-223-3p	6.38197	5.06967	1.31229	2.87558e-05
UCEC	hsa-miR-98-3p	2.32591	1.01223	1.31368	1.66334e-14
UCEC	hsa-miR-590-5p	3.68072	2.35137	1.32935	3.01942e-12
UCEC	hsa-miR-99b-3p	6.25021	4.91396	1.33625	2.72364e-13
UCEC	hsa-miR-20a-3p	3.11107	1.77478	1.33629	3.01942e-12
UCEC	hsa-miR-500a-3p	7.92183	6.58242	1.33941	6.21609e-12
UCEC	hsa-miR-1224-5p	2.02399	0.679803	1.34419	6.58255e-06
UCEC	hsa-miR-505-3p	5.19222	3.84616	1.34606	8.18691e-12
UCEC	hsa-miR-183-3p	1.40729	0.0359074	1.37138	2.03823e-19
UCEC	hsa-miR-24-2-5p	3.85132	2.47951	1.37181	7.28664e-15
UCEC	hsa-miR-103a-3p	13.018	11.6443	1.37371	7.065e-15
UCEC	hsa-miR-103b	13.018	11.6443	1.37371	7.065e-15
UCEC	hsa-miR-4326	2.10813	0.721112	1.38702	1.57922e-09
UCEC	hsa-miR-22-5p	3.78319	2.39444	1.38875	3.22582e-11
UCEC	hsa-miR-1246	1.48488	0.0855386	1.39934	9.25191e-12
UCEC	hsa-miR-194-5p	7.09712	5.68909	1.40802	3.22582e-11
UCEC	hsa-miR-31-5p	3.1444	1.73637	1.40803	0.000804975
UCEC	hsa-miR-191-3p	2.17538	0.751879	1.4235	1.22983e-15
UCEC	hsa-let-7d-3p	7.85849	6.4339	1.42458	8.18691e-12
UCEC	hsa-miR-629-3p	2.05821	0.633366	1.42484	1.22983e-15
UCEC	hsa-miR-19b-3p	6.75667	5.32805	1.42862	3.22582e-11
UCEC	hsa-miR-744-5p	4.70466	3.27507	1.42959	1.47156e-10
UCEC	hsa-miR-629-5p	5.58685	4.1556	1.43125	8.18691e-12
UCEC	hsa-miR-18a-3p	1.71015	0.276803	1.43335	4.30089e-19
UCEC	hsa-miR-671-5p	2.43317	0.995141	1.43803	5.7774e-17
UCEC	hsa-miR-146b-5p	8.32851	6.88417	1.44434	3.22582e-11
UCEC	hsa-miR-32-5p	4.28683	2.83155	1.45528	4.48623e-10
UCEC	hsa-miR-20a-5p	7.37749	5.92128	1.45621	9.25191e-12
UCEC	hsa-miR-148b-3p	8.06958	6.60623	1.46335	4.44014e-14
UCEC	hsa-miR-215-5p	2.24255	0.768304	1.47425	7.13779e-17
UCEC	hsa-miR-3180-5p	1.58618	0.106394	1.47978	3.90058e-08
UCEC	hsa-miR-3615	2.2608	0.775507	1.48529	1.87644e-17
UCEC	hsa-miR-1226-3p	1.94856	0.457863	1.49069	5.7774e-17
UCEC	hsa-miR-449b-5p	2.2549	0.747544	1.50736	3.9096e-05
UCEC	hsa-miR-107	5.15852	3.64917	1.50935	5.7774e-17
UCEC	hsa-miR-185-3p	2.2614	0.739552	1.52185	1.06226e-17
UCEC	hsa-miR-942-5p	2.51139	0.976101	1.53529	1.52492e-16
UCEC	hsa-miR-10a-5p	15.174	13.6345	1.53946	1.69181e-07
UCEC	hsa-miR-21-5p	15.9694	14.4295	1.53988	4.44014e-14
UCEC	hsa-miR-628-5p	3.84405	2.29973	1.54432	1.09663e-10
UCEC	hsa-miR-3184-5p	6.53213	4.98534	1.54679	4.44014e-14
UCEC	hsa-miR-423-3p	6.53213	4.98534	1.54679	4.44014e-14
UCEC	hsa-miR-301a-5p	2.48746	0.937972	1.54949	3.22066e-14
UCEC	hsa-miR-449c-5p	1.94347	0.387994	1.55547	4.80147e-05
UCEC	hsa-miR-4746-5p	1.89553	0.3391	1.55643	1.64124e-18
UCEC	hsa-miR-181c-3p	6.12816	4.56132	1.56683	3.22582e-11
UCEC	hsa-miR-128-3p	7.18199	5.60946	1.57254	2.02029e-16
UCEC	hsa-miR-589-5p	4.92939	3.35581	1.57358	8.64821e-15
UCEC	hsa-miR-20b-3p	1.95601	0.37881	1.5772	2.12042e-10
UCEC	hsa-miR-339-5p	4.41917	2.83523	1.58394	9.25191e-12
UCEC	hsa-miR-1260b	3.02323	1.43897	1.58426	4.53454e-12
UCEC	hsa-miR-652-3p	5.03268	3.42806	1.60462	1.29907e-12
UCEC	hsa-miR-7-1-3p	4.48019	2.87486	1.60533	1.20736e-13
UCEC	hsa-miR-301a-3p	3.2371	1.63066	1.60644	4.05692e-16
UCEC	hsa-miR-877-5p	1.90014	0.288616	1.61152	1.42151e-18
UCEC	hsa-miR-181a-2-3p	9.49081	7.87088	1.61993	4.44014e-14
UCEC	hsa-miR-330-5p	4.30226	2.67613	1.62613	6.03818e-15
UCEC	hsa-let-7g-3p	5.91348	4.27305	1.64043	5.83219e-08
UCEC	hsa-miR-324-3p	4.41268	2.76459	1.64809	1.52492e-16
UCEC	hsa-miR-3614-5p	2.25322	0.603219	1.65001	1.89453e-12
UCEC	hsa-miR-15a-5p	6.21475	4.55459	1.66015	2.91034e-18
UCEC	hsa-miR-425-3p	3.5448	1.8586	1.68619	1.22983e-15
UCEC	hsa-miR-16-2-3p	2.9986	1.29567	1.70294	2.91034e-18
UCEC	hsa-miR-10a-3p	2.88023	1.15914	1.72109	1.09663e-10
UCEC	hsa-miR-6087	2.28447	0.555913	1.72856	1.89453e-12
UCEC	hsa-miR-766-3p	3.11916	1.35863	1.76053	2.02029e-16
UCEC	hsa-miR-181b-3p	3.18992	1.39773	1.79218	1.68996e-13
UCEC	hsa-miR-197-3p	8.00873	6.21388	1.79485	7.065e-15
UCEC	hsa-miR-338-5p	4.27278	2.47503	1.79775	2.12042e-10
UCEC	hsa-miR-106b-3p	8.38642	6.58784	1.79858	1.19453e-18
UCEC	hsa-miR-3065-3p	4.27492	2.47555	1.79937	2.12042e-10
UCEC	hsa-miR-19a-3p	4.58382	2.78349	1.80032	4.44014e-14
UCEC	hsa-miR-744-3p	4.37604	2.55651	1.81953	1.68996e-13
UCEC	hsa-miR-653-5p	2.68706	0.865403	1.82166	4.44014e-14
UCEC	hsa-miR-3613-5p	3.04608	1.2235	1.82257	1.87644e-17
UCEC	hsa-miR-185-5p	4.92198	3.08057	1.84141	1.06226e-17
UCEC	hsa-miR-142-5p	4.67972	2.83333	1.8464	3.22582e-11
UCEC	hsa-miR-324-5p	4.43515	2.56155	1.8736	1.52492e-16
UCEC	hsa-miR-196b-5p	10.4324	8.5269	1.90553	8.47755e-05
UCEC	hsa-miR-1976	2.86034	0.94569	1.91465	1.64124e-18
UCEC	hsa-miR-9-3p	3.18382	1.24742	1.93639	1.31708e-08
UCEC	hsa-miR-592	2.41386	0.472846	1.94101	1.52492e-16
UCEC	hsa-miR-16-5p	8.62428	6.65738	1.9669	3.60692e-18
UCEC	hsa-miR-1304-3p	4.15246	2.17501	1.97745	7.13779e-17
UCEC	hsa-miR-940	2.68866	0.674295	2.01436	1.87644e-17
UCEC	hsa-miR-331-3p	5.01773	2.99992	2.01781	3.88641e-16
UCEC	hsa-miR-891a-5p	2.92311	0.889027	2.03409	1.13861e-06
UCEC	hsa-miR-92b-3p	7.81863	5.7625	2.05613	3.22582e-11
UCEC	hsa-miR-192-5p	8.8471	6.76061	2.08649	1.68996e-13
UCEC	hsa-miR-106b-5p	7.93666	5.84906	2.0876	2.91034e-18
UCEC	hsa-miR-155-5p	7.4713	5.33764	2.13366	5.29457e-14
UCEC	hsa-miR-93-3p	3.93807	1.76977	2.1683	1.64124e-18
UCEC	hsa-miR-577	3.35202	1.18213	2.1699	4.48623e-10
UCEC	hsa-miR-501-3p	5.73197	3.55111	2.18087	1.87644e-17
UCEC	hsa-miR-17-5p	8.46346	6.22356	2.2399	7.96748e-18
UCEC	hsa-miR-191-5p	9.33836	7.08042	2.25794	1.87644e-17
UCEC	hsa-miR-142-3p	9.44847	7.16569	2.28278	3.01942e-12
UCEC	hsa-miR-363-3p	4.69616	2.4106	2.28556	5.48405e-11
UCEC	hsa-miR-3200-3p	3.01616	0.713854	2.3023	1.64124e-18
UCEC	hsa-miR-15b-5p	7.18689	4.78611	2.40078	2.91034e-18
UCEC	hsa-miR-146a-5p	5.38165	2.9757	2.40596	4.44014e-14
UCEC	hsa-miR-21-3p	9.81567	7.3751	2.44057	1.15751e-17
UCEC	hsa-miR-18a-5p	3.81248	1.35972	2.45276	4.30089e-19
UCEC	hsa-miR-1266-5p	4.11851	1.66455	2.45396	7.13779e-17
UCEC	hsa-miR-449a	3.93137	1.45552	2.47584	6.58255e-06
UCEC	hsa-miR-1301-3p	4.27046	1.77003	2.50044	3.10769e-19
UCEC	hsa-miR-93-5p	11.6836	9.16151	2.52209	2.03823e-19
UCEC	hsa-miR-9-5p	12.247	9.70206	2.5449	9.55458e-09
UCEC	hsa-miR-484	6.34209	3.73368	2.60841	1.19453e-18
UCEC	hsa-miR-106a-5p	4.28149	1.66262	2.61887	1.15751e-17
UCEC	hsa-miR-130b-5p	3.81438	1.1913	2.62308	1.15751e-17
UCEC	hsa-miR-345-5p	5.06909	2.41284	2.65626	7.13779e-17
UCEC	hsa-miR-130b-3p	4.26844	1.5573	2.71115	3.60692e-18
UCEC	hsa-miR-375	11.0491	8.2217	2.82738	6.49681e-06
UCEC	hsa-miR-15b-3p	5.19182	2.35728	2.83454	2.03823e-19
UCEC	hsa-miR-20b-5p	4.76716	1.84754	2.91963	1.68996e-13
UCEC	hsa-miR-203b-3p	4.59233	1.64409	2.94824	2.12042e-10
UCEC	hsa-miR-200c-5p	4.41254	1.37755	3.03499	1.06226e-17
UCEC	hsa-miR-1269a	3.41493	0.334313	3.08062	5.90441e-12
UCEC	hsa-miR-203b-5p	11.7184	8.48104	3.23735	1.22983e-15
UCEC	hsa-miR-203a	11.7184	8.48103	3.23735	1.22983e-15
UCEC	hsa-miR-1307-3p	9.89956	6.64605	3.25352	3.66001e-20
UCEC	hsa-miR-425-5p	7.53969	4.09645	3.44324	2.03823e-19
UCEC	hsa-miR-200b-5p	5.0453	1.51653	3.52877	4.30089e-19
UCEC	hsa-miR-135b-5p	5.8552	2.25519	3.60001	7.065e-15
UCEC	hsa-miR-1307-5p	8.27673	4.59079	3.68594	7.96748e-18
UCEC	hsa-miR-96-5p	4.67167	0.751871	3.9198	3.66001e-20
UCEC	hsa-miR-141-5p	8.63859	4.66736	3.97124	1.87644e-17
UCEC	hsa-miR-210-3p	9.74292	5.54857	4.19435	1.19453e-18
UCEC	hsa-miR-200c-3p	12.7652	8.43018	4.33504	1.06226e-17
UCEC	hsa-miR-200b-3p	9.91599	5.35099	4.565	2.91034e-18
UCEC	hsa-miR-200a-3p	8.62617	4.0133	4.61287	7.96748e-18
UCEC	hsa-miR-141-3p	9.67679	4.99028	4.68651	1.06226e-17
UCEC	hsa-miR-429	7.6942	2.97068	4.72352	1.19453e-18
UCEC	hsa-miR-200a-5p	9.46981	4.62911	4.84069	4.30089e-19
UCEC	hsa-miR-182-5p	14.1558	8.7873	5.36846	3.66001e-20
UCEC	hsa-miR-205-5p	7.67662	1.98968	5.68694	1.64124e-18
UCEC	hsa-miR-183-5p	13.1433	6.96052	6.18278	3.66001e-20

## Sheet: 5'-tRF-up-shared
5’-tRFs	No. of shared Cancer Type	Cancer Type
5'-M-Arg-TCT-5-1_L19	11	BLCA,BRCA,HNSC,KIRC,KIRP,LUAD,LUSC,PRAD,STAD,THCA,UCEC
5'-M-Gly-GCC-1-5_L30	9	BLCA,BRCA,HNSC,KIRC,LUAD,LUSC,PRAD,STAD,UCEC
5'-S-Arg-TCT-1-1_L19	9	BLCA,BRCA,HNSC,KIRC,LUAD,LUSC,PRAD,STAD,UCEC
5'-M-Arg-ACG-2-4_L19	8	BLCA,KIRC,KIRP,LUAD,LUSC,PRAD,STAD,UCEC
5'-M-Arg-TCG-1-1_L19	8	BLCA,BRCA,HNSC,LUAD,LUSC,PRAD,STAD,UCEC
5'-M-Cys-GCA-4-1_L29	8	BLCA,BRCA,HNSC,LUAD,LUSC,PRAD,STAD,UCEC
5'-M-Gln-CTG-5-1_L29	8	BLCA,BRCA,HNSC,LUAD,LUSC,PRAD,STAD,UCEC
5'-M-Gln-TTG-4-1_L30	8	BLCA,BRCA,HNSC,LUAD,LUSC,PRAD,STAD,UCEC
5'-M-Gly-GCC-1-5_L29	8	BLCA,BRCA,HNSC,LUAD,LUSC,PRAD,STAD,UCEC
5'-M-Leu-TAG-1-1_L21	8	BLCA,BRCA,HNSC,LUAD,LUSC,PRAD,STAD,UCEC
5'-M-Lys-TTT-5-1_L30	8	BLCA,BRCA,HNSC,LUAD,LUSC,PRAD,STAD,UCEC
5'-M-Tyr-GTA-7-1_L25	8	BLCA,BRCA,HNSC,LUAD,LUSC,PRAD,STAD,UCEC
5'-M-Val-CAC-5-1_L30	8	BLCA,BRCA,HNSC,LUAD,LUSC,PRAD,STAD,UCEC
5'-S-Arg-CCG-2-1_L19	8	BLCA,BRCA,KIRC,KIRP,LUAD,LUSC,STAD,UCEC
5'-S-Arg-TCG-3-1_L19	8	BLCA,BRCA,HNSC,KIRC,LUAD,LUSC,STAD,UCEC
5'-M-Arg-CCT-4-1_L19	7	BLCA,BRCA,KIRC,LUAD,LUSC,STAD,UCEC
5'-M-Asn-GTT-9-2_L19	7	BLCA,BRCA,KIRC,LUAD,LUSC,STAD,UCEC
5'-M-Gln-CTG-5-1_L23	7	BLCA,BRCA,HNSC,LUAD,LUSC,PRAD,UCEC
5'-M-Gln-CTG-5-1_L30	7	BLCA,BRCA,LUAD,LUSC,PRAD,STAD,UCEC
5'-M-Gln-TTG-3-3_L30	7	BLCA,BRCA,HNSC,LUAD,LUSC,PRAD,UCEC
5'-M-Glu-TTC-2-2_L30	7	BLCA,BRCA,HNSC,LUAD,LUSC,PRAD,STAD
5'-M-Gly-GCC-5-1_L27	7	BLCA,BRCA,LUAD,LUSC,PRAD,STAD,UCEC
5'-M-Gly-GCC-5-1_L28	7	BLCA,BRCA,LUAD,LUSC,PRAD,STAD,UCEC
5'-M-Gly-GCC-5-1_L30	7	BLCA,BRCA,LUAD,LUSC,PRAD,STAD,UCEC
5'-M-Gly-TCC-2-6_L30	7	BLCA,BRCA,HNSC,LUAD,LUSC,PRAD,UCEC
5'-M-Gly-TCC-4-1_L23	7	BLCA,HNSC,LUAD,LUSC,PRAD,STAD,UCEC
5'-M-His-GTG-1-9_L30	7	BLCA,BRCA,LUAD,LUSC,PRAD,STAD,UCEC
5'-M-Leu-CAG-2-2_L26	7	BLCA,HNSC,LUAD,LUSC,PRAD,STAD,UCEC
5'-M-Leu-CAG-2-2_L30	7	BLCA,BRCA,LUAD,LUSC,PRAD,STAD,UCEC
5'-M-Leu-TAG-1-1_L26	7	BLCA,HNSC,LUAD,LUSC,PRAD,STAD,UCEC
5'-M-Lys-CTT-3-1_L30	7	BLCA,BRCA,HNSC,LUAD,LUSC,PRAD,UCEC
5'-M-Ser-TGA-4-1_L24	7	BLCA,HNSC,LUAD,LUSC,PRAD,STAD,UCEC
5'-M-Ser-TGA-4-1_L25	7	BLCA,HNSC,LUAD,LUSC,PRAD,STAD,UCEC
5'-M-Tyr-GTA-3-1_L25	7	BLCA,HNSC,LUAD,LUSC,PRAD,STAD,UCEC
5'-M-Val-CAC-5-1_L23	7	BLCA,HNSC,LUAD,LUSC,PRAD,STAD,UCEC
5'-M-Val-TAC-1-2_L30	7	BLCA,BRCA,HNSC,LUAD,LUSC,PRAD,UCEC
5'-S-Arg-TCT-4-1_L20	7	BLCA,BRCA,HNSC,KIRC,KIRP,LUSC,UCEC
5'-S-Val-AAC-2-1_L23	7	BLCA,HNSC,LUAD,LUSC,PRAD,STAD,UCEC
5'-M-Gln-TTG-4-1_L19	6	BLCA,BRCA,KIRC,LUAD,LUSC,UCEC
5'-M-Glu-CTC-2-1_L28	6	BLCA,BRCA,LUAD,PRAD,STAD,UCEC
5'-M-Glu-TTC-1-2_L30	6	BLCA,BRCA,LUAD,LUSC,PRAD,STAD
5'-M-Glu-TTC-2-2_L26	6	BLCA,HNSC,LUAD,LUSC,STAD,UCEC
5'-M-Gly-GCC-1-5_L27	6	BLCA,BRCA,LUAD,LUSC,STAD,UCEC
5'-M-Gly-GCC-1-5_L28	6	BLCA,BRCA,LUAD,LUSC,STAD,UCEC
5'-M-Leu-TAG-1-1_L24	6	BLCA,HNSC,LUAD,LUSC,PRAD,UCEC
5'-M-Leu-TAG-1-1_L25	6	BLCA,HNSC,LUAD,LUSC,PRAD,UCEC
5'-M-Leu-TAG-1-1_L30	6	BLCA,BRCA,LUAD,LUSC,PRAD,UCEC
5'-M-Ser-GCT-5-1_L24	6	BLCA,HNSC,LUAD,LUSC,PRAD,UCEC
5'-M-Thr-CGT-4-1_L24	6	BLCA,HNSC,LUAD,LUSC,PRAD,UCEC
5'-M-Tyr-GTA-7-1_L23	6	BLCA,BRCA,HNSC,LUAD,LUSC,PRAD
5'-M-Tyr-GTA-chr21-2_L30	6	BLCA,LUAD,LUSC,PRAD,STAD,UCEC
5'-S-Gly-TCC-1-1_L30	6	BLCA,BRCA,LUAD,LUSC,PRAD,UCEC
5'-S-Val-CAC-2-1_L20	6	BLCA,HNSC,LUAD,LUSC,STAD,UCEC
5'-S-Val-CAC-8-1_L30	6	BLCA,BRCA,HNSC,LIHC,LUAD,PRAD
5'-S-Val-TAC-2-1_L30	6	BLCA,BRCA,HNSC,LUSC,PRAD,UCEC
5'-M-Ala-TGC-4-1_L18	5	BLCA,KIRC,KIRP,STAD,UCEC
5'-M-Arg-TCG-1-1_L18	5	BLCA,LUAD,LUSC,STAD,UCEC
5'-M-Arg-TCG-5-1_L19	5	BLCA,HNSC,LUAD,LUSC,UCEC
5'-M-Cys-GCA-4-1_L22	5	BLCA,HNSC,LUAD,LUSC,UCEC
5'-M-Cys-GCA-4-1_L24	5	BLCA,HNSC,LUAD,LUSC,UCEC
5'-M-Cys-GCA-9-4_L29	5	BLCA,BRCA,HNSC,LUSC,UCEC
5'-M-Gln-TTG-4-1_L29	5	BLCA,HNSC,LUSC,STAD,UCEC
5'-M-Glu-CTC-2-1_L26	5	BLCA,HNSC,LUAD,LUSC,UCEC
5'-M-Glu-CTC-2-1_L29	5	BLCA,BRCA,PRAD,STAD,UCEC
5'-M-Glu-CTC-2-1_L30	5	BLCA,HNSC,LUAD,PRAD,STAD
5'-M-Gly-CCC-2-2_L29	5	BLCA,LUAD,LUSC,PRAD,UCEC
5'-M-Gly-GCC-1-5_L22	5	BLCA,LUAD,LUSC,STAD,UCEC
5'-M-Gly-GCC-1-5_L23	5	BLCA,HNSC,LUAD,LUSC,UCEC
5'-M-Gly-GCC-5-1_L22	5	BLCA,LUAD,LUSC,STAD,UCEC
5'-M-Gly-GCC-5-1_L29	5	BLCA,BRCA,LUAD,PRAD,STAD
5'-M-iMet-CAT-2-1_L30	5	BLCA,BRCA,HNSC,LUSC,PRAD
5'-M-Leu-CAG-2-2_L25	5	BLCA,LUAD,PRAD,STAD,UCEC
5'-M-Leu-TAG-1-1_L20	5	BLCA,HNSC,LUAD,LUSC,UCEC
5'-M-Leu-TAG-1-1_L22	5	BLCA,HNSC,LUAD,LUSC,UCEC
5'-M-Lys-TTT-5-1_L19	5	BLCA,KIRC,KIRP,STAD,UCEC
5'-M-Pro-TGG-3-5_L25	5	BLCA,HNSC,LUAD,LUSC,UCEC
5'-M-Pro-TGG-3-5_L30	5	BLCA,HNSC,LUSC,PRAD,UCEC
5'-M-Ser-CGA-2-1_L25	5	BLCA,LUAD,LUSC,PRAD,UCEC
5'-M-Val-AAC-6-1_L24	5	BLCA,HNSC,LUAD,LUSC,UCEC
5'-M-Val-CAC-5-1_L26	5	BLCA,HNSC,LUAD,LUSC,UCEC
5'-M-Val-CAC-7-1_L20	5	BLCA,HNSC,LUAD,LUSC,UCEC
5'-M-Val-TAC-1-2_L26	5	BLCA,HNSC,LUAD,LUSC,UCEC
5'-S-Gly-TCC-1-1_L26	5	BLCA,HNSC,LUAD,LUSC,UCEC
5'-S-Leu-TAA-1-1_L25	5	BLCA,LUAD,LUSC,PRAD,UCEC
5'-S-Leu-TAG-3-1_L26	5	BLCA,HNSC,LUAD,LUSC,UCEC
5'-S-Val-AAC-2-1_L20	5	BLCA,HNSC,LUAD,LUSC,UCEC
5'-M-Ala-TGC-4-1_L24	4	BLCA,LUAD,PRAD,UCEC
5'-M-Arg-TCG-1-1_L25	4	BLCA,HNSC,LUAD,LUSC
5'-M-Asn-GTT-9-2_L20	4	BLCA,BRCA,LUAD,UCEC
5'-M-Gln-TTG-4-1_L23	4	BLCA,LUAD,LUSC,UCEC
5'-M-Glu-CTC-2-1_L23	4	BLCA,HNSC,LUAD,UCEC
5'-M-Glu-TTC-2-2_L28	4	BLCA,LUSC,PRAD,STAD
5'-M-Gly-CCC-2-2_L20	4	BLCA,LUAD,LUSC,UCEC
5'-M-Gly-GCC-1-5_L21	4	BLCA,LUAD,LUSC,UCEC
5'-M-Gly-GCC-5-1_L20	4	BLCA,LUAD,LUSC,UCEC
5'-M-Gly-GCC-5-1_L23	4	BLCA,LUAD,LUSC,UCEC
5'-M-Gly-GCC-5-1_L24	4	BLCA,LUAD,LUSC,UCEC
5'-M-Gly-GCC-5-1_L25	4	BLCA,LUAD,LUSC,UCEC
5'-M-Gly-TCC-4-1_L24	4	BLCA,LUAD,LUSC,UCEC
5'-M-Leu-CAG-chr9-3_L19	4	BLCA,LUAD,LUSC,UCEC
5'-M-Leu-TAG-1-1_L19	4	BLCA,LUAD,LUSC,UCEC
5'-M-Leu-TAG-1-1_L29	4	BLCA,HNSC,LUSC,UCEC
5'-M-Lys-CTT-4-1_L25	4	BLCA,LUAD,LUSC,UCEC
5'-M-Lys-CTT-4-1_L30	4	BLCA,LUAD,LUSC,PRAD
5'-M-Lys-TTT-5-1_L25	4	BLCA,LUAD,LUSC,UCEC
5'-M-Val-AAC-6-1_L18	4	BLCA,KIRC,KIRP,UCEC
5'-M-Val-CAC-5-1_L25	4	BLCA,LUAD,LUSC,UCEC
5'-M-Val-TAC-3-1_L20	4	BLCA,HNSC,LUAD,LUSC
5'-M-Val-TAC-3-1_L23	4	BLCA,LUAD,LUSC,UCEC
5'-S-nmt-Leu-TAA-4-1_L20	4	BLCA,LUAD,LUSC,UCEC
5'-S-Arg-CCT-3-1_L19	4	BLCA,LUAD,LUSC,UCEC
5'-S-Arg-TCT-4-1_L19	4	BLCA,HNSC,LUSC,UCEC
5'-S-Gly-TCC-1-1_L23	4	BLCA,LUAD,LUSC,UCEC
5'-S-Ile-AAT-8-1_L20	4	KIRC,LUAD,LUSC,UCEC
5'-S-Val-CAC-2-1_L23	4	BLCA,LUAD,LUSC,UCEC
5'-S-Val-CAC-3-1_L30	4	BLCA,LUSC,PRAD,UCEC
5'-S-Val-TAC-2-1_L20	4	BLCA,HNSC,LUAD,LUSC
5'-M-Ala-AGC-8-2_L25	3	BLCA,LUSC,UCEC
5'-M-Ala-TGC-4-1_L19	3	BLCA,STAD,UCEC
5'-M-Ala-TGC-4-1_L22	3	BLCA,LUAD,UCEC
5'-M-Arg-ACG-2-4_L18	3	BLCA,LUAD,UCEC
5'-M-Arg-CCT-4-1_L18	3	BLCA,LUAD,UCEC
5'-M-Cys-GCA-4-1_L25	3	BLCA,LUSC,UCEC
5'-M-Glu-CTC-2-1_L22	3	BLCA,LUAD,UCEC
5'-M-Glu-TTC-1-2_L26	3	BLCA,LUAD,LUSC
5'-M-Gly-GCC-1-5_L20	3	LUAD,LUSC,UCEC
5'-M-Gly-GCC-5-1_L21	3	BLCA,LUAD,UCEC
5'-M-Gly-TCC-4-1_L26	3	BLCA,LUAD,LUSC
5'-M-Ile-TAT-3-1_L19	3	BLCA,LUAD,UCEC
5'-M-Leu-TAG-1-1_L16	3	BLCA,LUAD,UCEC
5'-M-Leu-TAG-1-1_L18	3	BLCA,LUSC,UCEC
5'-M-Lys-CTT-5-1_L15	3	LUAD,LUSC,UCEC
5'-M-Lys-TTT-5-1_L23	3	BLCA,LUAD,UCEC
5'-M-Ser-TGA-4-1_L23	3	BLCA,LUAD,UCEC
5'-M-Thr-CGT-4-1_L22	3	LUAD,LUSC,UCEC
5'-M-Val-AAC-6-1_L20	3	BLCA,LUAD,UCEC
5'-M-Val-AAC-6-1_L22	3	BLCA,LUAD,UCEC
5'-M-Val-CAC-7-1_L18	3	LUAD,LUSC,UCEC
5'-M-Val-CAC-7-1_L19	3	BLCA,LUAD,UCEC
5'-M-Val-TAC-3-1_L19	3	BLCA,LUAD,UCEC
5'-S-Arg-CCG-2-1_L18	3	BLCA,LUAD,UCEC
5'-S-Cys-GCA-5-1_L30	3	HNSC,LUSC,UCEC
5'-S-Thr-CGT-3-1_L20	3	LUAD,LUSC,UCEC
5'-S-Trp-CCA-2-1_L18	3	KIRC,KIRP,UCEC
5'-S-Val-AAC-2-1_L30	3	BLCA,LUSC,UCEC
5'-S-Val-CAC-2-1_L30	3	BLCA,LUSC,UCEC
5'-M-Ala-TGC-4-1_L20	2	BLCA,UCEC
5'-M-Arg-TCG-1-1_L20	2	LUAD,UCEC
5'-M-Asp-GTC-3-1_L18	2	BLCA,LUAD
5'-M-Glu-TTC-1-2_L23	2	BLCA,LUAD
5'-M-Glu-TTC-2-2_L16	2	LUAD,LUSC
5'-M-Glu-TTC-2-2_L23	2	BLCA,LUAD
5'-M-Glu-TTC-2-2_L24	2	BLCA,LUAD
5'-M-Gly-GCC-1-5_L19	2	LUSC,UCEC
5'-M-Gly-GCC-1-5_L24	2	LUSC,UCEC
5'-M-Gly-GCC-1-5_L25	2	LUSC,UCEC
5'-M-Gly-TCC-4-1_L16	2	LUAD,LUSC
5'-M-Gly-TCC-4-1_L19	2	LUAD,UCEC
5'-M-Ile-TAT-3-1_L20	2	BLCA,BRCA
5'-M-Leu-TAG-1-1_L23	2	LUSC,UCEC
5'-M-Leu-TAG-3-1_L22	2	LUSC,UCEC
5'-M-Lys-TTT-5-1_L26	2	LUSC,UCEC
5'-M-Pro-TGG-3-5_L18	2	KIRC,UCEC
5'-M-Ser-ACT-1-1_L20	2	BLCA,UCEC
5'-M-Thr-CGT-4-1_L23	2	LUSC,UCEC
5'-M-Val-AAC-6-1_L19	2	BLCA,UCEC
5'-S-nmt-Leu-TAA-4-1_L19	2	BLCA,LUSC
5'-S-Arg-CCG-2-1_L24	2	BLCA,LUAD
5'-S-Arg-CCG-2-1_L30	2	BLCA,PRAD
5'-S-Arg-TCT-1-1_L18	2	LUAD,UCEC
5'-S-Glu-TTC-9-1_L30	2	BLCA,PRAD
5'-S-Pro-TGG-2-1_L30	2	PRAD,UCEC
5'-S-Val-CAC-2-1_L19	2	BLCA,UCEC
5'-S-Val-TAC-2-1_L19	2	LUAD,UCEC
5'-M-nmt-Leu-TAA-4-1_L17	1	LUSC
5'-M-Ala-AGC-8-2_L20	1	UCEC
5'-M-Ala-TGC-4-1_L23	1	BLCA
5'-M-Arg-TCG-1-1_L24	1	LUSC
5'-M-Arg-TCG-5-1_L18	1	UCEC
5'-M-Arg-TCT-5-1_L18	1	UCEC
5'-M-Asn-GTT-9-2_L17	1	BLCA
5'-M-Gln-TTG-4-1_L18	1	UCEC
5'-M-Glu-CTC-2-1_L24	1	BLCA
5'-M-Glu-CTC-2-1_L27	1	BLCA
5'-M-Glu-TTC-1-2_L16	1	LUAD
5'-M-Glu-TTC-1-2_L22	1	LUAD
5'-M-Gly-CCC-2-2_L18	1	LUSC
5'-M-Gly-CCC-2-2_L22	1	BLCA
5'-M-Gly-CCC-2-2_L27	1	PRAD
5'-M-Gly-GCC-5-1_L16	1	LUAD
5'-M-Gly-GCC-5-1_L19	1	UCEC
5'-M-Gly-TCC-2-6_L28	1	LUSC
5'-M-Leu-CAG-2-2_L20	1	BLCA
5'-M-Leu-CAG-2-2_L21	1	BLCA
5'-M-Leu-CAG-chr9-3_L18	1	UCEC
5'-M-Leu-TAG-1-1_L17	1	UCEC
5'-M-Leu-TAG-3-1_L24	1	UCEC
5'-M-Lys-CTT-4-1_L19	1	UCEC
5'-M-Lys-TTT-5-1_L20	1	UCEC
5'-M-Met-CAT-6-1_L19	1	UCEC
5'-M-Pro-TGG-3-5_L16	1	UCEC
5'-M-Ser-GCT-5-1_L15	1	UCEC
5'-M-Ser-GCT-5-1_L23	1	UCEC
5'-M-Ser-GCT-5-1_L25	1	UCEC
5'-M-Thr-TGT-6-1_L19	1	UCEC
5'-M-Trp-CCA-4-1_L22	1	LUSC
5'-M-Trp-CCA-4-1_L24	1	LUSC
5'-M-Trp-CCA-5-1_L18	1	UCEC
5'-M-Val-CAC-7-1_L15	1	BLCA
5'-M-Val-TAC-1-2_L28	1	LUSC
5'-S-nmt-Leu-TAA-4-1_L18	1	LUSC
5'-S-Arg-TCG-3-1_L18	1	UCEC
5'-S-Cys-GCA-5-1_L19	1	UCEC
5'-S-Leu-TAG-2-1_L25	1	LUSC
5'-S-Leu-TAG-2-1_L30	1	KIRC
5'-S-Ser-CGA-4-1_L25	1	UCEC
5'-S-Trp-CCA-1-1_L18	1	UCEC
5'-S-Val-CAC-2-1_L26	1	LUSC

## Sheet: 5'-tRF-down-shared
5'-tRFs	No. of shared Cancer Type	Cancer Type
5'-M-Gly-CCC-2-2_L27	4	KIRC,KIRP,LIHC,THCA
5'-M-Gly-GCC-5-1_L22	4	KIRC,KIRP,LIHC,THCA
5'-M-Gly-GCC-5-1_L23	4	KIRC,KIRP,LIHC,THCA
5'-M-Ile-TAT-3-1_L19	4	HNSC,KIRP,LIHC,THCA
5'-M-Leu-TAG-3-1_L15	4	HNSC,KIRP,LIHC,THCA
5'-M-Val-CAC-7-1_L15	4	HNSC,KIRP,LIHC,PRAD
5'-M-nmt-Leu-TAA-4-1_L15	3	KIRC,KIRP,LIHC
5'-M-nmt-Leu-TAA-4-1_L16	3	KIRC,KIRP,LIHC
5'-M-nmt-Leu-TAA-4-1_L17	3	KIRC,KIRP,LIHC
5'-M-Arg-TCG-1-1_L18	3	KIRP,LIHC,THCA
5'-M-Arg-TCG-1-1_L25	3	KIRC,KIRP,THCA
5'-M-Cys-GCA-4-1_L24	3	KIRC,KIRP,LIHC
5'-M-Glu-TTC-2-2_L30	3	KIRP,LIHC,THCA
5'-M-Gly-CCC-2-2_L15	3	KIRP,LIHC,PRAD
5'-M-Gly-CCC-2-2_L16	3	KIRC,KIRP,LIHC
5'-M-Gly-CCC-2-2_L26	3	KIRC,LIHC,THCA
5'-M-Gly-GCC-5-1_L18	3	KIRP,LIHC,THCA
5'-M-Gly-GCC-5-1_L21	3	KIRP,LIHC,THCA
5'-M-Gly-GCC-5-1_L28	3	KIRP,LIHC,THCA
5'-M-Gly-TCC-4-1_L15	3	HNSC,KIRP,LIHC
5'-M-Gly-TCC-4-1_L16	3	KIRC,KIRP,LIHC
5'-M-Gly-TCC-4-1_L18	3	KIRP,LIHC,THCA
5'-M-Gly-TCC-4-1_L23	3	KIRC,KIRP,LIHC
5'-M-Leu-CAG-2-2_L18	3	KIRP,LIHC,THCA
5'-M-Leu-CAG-2-2_L26	3	KIRC,KIRP,LIHC
5'-M-Leu-TAG-1-1_L18	3	KIRP,LIHC,THCA
5'-M-Ser-TGA-4-1_L15	3	HNSC,LIHC,PRAD
5'-M-Tyr-GTA-chr21-2_L21	3	KIRC,KIRP,LIHC
5'-M-Val-CAC-5-1_L23	3	KIRC,KIRP,LIHC
5'-M-Val-CAC-5-1_L25	3	KIRC,KIRP,LIHC
5'-M-Val-CAC-5-1_L26	3	KIRC,KIRP,LIHC
5'-M-Val-CAC-7-1_L16	3	KIRC,KIRP,LIHC
5'-M-Val-CAC-7-1_L18	3	KIRP,LIHC,THCA
5'-M-Val-CAC-7-1_L20	3	KIRC,KIRP,LIHC
5'-M-Val-CAC-7-1_L22	3	KIRC,KIRP,LIHC
5'-M-Val-TAC-1-2_L26	3	KIRC,KIRP,LIHC
5'-M-Val-TAC-3-1_L15	3	HNSC,LIHC,PRAD
5'-M-Val-TAC-3-1_L20	3	KIRC,KIRP,LIHC
5'-M-Val-TAC-3-1_L23	3	KIRC,KIRP,LIHC
5'-S-nmt-Leu-TAA-4-1_L18	3	KIRC,KIRP,LIHC
5'-S-nmt-Leu-TAA-4-1_L19	3	KIRC,KIRP,LIHC
5'-S-Gly-TCC-1-1_L23	3	KIRC,KIRP,LIHC
5'-S-Gly-TCC-1-1_L26	3	KIRC,KIRP,LIHC
5'-S-Val-AAC-2-1_L20	3	KIRC,KIRP,LIHC
5'-S-Val-AAC-2-1_L23	3	KIRC,KIRP,LIHC
5'-S-Val-AAC-2-1_L25	3	KIRC,KIRP,LIHC
5'-S-Val-AAC-2-1_L26	3	KIRC,KIRP,LIHC
5'-S-Val-CAC-3-1_L16	3	KIRC,KIRP,LIHC
5'-M-Ala-TGC-4-1_L15	2	HNSC,THCA
5'-M-Asn-GTT-9-2_L19	2	LIHC,THCA
5'-M-Asp-GTC-3-1_L18	2	LIHC,THCA
5'-M-Cys-GCA-4-1_L25	2	KIRC,LIHC
5'-M-Gln-TTG-4-1_L18	2	LIHC,THCA
5'-M-Glu-CTC-2-1_L23	2	LIHC,THCA
5'-M-Glu-CTC-2-1_L29	2	KIRP,THCA
5'-M-Glu-CTC-2-1_L30	2	KIRP,THCA
5'-M-Glu-TTC-1-2_L16	2	LIHC,PRAD
5'-M-Glu-TTC-1-2_L23	2	LIHC,THCA
5'-M-Glu-TTC-1-2_L30	2	KIRP,THCA
5'-M-Glu-TTC-2-2_L16	2	KIRP,LIHC
5'-M-Glu-TTC-2-2_L18	2	LIHC,THCA
5'-M-Glu-TTC-2-2_L26	2	KIRP,LIHC
5'-M-Glu-TTC-2-2_L28	2	LIHC,THCA
5'-M-Gly-CCC-2-2_L18	2	KIRP,LIHC
5'-M-Gly-CCC-2-2_L20	2	KIRP,LIHC
5'-M-Gly-CCC-2-2_L22	2	LIHC,THCA
5'-M-Gly-CCC-2-2_L29	2	KIRP,THCA
5'-M-Gly-GCC-1-5_L22	2	LIHC,THCA
5'-M-Gly-GCC-5-1_L15	2	HNSC,LIHC
5'-M-Gly-GCC-5-1_L16	2	KIRP,LIHC
5'-M-Gly-GCC-5-1_L20	2	KIRP,LIHC
5'-M-Gly-GCC-5-1_L27	2	KIRP,THCA
5'-M-Gly-GCC-5-1_L29	2	KIRP,THCA
5'-M-Gly-GCC-5-1_L30	2	KIRP,THCA
5'-M-Ile-TAT-3-1_L18	2	LIHC,THCA
5'-M-Leu-CAG-2-2_L16	2	KIRP,LIHC
5'-M-Leu-CAG-2-2_L20	2	KIRP,LIHC
5'-M-Leu-CAG-2-2_L22	2	KIRP,LIHC
5'-M-Leu-CAG-chr9-3_L18	2	LIHC,THCA
5'-M-Leu-TAG-1-1_L16	2	KIRP,LIHC
5'-M-Leu-TAG-1-1_L17	2	LIHC,THCA
5'-M-Leu-TAG-1-1_L19	2	KIRP,LIHC
5'-M-Leu-TAG-1-1_L20	2	KIRP,LIHC
5'-M-Leu-TAG-1-1_L21	2	KIRP,LIHC
5'-M-Leu-TAG-1-1_L22	2	KIRP,LIHC
5'-M-Leu-TAG-1-1_L24	2	KIRP,LIHC
5'-M-Leu-TAG-1-1_L25	2	KIRP,LIHC
5'-M-Leu-TAG-1-1_L26	2	KIRP,LIHC
5'-M-Lys-CTT-3-1_L30	2	KIRP,THCA
5'-M-Lys-CTT-4-1_L25	2	KIRP,LIHC
5'-M-Lys-CTT-4-1_L30	2	KIRP,THCA
5'-M-Pro-TGG-3-5_L15	2	HNSC,LIHC
5'-M-Pro-TGG-3-5_L16	2	KIRP,LIHC
5'-M-Pro-TGG-3-5_L22	2	LIHC,THCA
5'-M-Ser-ACT-1-1_L19	2	LIHC,THCA
5'-M-Ser-GCT-5-1_L15	2	HNSC,THCA
5'-M-Ser-TGA-4-1_L18	2	HNSC,PRAD
5'-M-Ser-TGA-4-1_L24	2	KIRP,LIHC
5'-M-Thr-CGT-4-1_L24	2	KIRP,LIHC
5'-M-Tyr-GTA-chr21-2_L22	2	KIRC,KIRP
5'-M-Tyr-GTA-chr21-2_L30	2	KIRC,KIRP
5'-M-Und-NNN-3-1_L18	2	LIHC,THCA
5'-M-Val-CAC-5-1_L29	2	KIRP,LIHC
5'-M-Val-CAC-5-1_L30	2	KIRP,THCA
5'-M-Val-TAC-1-2_L28	2	KIRC,LIHC
5'-M-Val-TAC-1-2_L30	2	KIRP,THCA
5'-M-Val-TAC-3-1_L18	2	LIHC,THCA
5'-S-nmt-Leu-TAA-4-1_L20	2	KIRC,LIHC
5'-S-Arg-CCG-2-1_L30	2	KIRP,THCA
5'-S-Gly-TCC-1-1_L30	2	KIRP,THCA
5'-S-Leu-TAG-3-1_L26	2	KIRP,LIHC
5'-S-Val-CAC-2-1_L20	2	KIRP,LIHC
5'-S-Val-TAC-2-1_L18	2	LIHC,THCA
5'-S-Val-TAC-2-1_L20	2	KIRP,LIHC
5'-M-Ala-AGC-8-2_L25	1	KIRP
5'-M-Ala-CGC-4-1_L30	1	THCA
5'-M-Ala-TGC-4-1_L22	1	LIHC
5'-M-Arg-ACG-2-4_L18	1	LIHC
5'-M-Arg-ACG-2-4_L19	1	LIHC
5'-M-Arg-ACG-2-4_L25	1	THCA
5'-M-Arg-CCT-4-1_L18	1	LIHC
5'-M-Arg-CCT-4-1_L19	1	LIHC
5'-M-Arg-TCG-1-1_L19	1	LIHC
5'-M-Arg-TCG-1-1_L30	1	THCA
5'-M-Arg-TCG-5-1_L19	1	LIHC
5'-M-Arg-TCT-5-1_L18	1	LIHC
5'-M-Arg-TCT-5-1_L19	1	LIHC
5'-M-Asn-GTT-9-2_L18	1	THCA
5'-M-Cys-GCA-4-1_L22	1	LIHC
5'-M-Cys-GCA-4-1_L29	1	KIRP
5'-M-Gln-CTG-5-1_L23	1	LIHC
5'-M-Gln-CTG-5-1_L29	1	THCA
5'-M-Gln-CTG-5-1_L30	1	KIRP
5'-M-Gln-TTG-4-1_L19	1	LIHC
5'-M-Gln-TTG-4-1_L23	1	LIHC
5'-M-Gln-TTG-4-1_L29	1	THCA
5'-M-Gln-TTG-4-1_L30	1	THCA
5'-M-Glu-CTC-2-1_L22	1	LIHC
5'-M-Glu-CTC-2-1_L28	1	THCA
5'-M-Glu-TTC-1-2_L26	1	KIRP
5'-M-Glu-TTC-1-2_L28	1	THCA
5'-M-Glu-TTC-2-2_L15	1	LIHC
5'-M-Glu-TTC-2-2_L17	1	LIHC
5'-M-Glu-TTC-2-2_L19	1	LIHC
5'-M-Glu-TTC-2-2_L22	1	LIHC
5'-M-Glu-TTC-2-2_L23	1	LIHC
5'-M-Glu-TTC-2-2_L29	1	THCA
5'-M-Gly-CCC-2-2_L17	1	LIHC
5'-M-Gly-GCC-1-5_L28	1	THCA
5'-M-Gly-GCC-1-5_L29	1	THCA
5'-M-Gly-GCC-1-5_L30	1	THCA
5'-M-Gly-GCC-5-1_L17	1	LIHC
5'-M-Gly-GCC-5-1_L19	1	LIHC
5'-M-Gly-GCC-5-1_L25	1	KIRP
5'-M-Gly-TCC-2-6_L30	1	THCA
5'-M-Gly-TCC-4-1_L17	1	LIHC
5'-M-His-GTG-1-9_L29	1	THCA
5'-M-His-GTG-1-9_L30	1	THCA
5'-M-iMet-CAT-2-1_L30	1	KIRP
5'-M-Leu-CAG-2-2_L17	1	LIHC
5'-M-Leu-CAG-2-2_L19	1	LIHC
5'-M-Leu-CAG-2-2_L21	1	LIHC
5'-M-Leu-CAG-2-2_L25	1	LIHC
5'-M-Leu-CAG-2-2_L30	1	KIRP
5'-M-Leu-TAG-1-1_L29	1	KIRP
5'-M-Leu-TAG-3-1_L22	1	LIHC
5'-M-Lys-CTT-4-1_L29	1	THCA
5'-M-Lys-TTT-5-1_L25	1	LIHC
5'-M-Lys-TTT-5-1_L26	1	LIHC
5'-M-Lys-TTT-5-1_L27	1	LIHC
5'-M-Lys-TTT-5-1_L30	1	KIRP
5'-M-Pro-TGG-3-5_L17	1	LIHC
5'-M-Pro-TGG-3-5_L18	1	LIHC
5'-M-Pro-TGG-3-5_L30	1	THCA
5'-M-Ser-ACT-1-1_L20	1	LUSC
5'-M-Ser-GCT-5-1_L18	1	THCA
5'-M-Ser-GCT-5-1_L19	1	THCA
5'-M-Ser-GCT-5-1_L24	1	LIHC
5'-M-Ser-TGA-4-1_L19	1	THCA
5'-M-Ser-TGA-4-1_L23	1	LIHC
5'-M-Ser-TGA-4-1_L25	1	KIRP
5'-M-Thr-CGT-4-1_L22	1	LIHC
5'-M-Thr-TGT-6-1_L18	1	LIHC
5'-M-Trp-CCA-4-1_L22	1	LIHC
5'-M-Tyr-GTA-3-1_L25	1	LIHC
5'-M-Tyr-GTA-chr21-2_L19	1	LIHC
5'-M-Tyr-GTA-chr21-2_L20	1	LIHC
5'-M-Tyr-GTA-chr21-2_L24	1	KIRC
5'-M-Tyr-GTA-chr21-2_L29	1	KIRC
5'-M-Und-NNN-3-1_L15	1	LIHC
5'-M-Und-NNN-3-1_L16	1	LIHC
5'-M-Und-NNN-3-1_L17	1	LIHC
5'-M-Val-AAC-6-1_L20	1	LIHC
5'-M-Val-AAC-6-1_L22	1	LIHC
5'-M-Val-CAC-5-1_L24	1	KIRC
5'-M-Val-CAC-5-1_L28	1	KIRP
5'-M-Val-CAC-7-1_L17	1	LIHC
5'-M-Val-CAC-7-1_L19	1	LIHC
5'-S-Arg-CCG-2-1_L18	1	LIHC
5'-S-Arg-CCG-2-1_L19	1	LIHC
5'-S-Arg-TCG-3-1_L18	1	LIHC
5'-S-Arg-TCG-3-1_L19	1	LIHC
5'-S-Arg-TCT-1-1_L18	1	LIHC
5'-S-Arg-TCT-1-1_L19	1	LIHC
5'-S-Glu-TTC-9-1_L28	1	THCA
5'-S-Glu-TTC-9-1_L29	1	THCA
5'-S-Glu-TTC-9-1_L30	1	THCA
5'-S-Gly-TCC-3-1_L23	1	LIHC
5'-S-Leu-TAA-1-1_L15	1	LIHC
5'-S-Leu-TAA-1-1_L17	1	LIHC
5'-S-Leu-TAA-1-1_L25	1	KIRP
5'-S-Leu-TAG-2-1_L18	1	THCA
5'-S-Pro-TGG-2-1_L30	1	THCA
5'-S-SeC-TCA-1-1_L21	1	LIHC
5'-S-SeC-TCA-1-1_L22	1	LIHC
5'-S-SeC-TCA-1-1_L23	1	LIHC
5'-S-Val-AAC-2-1_L30	1	KIRP
5'-S-Val-CAC-3-1_L17	1	LIHC
5'-S-Val-CAC-3-1_L18	1	LIHC
5'-S-Val-CAC-3-1_L20	1	LIHC
5'-S-Val-CAC-3-1_L30	1	KIRP
5'-S-Val-CAC-6-1_L20	1	LIHC
5'-S-Val-CAC-8-1_L28	1	THCA
5'-S-Val-CAC-8-1_L29	1	THCA
5'-S-Val-CAC-8-1_L30	1	THCA
5'-S-Val-TAC-2-1_L16	1	LIHC
5'-S-Val-TAC-2-1_L17	1	LIHC
				0.798165
				114/227
				0.502203

## Sheet: 3'-tRF-up-shared
3'-tRFs	No. of shared Cancer Type	Cancer Type
3'-M-Asp-GTC-3-1_L25	7	BLCA,HNSC,LUAD,LUSC,PRAD,STAD,UCEC
3'-M-tRX-000020_L18	6	BLCA,KIRC,LUAD,LUSC,STAD,UCEC
3'-M-Asp-GTC-3-1_L24	6	BLCA,HNSC,LUAD,LUSC,PRAD,UCEC
3'-M-Glu-TTC-7-1_L24	6	BLCA,HNSC,LUAD,LUSC,PRAD,UCEC
3'-M-Asp-GTC-3-1_L26	5	BLCA,HNSC,LUAD,LUSC,UCEC
3'-M-Glu-TTC-4-2_L25	5	BLCA,HNSC,LUAD,LUSC,UCEC
3'-M-Ala-AGC-8-2_L17	4	BLCA,LUAD,LUSC,UCEC
3'-M-Ala-AGC-8-2_L18	2	BLCA,UCEC
3'-M-Ala-TGC-4-1_L17	2	BLCA,UCEC
3'-M-Ala-TGC-4-1_L18	2	BLCA,UCEC
3'-M-Ala-TGC-6-1_L17	2	BLCA,UCEC
3'-M-Ala-TGC-6-1_L18	2	BLCA,UCEC
3'-M-Cys-GCA-8-1_L17	2	BLCA,UCEC
3'-M-Gln-CTG-5-1_L16	2	LUAD,UCEC
3'-M-Glu-TTC-4-2_L26	2	LUSC,UCEC
3'-M-Leu-CAG-1-7_L16	2	BLCA,UCEC
3'-M-Leu-CAG-1-7_L18	2	BLCA,UCEC
3'-M-Leu-TAG-3-1_L18	2	BLCA,UCEC
3'-S-Ala-AGC-4-1_L15	2	LUAD,LUSC
3'-M-Ala-AGC-8-2_L16	1	UCEC
3'-M-Ala-TGC-3-2_L25	1	HNSC
3'-M-Ala-TGC-4-1_L16	1	UCEC
3'-M-Ala-TGC-6-1_L16	1	UCEC
3'-M-Arg-TCT-3-2_L16	1	UCEC
3'-M-Arg-TCT-3-2_L17	1	UCEC
3'-M-Gln-CTG-5-1_L17	1	UCEC
3'-M-Gln-TTG-3-3_L17	1	UCEC
3'-M-Leu-CAG-1-7_L17	1	BLCA
3'-M-Leu-TAG-3-1_L16	1	UCEC
3'-M-Leu-TAG-3-1_L17	1	UCEC
3'-M-Thr-AGT-5-1_L16	1	UCEC
3'-M-Thr-TGT-6-1_L17	1	UCEC
3'-M-Tyr-GTA-5-5_L22	1	KIRC
3'-M-Tyr-GTA-7-1_L18	1	UCEC
3'-M-Tyr-GTA-8-1_L17	1	UCEC
3'-S-Arg-TCT-2-1_L18	1	UCEC
3'-S-Leu-TAA-1-1_L18	1	UCEC
3'-S-Ser-TGA-1-1_L18	1	UCEC

## Sheet: 3'-tRF-down-shared
3'-tRFs	No. of shared Cancer Type	Cancer Type
3'-M-Pro-TGG-3-5_L18	6	BRCA,HNSC,LIHC,LUAD,LUSC,THCA
3'-M-Tyr-GTA-8-1_L18	5	HNSC,LIHC,LUSC,PRAD,THCA
3'-M-Leu-CAG-2-2_L18	4	HNSC,LIHC,LUSC,THCA
3'-M-Tyr-GTA-7-1_L18	4	HNSC,LIHC,PRAD,THCA
3'-M-Tyr-GTA-8-1_L17	4	HNSC,LIHC,PRAD,THCA
3'-M-Ala-TGC-4-1_L16	3	HNSC,KIRP,LIHC
3'-M-Ala-TGC-4-1_L18	3	HNSC,KIRP,LIHC
3'-M-Asp-GTC-3-1_L24	3	KIRP,LIHC,THCA
3'-M-Asp-GTC-3-1_L25	3	KIRP,LIHC,THCA
3'-M-Gln-CTG-5-1_L17	3	HNSC,LIHC,PRAD
3'-M-Leu-CAG-2-2_L17	3	HNSC,KIRP,LIHC
3'-M-Ser-GCT-5-1_L18	3	HNSC,LIHC,THCA
3'-M-Tyr-GTA-5-5_L22	3	HNSC,LUSC,THCA
3'-S-Arg-TCT-2-1_L18	3	HNSC,LIHC,THCA
3'-M-Ala-AGC-3-1_L22	2	LUSC,THCA
3'-M-Ala-AGC-8-2_L18	2	LIHC,THCA
3'-M-Ala-TGC-3-2_L22	2	BRCA,THCA
3'-M-Ala-TGC-4-1_L17	2	KIRP,LIHC
3'-M-Ala-TGC-6-1_L18	2	HNSC,LIHC
3'-M-Asp-GTC-3-1_L26	2	KIRP,LIHC
3'-M-Cys-GCA-8-1_L18	2	HNSC,LIHC
3'-M-Gln-CTG-5-1_L18	2	HNSC,LIHC
3'-M-Gln-CTG-5-1_L22	2	HNSC,LUSC
3'-M-Gln-TTG-3-3_L18	2	HNSC,LIHC
3'-M-Glu-TTC-7-1_L24	2	KIRP,LIHC
3'-M-Leu-CAG-1-7_L17	2	KIRP,LIHC
3'-M-Leu-CAG-2-2_L16	2	HNSC,LIHC
3'-M-Leu-TAG-3-1_L18	2	HNSC,LIHC
3'-M-Lys-CTT-4-1_L16	2	HNSC,LIHC
3'-M-Phe-GAA-4-1_L17	2	HNSC,LIHC
3'-M-Pro-TGG-3-5_L22	2	BRCA,LUSC
3'-M-Ser-TGA-3-1_L18	2	HNSC,LIHC
3'-M-Thr-AGT-5-1_L18	2	HNSC,LIHC
3'-M-Thr-CGT-4-1_L18	2	HNSC,LIHC
3'-M-Thr-TGT-6-1_L17	2	HNSC,LIHC
3'-M-Trp-CCA-5-1_L17	2	HNSC,LIHC
3'-M-Trp-CCA-5-1_L18	2	HNSC,LIHC
3'-M-Tyr-GTA-6-1_L18	2	HNSC,THCA
3'-M-Tyr-GTA-8-1_L16	2	HNSC,LIHC
3'-S-Ala-CGC-4-1_L18	2	LIHC,THCA
3'-S-Arg-TCG-1-1_L17	2	HNSC,LIHC
3'-S-Arg-TCG-1-1_L18	2	HNSC,LIHC
3'-S-Leu-TAA-1-1_L18	2	HNSC,LIHC
3'-S-Ser-CGA-4-1_L17	2	KIRP,LIHC
3'-S-Ser-TGA-1-1_L18	2	HNSC,LIHC
3'-M-Ala-AGC-3-1_L21	1	LIHC
3'-M-Ala-AGC-8-2_L16	1	LIHC
3'-M-Ala-AGC-8-2_L17	1	LIHC
3'-M-Ala-TGC-3-2_L24	1	LIHC
3'-M-Ala-TGC-3-2_L25	1	LIHC
3'-M-Ala-TGC-4-1_L19	1	HNSC
3'-M-Ala-TGC-6-1_L16	1	LIHC
3'-M-Ala-TGC-6-1_L17	1	LIHC
3'-M-Ala-TGC-6-1_L19	1	HNSC
3'-M-Arg-ACG-2-4_L18	1	HNSC
3'-M-Arg-TCT-3-2_L16	1	HNSC
3'-M-Arg-TCT-3-2_L17	1	HNSC
3'-M-Arg-TCT-3-2_L18	1	HNSC
3'-M-Arg-TCT-3-2_L19	1	HNSC
3'-M-Asn-GTT-5-1_L16	1	LIHC
3'-M-Asn-GTT-5-1_L17	1	LIHC
3'-M-Asn-GTT-5-1_L18	1	LIHC
3'-M-Asp-GTC-3-1_L21	1	LIHC
3'-M-Cys-GCA-8-1_L17	1	LIHC
3'-M-Gln-CTG-5-1_L16	1	LIHC
3'-M-Gln-CTG-5-1_L19	1	LIHC
3'-M-Gln-CTG-5-1_L20	1	LIHC
3'-M-Gln-TTG-3-3_L17	1	LIHC
3'-M-Glu-TTC-2-2_L24	1	LIHC
3'-M-Glu-TTC-4-2_L25	1	LIHC
3'-M-Glu-TTC-4-2_L26	1	LIHC
3'-M-Glu-TTC-7-1_L16	1	LIHC
3'-M-Glu-TTC-7-1_L17	1	LIHC
3'-M-Glu-TTC-7-1_L20	1	LIHC
3'-M-Gly-GCC-2-6_L22	1	THCA
3'-M-Ile-AAT-8-1_L18	1	HNSC
3'-M-Leu-CAG-1-7_L16	1	LIHC
3'-M-Leu-CAG-1-7_L18	1	HNSC
3'-M-Leu-CAG-2-2_L22	1	THCA
3'-M-Leu-TAG-3-1_L16	1	LIHC
3'-M-Leu-TAG-3-1_L17	1	LIHC
3'-M-Lys-CTT-4-1_L15	1	LIHC
3'-M-Lys-TTT-5-1_L16	1	LIHC
3'-M-Lys-TTT-5-1_L18	1	HNSC
3'-M-Lys-TTT-5-1_L21	1	LIHC
3'-M-Phe-GAA-4-1_L18	1	HNSC
3'-M-Pro-TGG-3-5_L17	1	HNSC
3'-M-Ser-CGA-3-1_L18	1	HNSC
3'-M-Ser-GCT-5-1_L17	1	LIHC
3'-M-Ser-TGA-3-1_L17	1	LIHC
3'-M-Thr-AGT-5-1_L16	1	LIHC
3'-M-Thr-AGT-5-1_L17	1	LIHC
3'-M-Thr-CGT-3-1_L18	1	HNSC
3'-M-Thr-TGT-6-1_L18	1	HNSC
3'-M-Tyr-GTA-5-5_L20	1	HNSC
3'-M-Tyr-GTA-6-1_L17	1	HNSC
3'-M-Tyr-GTA-7-1_L19	1	HNSC
3'-M-Tyr-GTA-8-1_L19	1	HNSC
3'-M-Tyr-GTA-8-1_L22	1	LUSC
3'-M-Val-CAC-5-1_L22	1	LIHC
3'-M-Val-TAC-3-1_L16	1	LIHC
3'-M-Val-TAC-3-1_L17	1	HNSC
3'-M-Val-TAC-3-1_L18	1	HNSC
3'-M-Val-TAC-3-1_L19	1	HNSC
3'-S-Ser-TGA-1-1_L17	1	LIHC
3'-S-Trp-CCA-2-1_L18	1	HNSC
