# Supplementary material for: Global identification and characterization of tRNA-derived RNA fragment landscapes across human cancers
Source: NAR Cancer. 2020 Oct 19;2(4):zcaa031. doi: 10.1093/narcan/zcaa031 (PMC8210304; doi:10.1093/narcan/zcaa031)
Supplement: zcaa031_Supplemental_Files [file zcaa031_supplemental_files.zip › Supplemental_Table_S4.xlsx]

## Sheet: Description
Supplemental Table S4, related to Fig. 4.
	(A) Clinical characteristic analyses of KIRC patients in TCGA.
	(B) Cox analyses of tRF expression subtypes and prognostic signatures adjusting for TNM stage or SSIGN score.

## Sheet: A
Supplemental Table S4A. Clinical characteristic of KIRC patients in TCGA.
Characteristic	Discovery set Genome Analyzer IIx	Validation-set Hiseq 2000
Number of tumors	283	261
Age, mean(SD)	61.6(11.6)	59.5(12.4)
Sex
Male	185(65.4)	178(68.2)
Female	98(34.6)	83(31.8)
Mean follow-up(months)
OS	43.6	45.6
DFS	36.1	33.4
RFS	37.8	38.2
Stage, No.(%)
I	125(44.2)	132(50.6)
II	29(10.2)	28(10.7)
III	76(26.9)	48(18.4)
IV	53(18.7)	53(20.3)
OS, overall survival; DFS, disease-free survival; FRS, recurrence-free survival.
Ssample id in iscovery set Genome Analyzer IIx	Ssample id in validation set Hiseq 2000
TCGA-CJ-4912	TCGA-DV-5568
TCGA-CJ-4903	TCGA-CZ-5988
TCGA-CJ-4902	TCGA-CZ-5987
TCGA-CJ-4901	TCGA-CZ-5984
TCGA-CJ-4894	TCGA-CZ-5469
TCGA-CJ-4886	TCGA-CZ-5468
TCGA-CJ-4873	TCGA-CZ-5465
TCGA-CJ-4640	TCGA-CZ-5459
TCGA-CJ-4639	TCGA-CZ-5452
TCGA-BP-5183	TCGA-CZ-4865
TCGA-BP-5180	TCGA-CW-6097
TCGA-BP-5175	TCGA-CW-6093
TCGA-BP-5004	TCGA-CW-5591
TCGA-BP-4993	TCGA-CW-5587
TCGA-BP-4991	TCGA-CJ-6033
TCGA-BP-4803	TCGA-CJ-6027
TCGA-BP-4801	TCGA-CJ-5686
TCGA-BP-4798	TCGA-CJ-5683
TCGA-BP-4768	TCGA-CJ-5682
TCGA-BP-4756	TCGA-CJ-5677
TCGA-BP-4334	TCGA-CJ-5676
TCGA-BP-4330	TCGA-CJ-5675
TCGA-BP-4169	TCGA-CJ-5671
TCGA-BP-4159	TCGA-CJ-4891
TCGA-BP-4158	TCGA-BP-5000
TCGA-B8-5165	TCGA-BP-4989
TCGA-B8-5163	TCGA-BP-4797
TCGA-B8-4619	TCGA-BP-4770
TCGA-B8-4154	TCGA-B8-5553
TCGA-B2-4102	TCGA-B8-5545
TCGA-B0-5116	TCGA-B4-5834
TCGA-B0-5099	TCGA-B0-5713
TCGA-B0-4842	TCGA-B0-5712
TCGA-B0-4814	TCGA-B0-5707
TCGA-B0-4718	TCGA-B0-5703
TCGA-B0-4697	TCGA-B0-5702
TCGA-B0-4694	TCGA-B0-5693
TCGA-B0-4693	TCGA-BP-4971
TCGA-B0-4690	TCGA-CJ-6031
TCGA-B0-4688	TCGA-B8-A54F
TCGA-AK-3465	TCGA-B4-5832
TCGA-A3-3383	TCGA-B4-5377
TCGA-A3-3380	TCGA-DV-5575
TCGA-A3-3374	TCGA-CZ-4864
TCGA-A3-3372	TCGA-CJ-4635
TCGA-A3-3363	TCGA-CZ-5460
TCGA-A3-3357	TCGA-B0-4710
TCGA-A3-3346	TCGA-B0-5812
TCGA-A3-3331	TCGA-B0-5075
TCGA-A3-3324	TCGA-DV-A4VX
TCGA-A3-3323	TCGA-DV-5574
TCGA-A3-3316	TCGA-CJ-5679
TCGA-A3-3313	TCGA-CW-5584
TCGA-A3-3313	TCGA-B8-5550
TCGA-A3-3308	TCGA-CZ-5457
TCGA-BP-4776	TCGA-BP-4994
TCGA-BP-4352	TCGA-DV-A4VZ
TCGA-BP-5174	TCGA-B0-5697
TCGA-B0-4841	TCGA-A3-A6NL
TCGA-AK-3450	TCGA-CW-5590
TCGA-A3-3351	TCGA-CJ-5684
TCGA-BP-4329	TCGA-B0-4818
TCGA-CZ-4862	TCGA-CZ-5463
TCGA-B0-4828	TCGA-A3-A6NJ
TCGA-CJ-4872	TCGA-EU-5904
TCGA-BP-4766	TCGA-DV-5567
TCGA-B0-5115	TCGA-CZ-5989
TCGA-AK-3451	TCGA-CJ-5672
TCGA-CZ-4861	TCGA-EU-5907
TCGA-A3-3362	TCGA-DV-5569
TCGA-B0-4843	TCGA-CZ-5461
TCGA-BP-4327	TCGA-BP-4998
TCGA-B0-5107	TCGA-B4-5843
TCGA-B0-5106	TCGA-B0-5696
TCGA-B0-4845	TCGA-B0-4698
TCGA-AK-3453	TCGA-A3-A8OU
TCGA-AK-3447	TCGA-MM-A84U
TCGA-A3-3372	TCGA-B2-3923
TCGA-BP-5170	TCGA-B0-5709
TCGA-AK-3460	TCGA-CZ-5451
TCGA-A3-3320	TCGA-BP-4970
TCGA-CJ-4643	TCGA-CZ-4860
TCGA-BP-4353	TCGA-CZ-4866
TCGA-BP-4795	TCGA-B0-5711
TCGA-B8-4143	TCGA-BP-4992
TCGA-B0-5108	TCGA-B0-4700
TCGA-AS-3777	TCGA-MW-A4EC
TCGA-BP-5185	TCGA-CZ-5467
TCGA-CJ-4907	TCGA-CJ-5680
TCGA-B8-5159	TCGA-B0-5400
TCGA-B2-4098	TCGA-BP-4761
TCGA-B0-4696	TCGA-CZ-5982
TCGA-A3-3382	TCGA-B0-4833
TCGA-B0-4691	TCGA-B0-4811
TCGA-AK-3456	TCGA-BP-4982
TCGA-BP-4963	TCGA-G6-A5PC
TCGA-BP-4355	TCGA-A3-A8OX
TCGA-B0-4817	TCGA-CW-6088
TCGA-AK-3443	TCGA-BP-5007
TCGA-CJ-4905	TCGA-B2-5641
TCGA-B0-5102	TCGA-BP-4988
TCGA-CJ-4923	TCGA-BP-4985
TCGA-BP-4765	TCGA-BP-4804
TCGA-B0-5098	TCGA-6D-AA2E
TCGA-B0-4707	TCGA-B8-A54D
TCGA-B0-4714	TCGA-B0-5085
TCGA-CJ-4918	TCGA-CZ-4858
TCGA-BP-5198	TCGA-CW-5581
TCGA-BP-4165	TCGA-CJ-5678
TCGA-B0-5083	TCGA-B0-5698
TCGA-BP-4799	TCGA-CJ-4887
TCGA-BP-4354	TCGA-DV-5565
TCGA-B0-5110	TCGA-CJ-4899
TCGA-BP-4762	TCGA-B0-5691
TCGA-B0-5100	TCGA-CJ-4888
TCGA-AK-3434	TCGA-CW-5585
TCGA-BP-4338	TCGA-BP-4967
TCGA-A3-3326	TCGA-B4-5838
TCGA-CZ-4859	TCGA-B4-5836
TCGA-CJ-4885	TCGA-B2-5633
TCGA-CJ-4644	TCGA-BP-4976
TCGA-A3-3319	TCGA-B0-5694
TCGA-A3-3311	TCGA-CZ-5986
TCGA-B0-5094	TCGA-B0-5710
TCGA-BP-5178	TCGA-B0-4852
TCGA-B8-5158	TCGA-CZ-5456
TCGA-B2-4099	TCGA-CJ-4890
TCGA-AK-3428	TCGA-BP-4977
TCGA-BP-4163	TCGA-B8-A54J
TCGA-A3-3378	TCGA-CZ-5464
TCGA-BP-4782	TCGA-EU-5906
TCGA-BP-4337	TCGA-CJ-5689
TCGA-AK-3426	TCGA-B0-5699
TCGA-BP-5194	TCGA-CZ-4863
TCGA-A3-3370	TCGA-CZ-4857
TCGA-BP-5190	TCGA-B0-4712
TCGA-B0-5081	TCGA-A3-3358
TCGA-B0-4824	TCGA-B8-5546
TCGA-BP-5199	TCGA-G6-A8L8
TCGA-CJ-4916	TCGA-DV-5566
TCGA-BP-4162	TCGA-CW-5583
TCGA-BP-5200	TCGA-BP-5001
TCGA-BP-5192	TCGA-BP-4986
TCGA-BP-4347	TCGA-B0-5690
TCGA-AK-3425	TCGA-B0-5080
TCGA-A3-3382	TCGA-B0-5084
TCGA-CJ-4637	TCGA-CJ-4889
TCGA-BP-4343	TCGA-AK-3440
TCGA-B2-3924	TCGA-B8-5551
TCGA-B0-4838	TCGA-B4-5378
TCGA-A3-3383	TCGA-CZ-5470
TCGA-A3-3374	TCGA-A3-A6NN
TCGA-A3-3322	TCGA-CJ-4878
TCGA-A3-3317	TCGA-CZ-4854
TCGA-CJ-4641	TCGA-BP-4969
TCGA-CJ-4871	TCGA-B8-A54K
TCGA-B0-5096	TCGA-DV-5576
TCGA-B0-5104	TCGA-B8-4621
TCGA-A3-3365	TCGA-B2-5639
TCGA-B0-5120	TCGA-BP-4771
TCGA-B0-5097	TCGA-CZ-5462
TCGA-A3-3385	TCGA-B0-5701
TCGA-CJ-4638	TCGA-EU-5905
TCGA-BP-4167	TCGA-G6-A8L6
TCGA-BP-5168	TCGA-BP-4340
TCGA-B2-3923	TCGA-B8-A54I
TCGA-CJ-4920	TCGA-B0-4706
TCGA-CJ-4893	TCGA-AK-3458
TCGA-BP-4781	TCGA-B4-5844
TCGA-BP-4769	TCGA-B2-5635
TCGA-B0-4713	TCGA-CZ-5985
TCGA-BP-4758	TCGA-CJ-6030
TCGA-B0-4848	TCGA-B8-A8YJ
TCGA-B0-4844	TCGA-B0-5088
TCGA-B0-4813	TCGA-DV-A4W0
TCGA-AK-3430	TCGA-CZ-5455
TCGA-BP-5196	TCGA-CJ-6028
TCGA-A3-3349	TCGA-G6-A8L7
TCGA-BP-4177	TCGA-BP-4981
TCGA-BP-4777	TCGA-B0-5692
TCGA-B0-4846	TCGA-CJ-4895
TCGA-B0-4703	TCGA-B2-3924
TCGA-B0-5119	TCGA-B8-A54E
TCGA-AK-3431	TCGA-B2-5636
TCGA-B0-5113	TCGA-B0-5705
TCGA-A3-3367	TCGA-MM-A564
TCGA-BP-4346	TCGA-B0-5402
TCGA-BP-4326	TCGA-B8-5549
TCGA-B8-4148	TCGA-B4-5835
TCGA-AK-3427	TCGA-B0-5700
TCGA-BP-5191	TCGA-CW-6090
TCGA-BP-5181	TCGA-CW-5589
TCGA-B0-5117	TCGA-A3-3387
TCGA-CJ-4634	TCGA-CZ-5466
TCGA-BP-4341	TCGA-CW-5580
TCGA-B0-4827	TCGA-BP-4173
TCGA-A3-3378	TCGA-B0-4815
TCGA-CJ-4882	TCGA-CZ-5458
TCGA-BP-5182	TCGA-CJ-5681
TCGA-BP-5189	TCGA-BP-4807
TCGA-BP-4332	TCGA-CW-5588
TCGA-CJ-4869	TCGA-BP-4974
TCGA-AK-3440	TCGA-BP-4789
TCGA-B0-4847	TCGA-CZ-5454
TCGA-B0-4822	TCGA-BP-4790
TCGA-BP-5184	TCGA-CZ-5453
TCGA-A3-3322	TCGA-BP-4965
TCGA-B0-4849	TCGA-BP-4787
TCGA-AK-3453	TCGA-B0-5399
TCGA-BP-5186	TCGA-B0-4834
TCGA-AK-3444	TCGA-BP-4987
TCGA-A3-3376	TCGA-CJ-4881
TCGA-BP-4325	TCGA-BP-4973
TCGA-AK-3429	TCGA-BP-4960
TCGA-A3-3308	TCGA-B0-4816
TCGA-BP-4160	TCGA-B0-4810
TCGA-B0-5092	TCGA-A3-A8OW
TCGA-B0-4823	TCGA-B0-4836
TCGA-BP-4161	TCGA-CJ-4876
TCGA-A3-3320	TCGA-BP-5008
TCGA-CZ-4853	TCGA-3Z-A93Z
TCGA-CJ-4636	TCGA-B0-4837
TCGA-B8-5162	TCGA-DV-5573
TCGA-CJ-4892	TCGA-BP-4959
TCGA-BP-5195	TCGA-CJ-6032
TCGA-B0-4819	TCGA-A3-A6NI
TCGA-A3-3323	TCGA-CJ-4870
TCGA-B0-5109	TCGA-BP-4968
TCGA-AK-3461	TCGA-B8-A54H
TCGA-A3-3319	TCGA-CJ-4875
TCGA-A3-3307	TCGA-B0-5695
TCGA-BP-5177	TCGA-A3-3317
TCGA-BP-5173	TCGA-B8-A54G
TCGA-BP-4763	TCGA-B0-5706
TCGA-BP-4972	TCGA-AK-3465
TCGA-BP-4345	TCGA-BP-4995
TCGA-BP-5176	TCGA-B8-A7U6
TCGA-BP-4351	TCGA-T7-A92I
TCGA-A3-3373	TCGA-A3-A8OV
TCGA-A3-3331	TCGA-MM-A563
TCGA-A3-3311	TCGA-B2-A4SR
TCGA-BP-4176	TCGA-B2-5635
TCGA-B0-5077	TCGA-BP-4759
TCGA-AK-3454	TCGA-BP-4331
TCGA-CZ-4856	TCGA-CJ-4900
TCGA-CJ-4884	TCGA-BP-5009
TCGA-B8-5164	TCGA-B2-5633
TCGA-AK-3444	TCGA-A3-A8CQ
TCGA-A3-3324	TCGA-GK-A6C7
TCGA-BP-4335	TCGA-BP-4975
TCGA-BP-4174	TCGA-BP-4961
TCGA-BP-5169	TCGA-CW-6087
TCGA-BP-4983	TCGA-B0-4821
TCGA-B8-4620	TCGA-B8-4146
TCGA-B0-5121	TCGA-B2-5633
TCGA-AK-3443	TCGA-B8-5552
TCGA-B2-4101	TCGA-B2-3923
TCGA-AK-3436	TCGA-B8-4153
TCGA-BP-4166	TCGA-B2-5635
TCGA-BP-5187	TCGA-B2-3924
TCGA-AK-3433	TCGA-DV-A4W0
TCGA-CJ-4897
TCGA-BP-4775
TCGA-CJ-4908
TCGA-CJ-4904
TCGA-BP-5202
TCGA-BP-5201
TCGA-B0-5095
TCGA-B0-4945
TCGA-B8-4622
TCGA-BP-4342
TCGA-BP-4164
TCGA-AK-3455
TCGA-AK-3445
TCGA-BP-4760
TCGA-B0-4839
TCGA-B8-4151
TCGA-A3-3347
TCGA-BP-4962
TCGA-BP-4344
TCGA-BP-5010
TCGA-B0-4699
TCGA-CJ-4642

## Sheet: B
	Supplemental Table S4B. Cox analysis of tRFs expression subtypes and signature adjusting for TNM stage of SSIGN.
	Adjustments	5ʹ-tRFs subtypes			3ʹ-tRFs subtypes			tRFs signature
		Subtype	P value	HR (95% CI)	Subtype	P value	HR (95% CI)	tRFs signature	P value	HR (95% CI)
	Univariate Cox analysis
		5ʹ-tRFs 3	NA	1 (reference)	3ʹ-tRFs 2	NA	1 (reference)	tRFs signature	4.45e-14	1.82 (1.56-2.12)
		5ʹ-tRFs 1	0.0014	1.89 (1.28-2.79)	3ʹ-tRFs 1	5.3e-09	3.29 (2.21-4.92)
		5ʹ-tRFs 2	3.71e-07	2.71 (1.85-3.98)	3ʹ-tRFs 3	0.0049	1.73 (1.18-2.52)
	Multivariate Cox analysis
	Age+TNM stage
		5ʹ-tRFs 3	NA	1 (reference)	3ʹ-tRFs 2	NA	1 (reference)	tRFs signature	1.07e-05	1.45 (1.23-1.71)
		5ʹ-tRFs 1	0.044	1.50 (1.01-2.24)	3ʹ-tRFs 1	7.23e-05	2.28 (1.52-3.43)	age	4.45e-06	1.03 (1.02-1.05)
		5ʹ-tRFs 2	0.016	1.64 (1.10-2.46)	3ʹ-tRFs 3	0.13	1.35 (0.91-1.98)	StageI	NA	1 (reference)
		age	3.66e-06	1.04 (1.02-1.05)	age	2.82e-05	1.03 (1.02-1.05)	StageII	0.47	1.27 (0.68-2.37)
		StageI	NA	1 (reference)	StageI	NA	1 (reference)	StageIII	0.0008	2.07 (1.35-3.17)
		StageII	0.41	1.30 (0.70-2.43)	StageII	0.45	1.27 (0.68-2.38)	StageIV	4.11e-15	5.23 (3.46-7.91)
		StageIII	5.49e-05	2.37 (1.56-3.60)	StageIII	6.95e-05	2.34 (1.54-3.55)
		StageIV	2e-16	5.96 (3.97-8.97)	StageIV	2e-16	6.26 (4.20-9.34)
	Age+SSIGN
		5ʹ-tRFs 3	NA	1 (reference)	3ʹ-tRFs 2	NA	1 (reference)	tRFs signature	0.001	1.33(1.12-1.57)
		5ʹ-tRFs 1	0.089	1.42(0.95-2.12)	3ʹ-tRFs 1	0.00099	2.03(1.33-3.09)	age	6.45e-05	1.03(1.02-1.04)
		5ʹ-tRFs 2	0.1	1.42(0.93-2.17)	3ʹ-tRFs 3	0.31	1.23(0.83-1.83)	SSIGN	2e-16	1.20(1.15-1.25)
		age	4.75e-05	1.03(1.01-1.04)	age	0.000629	1.03(1.01-1.04)
		SSIGN	2e-16	1.21(1.17-1.26)	SSIGN	2e-16	1.22(1.18-1.27)
	HR, hazard ratio; CI, confidence interval;
