# Supplementary material for: Global identification and characterization of tRNA-derived RNA fragment landscapes across human cancers
Source: NAR Cancer. 2020 Oct 19;2(4):zcaa031. doi: 10.1093/narcan/zcaa031 (PMC8210304; doi:10.1093/narcan/zcaa031)
Supplement: zcaa031_Supplemental_Files [file zcaa031_supplemental_files.zip › Supplemental_Table_S5.xlsx]

## Sheet: Description
Supplemental Table S5, related to Fig. 5. Summary of 5'-tRF and 3ʹ-tRF expression subtypes and subtype-specific signatures across cancer types.
	3'-tRFs supercluster
	5'-tRFs supercluster
	Gene-Programs (GP) terms
	Biomodel-signature

## Sheet: 3'-tRFs supercluster
Summary of 3'-tRFs expression subtypes and representative signature
Supercluster	Cancer	Subtype	No. of subtype specific 3'-tRFs	No. of 15~18nt	No. of 22nt	No. of 24~30nt	Subtype specific 3'-tRFs
3'-tRFs supercluster 3	BLCA	BLCA_1	21	21	0	0	3'-M-Val-TAC-3-1_L16	3'-M-Tyr-GTA-6-1_L17	3'-M-Thr-CGT-4-1_L17	3'-M-Gln-CTG-5-1_L15	3'-M-Thr-AGT-5-1_L17	3'-M-Arg-TCT-3-2_L15	3'-M-Gln-TTG-3-3_L16	3'-M-Arg-TCT-3-2_L16	3'-M-Thr-AGT-5-1_L16	3'-M-Val-CAC-5-1_L17	3'-S-Ser-TGA-1-1_L17	3'-M-Thr-TGT-6-1_L18	3'-M-Ser-GCT-5-1_L16	3'-M-Tyr-GTA-8-1_L16	3'-M-Thr-AGT-5-1_L15	3'-M-Lys-CTT-4-1_L15	3'-M-Lys-TTT-5-1_L16	3'-M-Ser-TGA-3-1_L17	3'-M-Cys-GCA-8-1_L16	3'-S-Ser-GCT-1-1_L18	3'-M-Thr-TGT-6-1_L16
3'-tRFs supercluster 2	BLCA	BLCA_2	16	0	16	0	3'-M-Gly-GCC-2-6_L22	3'-M-Ala-AGC-3-1_L22	3'-M-Ser-TGA-3-1_L22	3'-M-Tyr-GTA-8-1_L22	3'-M-Gln-CTG-5-1_L22	3'-M-Ala-AGC-8-2_L22	3'-M-Gly-TCC-3-1_L22	3'-M-Thr-AGT-5-1_L22	3'-S-Ala-AGC-1-1_L22	3'-M-Glu-TTC-2-2_L22	3'-M-Ala-TGC-4-1_L22	3'-M-Pro-TGG-3-5_L22	3'-M-Leu-TAG-3-1_L22	3'-S-Ala-AGC-4-1_L22	3'-M-Val-TAC-2-1_L22	3'-M-Ala-TGC-3-2_L22
3'-tRFs supercluster 1	BLCA	BLCA_3	7	0	0	7	3'-M-Asp-GTC-3-1_L26	3'-M-Asp-GTC-3-1_L24	3'-M-Glu-TTC-4-2_L25	3'-M-Glu-TTC-7-1_L24	3'-M-Glu-TTC-4-2_L26	3'-M-Asp-GTC-3-1_L25	3'-M-Ala-TGC-3-2_L25
3'-tRFs supercluster 1	BRCA	BRCA_1	15	0	0	15	3'-M-Asp-GTC-3-1_L26	3'-M-Ser-GCT-5-1_L24	3'-M-Glu-TTC-2-2_L24	3'-M-Ala-TGC-3-2_L24	3'-M-iMet-CAT-1-8_L24	3'-M-Ser-GCT-5-1_L25	3'-M-Glu-TTC-4-2_L26	3'-M-Asp-GTC-3-1_L29	3'-M-Glu-TTC-4-2_L27	3'-M-Ala-TGC-3-2_L25	3'-M-Lys-CTT-4-1_L24	3'-S-Ala-AGC-4-1_L24	3'-M-Glu-TTC-4-2_L28	3'-M-Leu-CAG-1-7_L28	3'-M-Leu-CAG-2-2_L28
3'-tRFs supercluster 3	BRCA	BRCA_2	NA	NA	NA	NA	NA
3'-tRFs supercluster 3	BRCA	BRCA_3	25	23	0	0	3'-M-Val-TAC-3-1_L16	3'-M-Asn-GTT-5-1_L16	3'-M-Glu-TTC-7-1_L17	3'-M-Ala-TGC-6-1_L15	3'-M-Gly-GCC-2-6_L16	3'-M-Gln-TTG-3-3_L16	3'-M-Ala-TGC-4-1_L15	3'-M-Ala-AGC-9-2_L17	3'-M-Asn-GTT-5-1_L17	3'-M-Cys-GCA-8-1_L16	3'-M-Thr-AGT-5-1_L16	3'-S-Ala-AGC-4-1_L16	3'-S-Met-CAT-6-1_L18	3'-S-Ser-TGA-1-1_L17	3'-M-Gly-TCC-3-1_L16	3'-M-Glu-TTC-7-1_L19	3'-M-Ala-AGC-9-2_L16	3'-M-Thr-CGT-3-1_L16	3'-S-Ala-AGC-4-1_L15	3'-M-Glu-TTC-7-1_L18	3'-M-nmt-Val-TAC-1-1_L15	3'-M-Glu-TTC-7-1_L20	3'-M-Glu-TTC-7-1_L16	3'-S-Thr-TGT-1-1_L16	3'-M-tRX-000020_L16
3'-tRFs supercluster 1	CESC	CESC_1	9	0	0	9	3'-M-Glu-TTC-4-2_L28	3'-M-Asp-GTC-3-1_L26	3'-M-Ala-AGC-3-1_L25	3'-M-Ser-GCT-5-1_L24	3'-M-Glu-TTC-1-2_L24	3'-M-Lys-CTT-4-1_L24	3'-M-Glu-TTC-4-2_L26	3'-M-Glu-TTC-4-2_L27	3'-M-Ala-TGC-3-2_L25
3'-tRFs supercluster 2	CESC	CESC_2	24	0	24	0	3'-M-Gly-GCC-2-6_L22	3'-M-Ser-TGA-3-1_L22	3'-M-Tyr-GTA-6-1_L22	3'-M-Tyr-GTA-8-1_L22	3'-M-Gly-GCC-1-5_L22	3'-M-Gly-CCC-2-2_L22	3'-M-Ala-AGC-8-2_L22	3'-M-Gly-TCC-3-1_L22	3'-M-Trp-CCA-5-1_L22	3'-M-Thr-AGT-5-1_L22	3'-S-Ala-AGC-1-1_L22	3'-M-Thr-CGT-3-1_L22	3'-M-Cys-GCA-8-1_L22	3'-M-Ala-TGC-6-1_L22	3'-S-Ser-CGA-4-1_L22	3'-M-Glu-TTC-2-2_L22	3'-M-Ala-TGC-4-1_L22	3'-S-Tyr-GTA-4-1_L22	3'-S-Trp-CCA-4-1_L22	3'-M-Pro-TGG-3-5_L22	3'-M-Tyr-GTA-5-5_L22	3'-M-Thr-TGT-6-1_L22	3'-M-Val-TAC-2-1_L22	3'-M-Phe-GAA-1-6_L22
3'-tRFs supercluster 3	CESC	CESC_3	47	0	0	47	3'-M-Asn-GTT-5-1_L16	3'-M-Tyr-GTA-6-1_L17	3'-M-Ser-CGA-3-1_L17	3'-M-Arg-ACG-2-4_L18	3'-M-Thr-AGT-5-1_L18	3'-M-Thr-CGT-4-1_L17	3'-M-Gly-CCC-2-2_L18	3'-M-Thr-AGT-5-1_L17	3'-M-Asn-GTT-5-1_L17	3'-M-Cys-GCA-8-1_L16	3'-M-Gly-GCC-2-6_L17	3'-M-Arg-TCT-3-2_L16	3'-M-Thr-AGT-5-1_L16	3'-M-Val-CAC-5-1_L17	3'-S-Ala-AGC-4-1_L16	3'-M-Val-TAC-3-1_L18	3'-M-Trp-CCA-5-1_L17	3'-M-Lys-CTT-4-1_L16	3'-M-Thr-TGT-6-1_L18	3'-S-Arg-TCG-1-1_L17	3'-M-Ser-GCT-5-1_L16	3'-M-Ala-AGC-9-2_L16	3'-M-Trp-CCA-5-1_L16	3'-S-Ala-AGC-4-1_L15	3'-M-Thr-TGT-6-1_L16	3'-M-Ser-TGA-3-1_L17	3'-M-Val-TAC-3-1_L16	3'-S-Ser-GCT-1-1_L18	3'-M-Gln-CTG-5-1_L15	3'-M-Ala-TGC-6-1_L15	3'-M-Gly-GCC-2-6_L16	3'-M-Gln-TTG-3-3_L16	3'-M-Lys-TTT-5-1_L18	3'-M-Ala-AGC-9-2_L17	3'-M-Lys-TTT-5-1_L17	3'-S-Ser-TGA-1-1_L17	3'-S-Ala-AGC-4-1_L17	3'-M-Asn-GTT-5-1_L18	3'-M-Thr-CGT-3-1_L16	3'-M-Thr-AGT-5-1_L15	3'-M-Lys-CTT-4-1_L15	3'-M-Undet-NNN-chr2-8_L15	3'-M-Lys-TTT-5-1_L16
3'-tRFs supercluster 3	COAD	COAD_1	28	28	0	0	3'-M-Val-TAC-3-1_L16	3'-M-Ile-TAT-3-1_L16	3'-M-Gln-CTG-5-1_L15	3'-M-Val-CAC-5-1_L15	3'-M-Gln-CTG-4-2_L18	3'-M-Gly-GCC-2-6_L16	3'-M-Gln-TTG-3-3_L16	3'-M-Phe-GAA-4-1_L16	3'-M-Ala-AGC-9-2_L17	3'-S-Ser-GCT-2-1_L17	3'-M-Val-CAC-5-1_L16	3'-M-Cys-GCA-8-1_L16	3'-M-His-GTG-2-1_L16	3'-S-Ala-AGC-4-1_L16	3'-S-Met-CAT-6-1_L18	3'-M-Val-TAC-chr2-6_L15	3'-M-Gly-TCC-3-1_L16	3'-M-Ala-AGC-9-2_L16	3'-M-His-GTG-2-1_L17	3'-M-Thr-CGT-3-1_L16	3'-M-Ser-TGA-3-1_L16	3'-M-tRX-000020_L16	3'-M-Met-CAT-6-1_L16	3'-M-Glu-TTC-7-1_L18	3'-M-Glu-TTC-7-1_L16	3'-M-Glu-TTC-7-1_L17	3'-S-Thr-TGT-1-1_L16	3'-M-Lys-CTT-4-1_L18
3'-tRFs supercluster 2	COAD	COAD_2	32	0	30	0	3'-M-Leu-CAG-2-2_L21	3'-M-Gly-GCC-2-6_L22	3'-M-Ala-AGC-3-1_L22	3'-M-Ser-TGA-3-1_L22	3'-M-Tyr-GTA-6-1_L22	3'-M-Tyr-GTA-8-1_L22	3'-M-Leu-CAG-1-7_L22	3'-M-Ala-AGC-8-2_L22	3'-M-Gly-TCC-3-1_L22	3'-M-Trp-CCA-5-1_L22	3'-M-Thr-AGT-5-1_L22	3'-S-Ala-AGC-1-1_L22	3'-M-Leu-CAG-1-7_L21	3'-M-Thr-CGT-3-1_L22	3'-M-Cys-GCA-8-1_L22	3'-M-Ala-TGC-6-1_L22	3'-M-Glu-TTC-2-2_L22	3'-M-Ala-TGC-4-1_L22	3'-M-Pro-TGG-3-5_L22	3'-M-Leu-TAG-3-1_L22	3'-M-Ser-GCT-5-1_L22	3'-M-Tyr-GTA-5-5_L22	3'-M-Thr-TGT-6-1_L22	3'-S-Ala-AGC-4-1_L22	3'-M-Val-CAC-5-1_L22	3'-M-Val-TAC-2-1_L22	3'-S-Val-CAC-3-1_L22	3'-M-Phe-GAA-1-6_L22	3'-M-Ala-TGC-3-2_L22	3'-M-Leu-CAG-2-2_L22	3'-S-Ser-CGA-4-1_L22	3'-S-Tyr-GTA-4-1_L22
3'-tRFs supercluster 1	COAD	COAD_3	18	0	0	16	3'-M-Asp-GTC-3-1_L26	3'-M-Ser-GCT-5-1_L24	3'-M-Asp-GTC-3-1_L24	3'-M-Glu-TTC-4-2_L25	3'-S-Arg-TCT-2-1_L25	3'-M-Lys-CTT-4-1_L24	3'-M-Glu-TTC-7-1_L24	3'-M-Glu-TTC-4-2_L26	3'-M-Asp-GTC-3-1_L25	3'-M-Lys-TTT-5-1_L21	3'-M-Ala-TGC-3-2_L25	3'-M-Glu-TTC-1-2_L24	3'-S-Glu-TTC-3-1_L24	3'-M-Glu-TTC-4-2_L28	3'-M-Asp-GTC-3-1_L23	3'-M-Leu-CAG-2-2_L28	3'-M-Asp-GTC-3-1_L29	3'-M-Glu-TTC-4-2_L27
3'-tRFs supercluster 3	COAD	COAD_4	12	8	0	0	3'-M-Gln-CTG-5-1_L21	3'-M-Gly-CCC-2-2_L18	3'-M-Tyr-GTA-8-1_L20	3'-M-Arg-TCT-3-2_L15	3'-M-Ser-TGA-3-1_L21	3'-M-Trp-CCA-5-1_L16	3'-S-Ser-CGA-4-1_L17	3'-M-Gly-GCC-2-6_L18	3'-M-iMet-CAT-3-1_L16	3'-M-iMet-CAT-3-1_L18	3'-M-iMet-CAT-3-1_L17	3'-M-Ala-TGC-3-2_L20
3'-tRFs supercluster 3	COAD	COAD_5	6	6	0	0	3'-M-Tyr-GTA-6-1_L17	3'-S-Ser-GCT-1-1_L18	3'-M-Tyr-GTA-8-1_L17	3'-M-Tyr-GTA-6-1_L18	3'-M-Tyr-GTA-8-1_L16	3'-M-Thr-TGT-6-1_L17
3'-tRFs supercluster 2	HNSC	HNSC_1	NA	NA	NA	NA	NA
3'-tRFs supercluster 3	HNSC	HNSC_2	55	55	0	0	3'-M-Asn-GTT-5-1_L16	3'-M-Tyr-GTA-8-1_L15	3'-M-Gln-CTG-5-1_L15	3'-M-Ala-TGC-6-1_L15	3'-S-Arg-TCG-5-1_L15	3'-M-Lys-TTT-5-1_L15	3'-M-iMet-CAT-3-1_L16	3'-M-Gly-GCC-2-6_L16	3'-M-Gly-GCC-2-6_L15	3'-M-iMet-CAT-3-1_L17	3'-M-Arg-TCT-3-2_L15	3'-M-Ala-TGC-4-1_L15	3'-S-Arg-TCG-5-1_L16	3'-M-Lys-CTT-4-1_L17	3'-M-Thr-CGT-4-1_L16	3'-M-Thr-CGT-4-1_L15	3'-M-iMet-CAT-3-1_L18	3'-M-His-GTG-2-1_L16	3'-M-Val-TAC-chr2-6_L15	3'-M-Gly-TCC-3-1_L16	3'-S-Arg-CCG-2-1_L15	3'-M-Asn-GTT-5-1_L18	3'-M-Val-TAC-3-1_L17	3'-M-Pro-TGG-3-5_L16	3'-M-Trp-CCA-5-1_L16	3'-M-Thr-CGT-3-1_L16	3'-M-Asn-GTT-5-1_L15	3'-M-Ile-TAT-3-1_L17	3'-M-Ser-TGA-3-1_L16	3'-M-Leu-TAG-3-1_L15	3'-M-Ser-GCT-5-1_L15	3'-M-Thr-TGT-6-1_L16	3'-M-Lys-CTT-4-1_L15	3'-S-Ser-CGA-4-1_L17	3'-M-Ile-TAT-3-1_L16	3'-S-Ser-GCT-2-1_L16	3'-M-Thr-CGT-3-1_L17	3'-M-Phe-GAA-4-1_L16	3'-M-Lys-TTT-9-1_L18	3'-S-Ser-GCT-2-1_L17	3'-M-Val-CAC-5-1_L16	3'-S-Ala-CGC-4-1_L16	3'-M-Gly-GCC-1-5_L16
3'-tRFs supercluster 1	HNSC	HNSC_3	23	0	0	21	3'-M-Glu-TTC-4-2_L28	3'-M-Asp-GTC-3-1_L26	3'-M-Ser-GCT-5-1_L25	3'-M-Arg-TCT-3-2_L25	3'-S-Ala-AGC-4-1_L24	3'-M-Asp-GTC-3-1_L23	3'-M-Ser-GCT-5-1_L24	3'-M-Glu-TTC-2-2_L25	3'-M-Glu-TTC-1-2_L24	3'-M-Lys-CTT-4-1_L24	3'-M-Ala-TGC-3-2_L24	3'-M-Glu-TTC-4-2_L26	3'-M-Asp-GTC-3-1_L29	3'-M-iMet-CAT-1-8_L24	3'-M-Glu-TTC-4-2_L27	3'-M-Lys-TTT-5-1_L21	3'-M-Ala-TGC-3-2_L25	3'-M-Ala-AGC-3-1_L25	3'-M-Ala-TGC-6-1_L25	3'-S-Arg-TCT-2-1_L25	3'-M-Leu-CAG-2-2_L28	3'-S-Arg-TCT-1-1_L25	3'-S-Ala-AGC-1-1_L25
3'-tRFs supercluster 1	KIRC	KIRC_1(3'-tRFs 3)	15	0	0	15	3'-M-Glu-TTC-4-2_L28	3'-M-Ser-GCT-5-1_L25	3'-S-Ala-AGC-4-1_L24	3'-M-Ser-GCT-5-1_L24	3'-S-Trp-CCA-2-1_L23	3'-S-Arg-TCT-2-1_L25	3'-M-Lys-CTT-4-1_L24	3'-M-Leu-CAG-2-2_L28	3'-M-Glu-TTC-4-2_L26	3'-M-Arg-TCG-3-1_L26	3'-M-Glu-TTC-4-2_L27	3'-M-Ala-TGC-3-2_L25	3'-M-Asp-GTC-3-1_L27	3'-M-Asp-GTC-3-1_L28	3'-M-Thr-AGT-5-1_L29
3'-tRFs supercluster 3	KIRC	KIRC_2(3'-tRFs 1)	5	4	0	0	3'-S-Arg-TCG-5-1_L16	3'-S-Met-CAT-6-1_L18	3'-M-Lys-CTT-4-1_L16	3'-M-Asp-GTC-3-1_L20	3'-M-Lys-CTT-4-1_L15
3'-tRFs supercluster 2	KIRC	KIRC_3(3'-tRFs 2)	15	0	15	0	3'-M-Gly-GCC-2-6_L22	3'-M-Ala-AGC-3-1_L22	3'-M-Ser-TGA-3-1_L22	3'-M-Ala-AGC-8-2_L22	3'-M-Gly-TCC-3-1_L22	3'-S-Ala-AGC-1-1_L22	3'-M-Glu-TTC-2-2_L22	3'-M-Ala-TGC-4-1_L22	3'-M-Leu-TAG-3-1_L22	3'-M-Thr-TGT-6-1_L22	3'-M-Val-TAC-2-1_L22	3'-S-Val-CAC-3-1_L22	3'-M-Phe-GAA-1-6_L22	3'-M-Ala-TGC-3-2_L22	3'-M-Leu-CAG-2-2_L22
3'-tRFs supercluster 3	KIRP	KIRP_1	33	33	0	0	3'-M-Val-TAC-3-1_L16	3'-M-Arg-ACG-2-4_L18	3'-M-Thr-AGT-5-1_L18	3'-S-Trp-CCA-2-1_L18	3'-M-Thr-CGT-4-1_L17	3'-M-Gln-CTG-5-1_L15	3'-M-Thr-AGT-5-1_L17	3'-M-Trp-CCA-5-1_L18	3'-M-iMet-CAT-3-1_L17	3'-M-Gln-TTG-3-3_L16	3'-M-Asn-GTT-5-1_L17	3'-M-Cys-GCA-8-1_L16	3'-S-Thr-TGT-1-1_L16	3'-M-Thr-AGT-5-1_L16	3'-M-Tyr-GTA-8-1_L19	3'-S-Ala-AGC-4-1_L16	3'-M-Trp-CCA-5-1_L17	3'-M-Lys-CTT-4-1_L16	3'-S-Arg-TCG-1-1_L17	3'-M-Ser-GCT-5-1_L16	3'-M-Asn-GTT-5-1_L18	3'-M-Tyr-GTA-8-1_L16	3'-M-Trp-CCA-5-1_L16	3'-M-Thr-TGT-6-1_L16	3'-M-Lys-CTT-4-1_L15	3'-M-Lys-TTT-5-1_L16	3'-M-Ser-TGA-3-1_L17	3'-S-Arg-TCG-1-1_L18	3'-M-Ser-CGA-3-1_L17	3'-M-iMet-CAT-3-1_L16	3'-S-Ser-TGA-1-1_L17	3'-M-Ser-GCT-5-1_L15	3'-S-Ser-CGA-4-1_L17
3'-tRFs supercluster 1	KIRP	KIRP_2	11	0	0	10	3'-M-Asp-GTC-3-1_L26	3'-M-Asp-GTC-3-1_L24	3'-S-Trp-CCA-2-1_L23	3'-M-Glu-TTC-4-2_L25	3'-M-Glu-TTC-7-1_L24	3'-M-Glu-TTC-2-2_L24	3'-M-Ala-TGC-3-2_L24	3'-M-Glu-TTC-4-2_L26	3'-M-Asp-GTC-3-1_L25	3'-M-Ala-TGC-3-2_L25	3'-M-Glu-TTC-4-2_L27
3'-tRFs supercluster 2	KIRP	KIRP_3	11	0	11	0	3'-M-Ala-AGC-3-1_L22	3'-M-Tyr-GTA-8-1_L22	3'-M-Leu-CAG-1-7_L22	3'-M-Thr-AGT-5-1_L22	3'-M-Glu-TTC-2-2_L22	3'-M-Pro-TGG-3-5_L22	3'-M-Leu-TAG-3-1_L22	3'-M-Tyr-GTA-5-5_L22	3'-M-Val-TAC-2-1_L22	3'-M-Ala-TGC-3-2_L22	3'-M-Leu-CAG-2-2_L22
3'-tRFs supercluster 3	LIHC	LIHC_1	21	21	0	0	3'-M-Val-TAC-3-1_L16	3'-M-Asn-GTT-5-1_L16	3'-M-Thr-AGT-5-1_L18	3'-M-Thr-CGT-4-1_L17	3'-M-Gly-CCC-2-2_L18	3'-M-Thr-AGT-5-1_L17	3'-M-Gln-TTG-3-3_L16	3'-M-Arg-TCT-3-2_L16	3'-S-Ser-TGA-1-1_L17	3'-M-Lys-CTT-4-1_L16	3'-M-Thr-TGT-6-1_L18	3'-M-Ser-GCT-5-1_L16	3'-M-Asn-GTT-5-1_L18	3'-M-Thr-TGT-6-1_L16	3'-S-Ser-CGA-4-1_L17	3'-M-Ser-TGA-3-1_L17	3'-M-Arg-TCT-3-2_L17	3'-M-Trp-CCA-5-1_L16	3'-M-Tyr-GTA-6-1_L17	3'-M-Arg-ACG-2-4_L18	3'-M-Lys-TTT-5-1_L16
3'-tRFs supercluster 1	LIHC	LIHC_2	10	0	0	9	3'-M-Glu-TTC-4-2_L28	3'-M-Asp-GTC-3-1_L26	3'-M-Ser-GCT-5-1_L24	3'-S-Trp-CCA-2-1_L23	3'-M-Glu-TTC-4-2_L25	3'-M-Lys-CTT-4-1_L24	3'-M-Glu-TTC-2-2_L24	3'-M-Glu-TTC-4-2_L26	3'-M-Glu-TTC-4-2_L27	3'-M-Ala-TGC-3-2_L25
3'-tRFs supercluster 2	LIHC	LIHC_3	8	0	8	0	3'-M-Gly-GCC-2-6_L22	3'-M-Ala-AGC-3-1_L22	3'-M-Leu-CAG-1-7_L22	3'-M-Ala-AGC-8-2_L22	3'-M-Gly-TCC-3-1_L22	3'-M-Leu-TAG-3-1_L22	3'-M-Ala-TGC-3-2_L22	3'-M-Leu-CAG-2-2_L22
3'-tRFs supercluster 3	LUAD	LUAD_1	18	18	0	0	3'-S-Ser-CGA-4-1_L16	3'-M-Glu-TTC-7-1_L17	3'-S-Arg-TCG-5-1_L15	3'-M-Lys-TTT-5-1_L15	3'-M-Ala-AGC-8-2_L15	3'-S-Thr-TGT-1-1_L16	3'-M-Leu-TAG-3-1_L15	3'-M-Pro-TGG-3-5_L15	3'-M-Asp-GTC-3-1_L20	3'-M-Glu-TTC-7-1_L16	3'-M-Ser-TGA-3-1_L15	3'-M-Gly-GCC-2-6_L15	3'-M-Glu-TTC-7-1_L20	3'-M-Ala-TGC-4-1_L15	3'-M-His-GTG-2-1_L16	3'-S-Met-CAT-6-1_L18	3'-M-Val-TAC-chr2-6_L15	3'-M-Met-CAT-6-1_L16
3'-tRFs supercluster 3	LUAD	LUAD_2	NA	NA	NA	NA	NA
3'-tRFs supercluster 1	LUAD	LUAD_3	33	0	27	6	3'-M-Asp-GTC-3-1_L26	3'-M-Gly-GCC-2-6_L22	3'-M-Ala-AGC-3-1_L22	3'-M-Ser-TGA-3-1_L22	3'-M-Tyr-GTA-8-1_L22	3'-M-Gln-CTG-5-1_L22	3'-M-Gly-CCC-2-2_L22	3'-M-Leu-CAG-1-7_L22	3'-M-Ala-AGC-8-2_L22	3'-M-Gly-TCC-3-1_L22	3'-M-Thr-AGT-5-1_L22	3'-S-Ala-AGC-1-1_L22	3'-M-Asp-GTC-3-1_L24	3'-M-Thr-CGT-3-1_L22	3'-M-Glu-TTC-4-2_L25	3'-M-Cys-GCA-8-1_L22	3'-M-His-GTG-2-1_L22	3'-M-Ala-TGC-6-1_L22	3'-M-Glu-TTC-2-2_L22	3'-M-Ala-TGC-4-1_L22	3'-M-Glu-TTC-7-1_L24	3'-S-Tyr-GTA-4-1_L22	3'-M-Pro-TGG-3-5_L22	3'-M-Glu-TTC-4-2_L26	3'-M-Leu-TAG-3-1_L22	3'-M-Ser-GCT-5-1_L22	3'-M-Tyr-GTA-5-5_L22	3'-M-Thr-TGT-6-1_L22	3'-M-Val-CAC-5-1_L22	3'-M-Asp-GTC-3-1_L25	3'-M-Val-TAC-2-1_L22	3'-M-Ala-TGC-3-2_L22	3'-M-Leu-CAG-2-2_L22
3'-tRFs supercluster 3	LUSC	LUSC_1	3	3	0	0	3'-S-Ser-CGA-4-1_L18	3'-M-Thr-CGT-3-1_L18	3'-M-iMet-CAT-3-1_L18
3'-tRFs supercluster 3	LUSC	LUSC_2	NA	NA	NA	NA	NA
3'-tRFs supercluster 2	LUSC	LUSC_3	10	0	10	0	3'-M-Gly-GCC-2-6_L22	3'-M-Ser-TGA-3-1_L22	3'-M-Ala-AGC-8-2_L22	3'-M-Gly-TCC-3-1_L22	3'-M-Ala-TGC-6-1_L22	3'-M-Thr-TGT-6-1_L22	3'-S-Ala-AGC-1-1_L22	3'-M-Thr-CGT-3-1_L22	3'-M-Ala-TGC-4-1_L22	3'-S-Tyr-GTA-4-1_L22
3'-tRFs supercluster 3	LUSC	LUSC_4	7	4	0	0	3'-M-Glu-TTC-7-1_L17	3'-M-Glu-TTC-7-1_L16	3'-M-Lys-CTT-4-1_L18	3'-M-Glu-TTC-7-1_L20	3'-M-Glu-TTC-7-1_L19	3'-M-Asp-GTC-3-1_L20	3'-S-Met-CAT-6-1_L18
3'-tRFs supercluster 1	LUSC	LUSC_5	5	0	0	5	3'-M-Lys-CTT-4-1_L24	3'-M-Glu-TTC-4-2_L26	3'-M-Glu-TTC-4-2_L27	3'-M-Ala-TGC-3-2_L25	3'-S-Arg-TCT-2-1_L25
3'-tRFs supercluster 2	OV	OV_1	39	0	39	0	3'-M-Gly-GCC-2-6_L22	3'-M-Arg-ACG-2-4_L22	3'-M-Ser-TGA-3-1_L22	3'-M-Tyr-GTA-6-1_L22	3'-M-Tyr-GTA-8-1_L22	3'-M-Gly-GCC-1-5_L22	3'-M-Gln-CTG-5-1_L22	3'-M-Thr-CGT-4-1_L22	3'-M-Gln-TTG-3-3_L22	3'-M-Gly-CCC-2-2_L22	3'-S-Ser-CGA-1-1_L22	3'-M-Ala-AGC-8-2_L22	3'-M-Gly-TCC-3-1_L22	3'-M-Trp-CCA-5-1_L22	3'-S-Thr-TGT-1-1_L22	3'-S-Ala-AGC-1-1_L22	3'-M-Thr-CGT-3-1_L22	3'-S-Ser-GCT-2-1_L22	3'-M-Cys-GCA-8-1_L22	3'-S-Arg-TCG-1-1_L22	3'-M-Ala-TGC-6-1_L22	3'-S-Arg-TCT-2-1_L22	3'-S-Ser-CGA-4-1_L22	3'-M-Glu-TTC-2-2_L22	3'-M-Ala-TGC-4-1_L22	3'-S-Leu-TAG-2-1_L22	3'-S-Tyr-GTA-4-1_L22	3'-S-Trp-CCA-4-1_L22	3'-M-Pro-TGG-3-5_L22	3'-M-Tyr-GTA-5-5_L22	3'-M-Thr-TGT-6-1_L22	3'-S-Ala-AGC-4-1_L22	3'-M-Ala-AGC-15-1_L22	3'-M-Val-CAC-5-1_L22	3'-S-Ser-TGA-1-1_L22	3'-M-Val-TAC-2-1_L22	3'-S-Trp-CCA-2-1_L22	3'-S-Val-CAC-3-1_L22	3'-M-Ala-AGC-5-1_L22
3'-tRFs supercluster 1	OV	OV_2	3	0	0	3	3'-M-Asp-GTC-3-1_L26	3'-M-Asp-GTC-3-1_L25	3'-S-Arg-TCT-2-1_L25
3'-tRFs supercluster 3	OV	OV_3	22	22	0	0	3'-M-Gly-GCC-2-6_L16	3'-M-Gly-CCC-2-2_L16	3'-M-Gly-GCC-1-5_L17	3'-S-Ala-CGC-4-1_L16	3'-M-Lys-CTT-4-1_L16	3'-M-Ala-TGC-7-1_L16	3'-M-Asn-GTT-5-1_L18	3'-S-Thr-TGT-1-1_L18	3'-S-Tyr-GTA-4-1_L18	3'-M-Ser-AGA-5-1_L17	3'-M-Lys-TTT-9-1_L18	3'-M-Gly-GCC-2-6_L17	3'-M-Ala-TGC-7-1_L17	3'-M-Ser-AGA-5-1_L18	3'-M-Gly-CCC-2-2_L17	3'-M-Thr-CGT-3-1_L17	3'-S-Ser-GCT-2-1_L17	3'-M-Val-CAC-5-1_L17	3'-M-Gly-GCC-1-5_L16	3'-S-Thr-TGT-2-1_L17	3'-S-Ser-GCT-2-1_L16	3'-M-Lys-TTT-9-1_L17
3'-tRFs supercluster 3	PRAD	PRAD_1	40	40	0	0	3'-M-Val-TAC-3-1_L16	3'-M-Ser-GCT-5-1_L17	3'-M-Ser-CGA-3-1_L17	3'-M-Pro-TGG-3-5_L17	3'-M-Thr-AGT-5-1_L18	3'-M-Arg-TCT-3-2_L18	3'-M-Ser-CGA-3-1_L18	3'-M-Leu-CAG-2-2_L17	3'-M-Thr-AGT-5-1_L17	3'-M-Trp-CCA-5-1_L18	3'-M-Gln-CTG-5-1_L16	3'-M-Gln-TTG-3-3_L16	3'-M-Lys-TTT-5-1_L17	3'-M-Arg-TCT-3-2_L16	3'-M-iMet-CAT-3-1_L18	3'-M-Thr-AGT-5-1_L16	3'-M-Val-TAC-3-1_L18	3'-M-Trp-CCA-5-1_L17	3'-M-Leu-CAG-2-2_L16	3'-S-Ser-TGA-1-1_L17	3'-S-Arg-TCG-1-1_L17	3'-M-Ser-GCT-5-1_L16	3'-M-Gln-TTG-3-3_L17	3'-M-Tyr-GTA-8-1_L16	3'-S-Ala-AGC-4-1_L15	3'-M-Thr-CGT-4-1_L18	3'-S-Ala-AGC-4-1_L18	3'-M-Gln-TTG-3-3_L18	3'-M-Ser-TGA-3-1_L17	3'-S-Arg-TCG-1-1_L18	3'-M-Phe-GAA-4-1_L18	3'-M-Ser-GCT-5-1_L18	3'-M-Arg-TCT-3-2_L17	3'-S-Ala-AGC-4-1_L16	3'-M-Lys-CTT-4-1_L15	3'-M-iMet-CAT-3-1_L16	3'-M-Trp-CCA-5-1_L16	3'-M-Lys-CTT-4-1_L16	3'-M-Gln-CTG-5-1_L15	3'-M-iMet-CAT-3-1_L17
3'-tRFs supercluster 2	PRAD	PRAD_2	22	0	3	9	3'-M-Gln-CTG-5-1_L21	3'-M-Tyr-GTA-5-5_L24	3'-M-Tyr-GTA-8-1_L22	3'-M-Gln-CTG-5-1_L22	3'-M-Tyr-GTA-8-1_L20	3'-M-Pro-TGG-3-5_L21	3'-M-Gln-CTG-5-1_L23	3'-M-Tyr-GTA-5-5_L20	3'-M-Lys-CTT-4-1_L24	3'-M-Pro-TGG-3-5_L22	3'-M-Tyr-GTA-8-1_L19	3'-M-Ala-TGC-3-2_L24	3'-M-Tyr-GTA-8-1_L21	3'-M-Tyr-GTA-7-1_L19	3'-M-Tyr-GTA-5-5_L21	3'-M-Thr-AGT-5-1_L29	3'-M-Val-CAC-5-1_L23	3'-M-Tyr-GTA-8-1_L24	3'-M-Lys-CTT-4-1_L29	3'-S-Ser-TGA-1-1_L24	3'-S-Ala-AGC-4-1_L24	3'-M-Phe-GAA-1-6_L29
3'-tRFs supercluster 2	PRAD	PRAD_3	11	5	6		3'-M-Ala-AGC-3-1_L22	3'-S-Arg-TCT-2-1_L18	3'-M-Tyr-GTA-8-1_L17	3'-M-Leu-CAG-1-7_L22	3'-M-Thr-AGT-5-1_L22	3'-M-Tyr-GTA-6-1_L18	3'-M-Leu-TAG-3-1_L22	3'-M-Phe-GAA-4-1_L17	3'-M-Leu-CAG-2-2_L18	3'-M-Ala-TGC-3-2_L22	3'-M-Leu-CAG-2-2_L22
3'-tRFs supercluster 1	PRAD	PRAD_4	7	0	0	6	3'-M-Asp-GTC-3-1_L26	3'-M-Asp-GTC-3-1_L24	3'-M-Glu-TTC-4-2_L25	3'-M-His-GTG-2-1_L22	3'-M-Glu-TTC-7-1_L24	3'-M-Asp-GTC-3-1_L25	3'-M-Ala-TGC-3-2_L25
3'-tRFs supercluster 3	STAD	STAD_1	NA	NA	NA	NA	NA
3'-tRFs supercluster 2	STAD	STAD_2	14	0	14	0	3'-M-Ala-AGC-3-1_L22	3'-M-Ser-TGA-3-1_L22	3'-M-Gln-CTG-5-1_L22	3'-M-Gly-TCC-3-1_L22	3'-M-Thr-AGT-5-1_L22	3'-M-Cys-GCA-8-1_L22	3'-M-Glu-TTC-2-2_L22	3'-M-Ala-TGC-4-1_L22	3'-S-Tyr-GTA-4-1_L22	3'-M-Pro-TGG-3-5_L22	3'-M-Gly-GCC-2-6_L22	3'-M-Ala-AGC-8-2_L22	3'-S-Ala-AGC-1-1_L22	3'-M-Thr-CGT-3-1_L22
3'-tRFs supercluster 3	STAD	STAD_3	8	5	0	0	3'-M-Val-TAC-3-1_L16	3'-M-Glu-TTC-7-1_L17	3'-M-Ala-AGC-9-2_L17	3'-M-Glu-TTC-7-1_L21	3'-M-Asp-GTC-3-1_L21	3'-S-Ala-AGC-4-1_L15	3'-M-Asp-GTC-3-1_L20	3'-M-Asp-GTC-3-1_L29	3'-M-Glu-TTC-7-1_L16
3'-tRFs supercluster 1	STAD	STAD_4	5	0	0	5	3'-M-Glu-TTC-4-2_L25	3'-M-Lys-CTT-4-1_L24	3'-M-Glu-TTC-2-2_L24	3'-M-Asp-GTC-3-1_L25	3'-M-Ala-TGC-3-2_L25
3'-tRFs supercluster 3	THCA	THCA_1	10	10	0	0	3'-M-Gln-CTG-5-1_L15	3'-S-Gln-CTG-7-1_L16	3'-S-Arg-CCG-2-1_L15	3'-M-Leu-TAG-3-1_L15	3'-M-Pro-TGG-3-5_L15	3'-S-Arg-TCG-5-1_L15	3'-M-Ser-GCT-5-1_L15	3'-M-Val-TAC-chr2-6_L15	3'-S-Arg-TCG-5-1_L16	3'-M-Lys-TTT-5-1_L15
3'-tRFs supercluster 3	THCA	THCA_2	NA	NA	NA	NA	NA
3'-tRFs supercluster 2	THCA	THCA_3	12	0	12	0	3'-M-Gly-GCC-2-6_L22	3'-M-Ala-AGC-3-1_L22	3'-M-Ser-TGA-3-1_L22	3'-M-Ala-AGC-8-2_L22	3'-M-Gly-TCC-3-1_L22	3'-M-Thr-AGT-5-1_L22	3'-M-Thr-CGT-3-1_L22	3'-M-Glu-TTC-2-2_L22	3'-M-Ala-TGC-4-1_L22	3'-M-Pro-TGG-3-5_L22	3'-M-Val-TAC-2-1_L22	3'-M-Ala-TGC-3-2_L22
3'-tRFs supercluster 1	THCA	THCA_4	4	0	0	3	3'-S-Trp-CCA-2-1_L23	3'-S-Arg-TCT-2-1_L25	3'-M-Ala-TGC-3-2_L25	3'-S-Arg-TCT-1-1_L25
3'-tRFs supercluster 1	UCEC	UCEC_1	15	2	0	8	3'-M-Glu-TTC-4-2_L28	3'-M-Asp-GTC-3-1_L26	3'-M-Leu-CAG-2-2_L28	3'-M-Glu-TTC-7-1_L17	3'-M-Glu-TTC-4-2_L26	3'-M-Asp-GTC-3-1_L29	3'-M-Ser-GCT-5-1_L24	3'-S-Trp-CCA-2-1_L23	3'-M-Glu-TTC-4-2_L27	3'-S-Arg-TCT-2-1_L25	3'-M-Glu-TTC-7-1_L21	3'-M-Glu-TTC-7-1_L20	3'-S-Met-CAT-6-1_L18	3'-M-Glu-TTC-7-1_L19	3'-M-Asp-GTC-3-1_L20
3'-tRFs supercluster 3	UCEC	UCEC_2	15	15	0	0	3'-M-Thr-AGT-5-1_L18	3'-M-Trp-CCA-5-1_L17	3'-M-His-GTG-2-1_L17	3'-M-Thr-AGT-5-1_L17	3'-M-Tyr-GTA-6-1_L17	3'-M-Arg-ACG-2-4_L18	3'-M-Gln-CTG-4-2_L18	3'-M-Trp-CCA-5-1_L18	3'-M-Arg-TCT-3-2_L15	3'-S-Arg-TCG-5-1_L16	3'-M-Tyr-GTA-8-1_L19	3'-M-Thr-TGT-6-1_L18	3'-M-Tyr-GTA-8-1_L16	3'-M-Phe-GAA-4-1_L18	3'-M-Trp-CCA-5-1_L16
3'-tRFs supercluster 2	UCEC	UCEC_3	12	0	12	0	3'-M-Gly-GCC-2-6_L22	3'-M-Ala-AGC-3-1_L22	3'-M-Leu-TAG-3-1_L22	3'-M-Leu-CAG-1-7_L22	3'-M-Gly-TCC-3-1_L22	3'-M-Ala-TGC-3-2_L22	3'-M-Leu-CAG-2-2_L22	3'-M-Ser-TGA-3-1_L22	3'-M-Ala-AGC-8-2_L22	3'-S-Ala-AGC-1-1_L22	3'-M-Ala-TGC-4-1_L22	3'-M-Val-TAC-2-1_L22
Note: NA indicates there are no specific tRFs significantly associated with a tumor subtype
[truncated: 12 more columns]

## Sheet: 5'-tRFs supercluster
Summary of 5'-tRFs expression subtypes and representative signature
Supercluster	Cancer	Subtype	No. of subtype specific 5'-tRFs	No. of 15~20nt	No. of 25~30nt	Subtype specific 5'-tRFs
5'-tRFs supercluster 1	BLCA	BLCA_1	38	38	0	5'-M-Ser-GCT-5-1_L16	5'-M-Ser-ACT-1-1_L15	5'-M-Cys-GCA-5-1_L18	5'-S-Arg-CCG-2-1_L18	5'-M-Arg-ACG-2-4_L18	5'-M-Gln-TTG-4-1_L18	5'-M-Ser-GCT-5-1_L18	5'-M-Lys-CTT-5-1_L15	5'-S-Arg-TCG-3-1_L18	5'-M-Ala-TGC-4-1_L15	5'-M-Met-CAT-6-1_L19	5'-M-Ser-TGA-4-1_L15	5'-M-Ala-TGC-4-1_L16	5'-S-Arg-CCT-3-1_L19	5'-M-Und-NNN-3-1_L16	5'-M-Leu-CAG-chr9-3_L18	5'-S-Trp-CCA-2-1_L18	5'-M-nmt-Leu-TAA-4-1_L17	5'-M-Lys-TTT-5-1_L15	5'-M-Ala-TGC-4-1_L17	5'-M-Lys-CTT-4-1_L19	5'-M-Und-NNN-3-1_L15	5'-M-Gln-TTG-4-1_L16	5'-S-Leu-TAA-1-1_L15	5'-M-Trp-CCA-5-1_L18	5'-M-Leu-CAG-2-2_L17	5'-M-Leu-TAG-1-1_L17	5'-M-Pro-TGG-3-5_L15	5'-M-Ser-GCT-5-1_L15	5'-M-Arg-TCG-1-1_L18	5'-M-Arg-CCT-4-1_L18	5'-M-Leu-CAG-2-2_L15	5'-S-Cys-GCA-5-1_L19	5'-S-Arg-TCT-1-1_L18	5'-M-Arg-TCG-5-1_L18	5'-S-Lys-TTT-4-1_L19	5'-M-Asp-GTC-3-1_L19	5'-M-Arg-TCT-5-1_L18
5'-tRFs supercluster 2	BLCA	BLCA_2	90	0	74	5'-S-Pro-TGG-1-1_L25	5'-M-Val-CAC-5-1_L28	5'-M-Val-TAC-3-1_L25	5'-M-Phe-GAA-4-1_L23	5'-M-Cys-GCA-9-4_L24	5'-M-Ser-ACT-1-1_L26	5'-M-Gly-GCC-1-5_L24	5'-M-Gln-CTG-5-1_L24	5'-M-Ile-AAT-7-2_L26	5'-M-Val-CAC-5-1_L29	5'-S-Gly-TCC-1-1_L24	5'-S-Ser-CGA-4-1_L24	5'-M-Pro-TGG-3-5_L24	5'-S-Val-AAC-2-1_L25	5'-M-Leu-TAG-3-1_L24	5'-M-Glu-TTC-2-2_L25	5'-M-Ala-AGC-8-2_L23	5'-S-Leu-TAG-3-1_L29	5'-M-Gly-GCC-1-5_L25	5'-M-Trp-CCA-4-1_L22	5'-M-Arg-TCG-1-1_L30	5'-M-Cys-GCA-9-4_L22	5'-M-Glu-CTC-2-1_L27	5'-M-Glu-TTC-2-2_L27	5'-M-Val-TAC-3-1_L23	5'-M-Glu-CTC-2-1_L25	5'-M-Val-TAC-1-2_L28	5'-S-Gly-TCC-3-1_L26	5'-S-SeC-TCA-1-1_L22	5'-M-Leu-TAG-1-1_L29	5'-M-Thr-CGT-4-1_L23	5'-S-Gly-TCC-3-1_L23	5'-S-Ala-AGC-11-1_L25	5'-M-Cys-GCA-4-1_L25	5'-M-Gly-TCC-2-6_L29	5'-M-Lys-CTT-4-1_L28	5'-M-Gly-TCC-4-1_L26	5'-M-Leu-TAG-3-1_L22	5'-M-Glu-TTC-1-2_L27	5'-M-Gly-TCC-2-6_L28	5'-S-Trp-CCA-2-1_L24	5'-S-SeC-TCA-1-1_L23	5'-M-Cys-GCA-4-1_L24	5'-S-Leu-TAG-2-1_L25
5'-tRFs supercluster 3	BLCA	BLCA_3	NA	NA	NA	NA
5'-tRFs supercluster 2	BRCA	BRCA_1	41	0	41	5'-M-Leu-CAG-chr9-3_L30	5'-S-Glu-TTC-9-1_L30	5'-S-Val-CAC-3-1_L30	5'-M-Pro-TGG-3-5_L29	5'-S-Gly-TCC-3-1_L28	5'-M-Thr-CGT-4-1_L30	5'-M-iMet-CAT-2-1_L29	5'-S-SeC-TCA-1-1_L30	5'-M-Glu-TTC-8-1_L30	5'-S-Gly-TCC-1-1_L27	5'-M-Gly-TCC-4-1_L27	5'-M-Lys-CTT-4-1_L29	5'-M-His-GTG-1-9_L29	5'-M-Ala-CGC-4-1_L30	5'-M-Ser-GCT-5-1_L30	5'-S-Val-AAC-2-1_L30	5'-M-Asp-GTC-2-9_L30	5'-M-Ala-TGC-4-1_L30	5'-M-Glu-TTC-1-2_L29	5'-S-Val-CAC-8-1_L30	5'-M-Gly-TCC-2-6_L29	5'-M-Lys-CTT-4-1_L28	5'-M-His-GTG-1-9_L28	5'-S-Val-CAC-8-1_L29	5'-M-Val-CAC-5-1_L28	5'-M-Lys-TTT-5-1_L29	5'-S-Gly-TCC-3-1_L30	5'-S-Gly-CCC-3-1_L30	5'-M-Val-CAC-5-1_L27	5'-M-His-GTG-1-9_L27	5'-M-Tyr-GTA-chr21-2_L26	5'-M-Glu-TTC-1-2_L27	5'-M-Tyr-GTA-chr21-2_L29	5'-S-Cys-GCA-1-1_L29	5'-S-Val-TAC-3-1_L30	5'-S-Val-AAC-2-1_L28	5'-M-Ala-AGC-8-2_L30	5'-M-Ser-TGA-4-1_L30	5'-M-Lys-CTT-3-1_L29	5'-S-Leu-TAG-3-1_L30	5'-S-Val-TAC-2-1_L28
5'-tRFs supercluster 3	BRCA	BRCA_2	NA	NA	NA	NA
5'-tRFs supercluster 1	BRCA	BRCA_3	45	42	0	5'-M-Gln-TTG-4-1_L16	5'-M-Leu-TAG-3-1_L19	5'-M-Gly-CCC-2-2_L18	5'-M-Leu-CAG-2-2_L16	5'-M-Thr-CGT-4-1_L19	5'-M-Gly-GCC-5-1_L16	5'-M-Asp-GTC-3-1_L16	5'-M-Leu-TAG-3-1_L18	5'-M-Gly-CCC-2-2_L20	5'-M-Ala-AGC-8-2_L16	5'-M-nmt-Leu-TAA-4-1_L15	5'-M-Gly-GCC-5-1_L17	5'-M-Gly-TCC-4-1_L20	5'-M-Thr-CGT-4-1_L18	5'-M-Leu-TAG-3-1_L20	5'-M-Und-NNN-3-1_L16	5'-S-Val-CAC-3-1_L20	5'-M-Leu-CAG-chr9-3_L18	5'-M-Leu-CAG-chr9-3_L15	5'-M-Leu-TAG-3-1_L16	5'-M-nmt-Leu-TAA-4-1_L17	5'-S-Gly-TCC-1-1_L20	5'-M-Gly-TCC-4-1_L17	5'-S-nmt-Leu-TAA-4-1_L18	5'-S-Val-CAC-3-1_L16	5'-S-Val-TAC-2-1_L16	5'-M-Ala-AGC-8-2_L19	5'-M-Val-TAC-3-1_L16	5'-S-Leu-TAA-1-1_L17	5'-M-Cys-GCA-4-1_L20	5'-S-Val-CAC-3-1_L18	5'-M-Cys-GCA-5-1_L18	5'-S-Val-CAC-3-1_L17	5'-S-SeC-TCA-1-1_L22	5'-M-Gly-GCC-1-5_L17	5'-M-Ala-AGC-8-2_L21	5'-S-SeC-TCA-1-1_L23	5'-M-Leu-CAG-chr9-3_L16	5'-M-Gly-GCC-1-5_L16	5'-M-Gly-CCC-2-2_L17	5'-S-Val-TAC-2-1_L17	5'-M-Lys-CTT-4-1_L20	5'-M-Gln-TTG-3-3_L19	5'-M-Thr-CGT-4-1_L20
5'-tRFs supercluster 1	CESC	CESC_1	81	81	0	5'-M-Ser-GCT-5-1_L16	5'-M-Gly-GCC-5-1_L15	5'-M-Ser-ACT-1-1_L15	5'-S-Arg-TCG-3-1_L19	5'-M-Cys-GCA-5-1_L18	5'-S-nmt-Leu-TAA-4-1_L19	5'-S-SeC-TCA-1-1_L18	5'-M-Und-NNN-3-1_L18	5'-S-Arg-CCG-2-1_L18	5'-M-Arg-ACG-2-4_L18	5'-S-Thr-AGT-6-1_L20	5'-M-Ser-GCT-5-1_L18	5'-M-Lys-CTT-5-1_L15	5'-M-Ser-TGA-4-1_L18	5'-M-Und-NNN-3-1_L17	5'-M-Met-CAT-6-1_L19	5'-S-Val-CAC-3-1_L16	5'-M-Ser-TGA-4-1_L15	5'-M-Arg-TCG-5-1_L19	5'-M-Leu-CAG-2-2_L18	5'-S-Arg-TCT-4-1_L19	5'-M-Leu-CAG-chr9-3_L19	5'-M-Val-CAC-7-1_L16	5'-S-Lys-TTT-4-1_L19	5'-S-Ala-AGC-11-1_L20	5'-M-Ile-TAT-3-1_L18	5'-S-Val-CAC-6-1_L20	5'-M-Glu-TTC-2-2_L18	5'-S-Val-CAC-2-1_L19	5'-M-Thr-CGT-4-1_L18	5'-M-Und-NNN-3-1_L16	5'-M-Leu-TAG-3-1_L16	5'-S-Trp-CCA-2-1_L18	5'-M-Glu-CTC-2-1_L19	5'-M-Ala-TGC-4-1_L17	5'-S-Val-CAC-3-1_L19	5'-M-Val-CAC-7-1_L17	5'-M-Leu-CAG-chr9-3_L16	5'-S-nmt-Leu-TAA-4-1_L18	5'-M-Lys-CTT-4-1_L19	5'-M-Und-NNN-3-1_L15	5'-M-Gln-TTG-4-1_L16	5'-M-Glu-TTC-2-2_L16	5'-M-Leu-CAG-2-2_L16
5'-tRFs supercluster 2	CESC	CESC_2	75	0	66	5'-M-Leu-CAG-chr9-3_L30	5'-M-His-GTG-1-9_L24	5'-M-His-GTG-1-9_L27	5'-M-Val-CAC-5-1_L28	5'-M-Gly-GCC-1-5_L26	5'-M-Pro-TGG-3-5_L29	5'-S-Val-CAC-8-1_L28	5'-S-Arg-TCT-1-1_L30	5'-S-SeC-TCA-1-1_L30	5'-M-Val-CAC-5-1_L29	5'-S-Ser-CGA-4-1_L24	5'-S-Val-TAC-2-1_L30	5'-S-Leu-TAG-3-1_L30	5'-M-Gly-TCC-4-1_L27	5'-M-Ser-GCT-5-1_L30	5'-M-Arg-TCG-1-1_L30	5'-M-Glu-TTC-2-2_L27	5'-M-Val-TAC-1-2_L28	5'-M-Lys-TTT-5-1_L29	5'-M-Ala-TGC-4-1_L30	5'-M-Thr-CGT-4-1_L23	5'-M-Gly-TCC-2-6_L29	5'-M-Lys-CTT-4-1_L28	5'-M-Glu-TTC-1-2_L27	5'-M-Gly-TCC-2-6_L28	5'-M-Pro-TGG-3-5_L26	5'-S-Cys-GCA-5-1_L30	5'-S-Pro-TGG-2-1_L30	5'-S-Glu-TTC-9-1_L29	5'-S-Val-TAC-2-1_L28	5'-S-Val-CAC-8-1_L27	5'-S-Cys-GCA-1-1_L29	5'-S-Val-CAC-8-1_L29	5'-M-Thr-CGT-4-1_L29	5'-S-Val-CAC-3-1_L29	5'-S-Gly-TCC-3-1_L28	5'-M-Gly-GCC-5-1_L26	5'-S-Gly-TCC-1-1_L28	5'-M-Thr-CGT-4-1_L30	5'-M-iMet-CAT-2-1_L29	5'-S-Val-AAC-2-1_L28	5'-M-Lys-TTT-5-1_L24	5'-M-Arg-CCT-4-1_L24	5'-S-Val-CAC-2-1_L28
5'-tRFs supercluster 2	CESC	CESC_3	4	0	3	5'-M-Tyr-GTA-chr21-2_L30	5'-M-Tyr-GTA-chr21-2_L24	5'-M-Tyr-GTA-chr21-2_L26	5'-M-Tyr-GTA-chr21-2_L25
5'-tRFs supercluster 1	COAD	COAD_1	50	50	0	5'-S-Val-CAC-3-1_L18	5'-M-Gly-CCC-2-2_L17	5'-M-Thr-CGT-4-1_L19	5'-S-SeC-TCA-1-1_L18	5'-M-Glu-TTC-2-2_L15	5'-M-Trp-CCA-5-1_L18	5'-S-Leu-TAA-1-1_L16	5'-M-Asp-GTC-3-1_L16	5'-S-Val-TAC-2-1_L18	5'-M-Leu-TAG-1-1_L17	5'-M-Gly-GCC-1-5_L18	5'-S-Val-CAC-3-1_L16	5'-S-Leu-TAG-2-1_L16	5'-M-Val-CAC-7-1_L16	5'-S-Thr-TGT-5-1_L19	5'-M-nmt-Leu-TAA-4-1_L16	5'-M-Thr-CGT-4-1_L18	5'-M-Pro-TGG-3-5_L17	5'-M-Leu-CAG-chr9-3_L18	5'-M-Gly-GCC-1-5_L15	5'-M-Leu-TAG-3-1_L16	5'-M-Glu-TTC-2-2_L17	5'-S-Leu-TAA-1-1_L17	5'-M-Val-CAC-7-1_L17	5'-M-Leu-TAG-3-1_L19	5'-M-Glu-TTC-1-2_L18	5'-M-Val-TAC-3-1_L18	5'-M-Glu-TTC-1-2_L17	5'-M-Und-NNN-3-1_L16	5'-M-Leu-CAG-chr9-3_L15	5'-M-Gly-TCC-4-1_L17	5'-M-Thr-TGT-6-1_L18	5'-S-Val-TAC-2-1_L17	5'-M-Leu-TAG-3-1_L18	5'-M-Thr-CGT-4-1_L20	5'-S-Val-TAC-2-1_L16	5'-M-Asp-GTC-3-1_L15	5'-M-Val-TAC-3-1_L16	5'-M-Leu-CAG-chr9-3_L16	5'-M-Gly-GCC-1-5_L17	5'-M-Thr-AGT-1-3_L19	5'-M-Ala-AGC-8-2_L16	5'-M-Val-TAC-3-1_L17	5'-M-Ser-TGA-4-1_L19
5'-tRFs supercluster 2	COAD	COAD_2	11	0	9	5'-S-Val-AAC-2-1_L24	5'-M-Glu-TTC-2-2_L25	5'-M-Tyr-GTA-chr21-2_L24	5'-M-Ser-ACT-1-1_L26	5'-M-Ala-AGC-8-2_L25	5'-S-Val-CAC-3-1_L23	5'-S-Arg-TCG-3-1_L25	5'-S-Trp-CCA-2-1_L24	5'-M-Ile-AAT-7-2_L26	5'-S-Ala-AGC-11-1_L25	5'-S-SeC-TCA-1-1_L23
5'-tRFs supercluster 2	COAD	COAD_3	18	0	18	5'-M-Gly-GCC-1-5_L26	5'-M-Gly-TCC-4-1_L27	5'-S-Gly-TCC-1-1_L29	5'-M-His-GTG-1-9_L28	5'-M-Pro-TGG-3-5_L29	5'-S-Val-TAC-2-1_L29	5'-M-Lys-CTT-3-1_L29	5'-M-Lys-CTT-4-1_L29	5'-M-Pro-TGG-3-5_L27	5'-M-Gly-TCC-2-6_L29	5'-S-Gly-TCC-3-1_L28	5'-S-Val-CAC-2-1_L28	5'-M-Pro-TGG-3-5_L28	5'-S-Val-TAC-2-1_L28	5'-M-Gln-TTG-3-3_L29	5'-S-Gly-TCC-1-1_L27	5'-M-His-GTG-1-9_L29	5'-S-Leu-TAG-2-1_L30
5'-tRFs supercluster 3	COAD	COAD_4	4	4	0	5'-S-Val-TAC-4-1_L20	5'-S-Val-CAC-2-1_L20	5'-M-Val-CAC-7-1_L20	5'-S-Val-CAC-6-1_L20
5'-tRFs supercluster 2	HNSC	HNSC_1	39	0	39	5'-M-His-GTG-1-9_L24	5'-S-Glu-TTC-9-1_L27	5'-S-Val-CAC-8-1_L28	5'-S-Arg-TCT-1-1_L30	5'-S-SeC-TCA-1-1_L30	5'-M-Gly-TCC-4-1_L27	5'-S-Gly-TCC-1-1_L29	5'-M-Leu-CAG-chr9-3_L29	5'-S-Glu-TTC-9-1_L29	5'-S-Val-CAC-8-1_L29	5'-S-Gln-CTG-6-1_L30	5'-M-iMet-CAT-2-1_L29	5'-M-Arg-CCT-4-1_L24	5'-S-Gly-TCC-1-1_L27	5'-M-Lys-CTT-3-1_L29	5'-M-Glu-TTC-8-1_L29	5'-M-Lys-CTT-4-1_L29	5'-S-Pro-TGG-1-1_L30	5'-S-Glu-TTC-9-1_L28	5'-S-Gly-CCC-3-1_L30	5'-M-Glu-TTC-8-1_L28	5'-M-His-GTG-1-9_L28	5'-M-His-GTG-1-9_L27	5'-S-Val-TAC-2-1_L29	5'-S-Val-TAC-2-1_L28	5'-S-Val-CAC-8-1_L27	5'-S-Thr-TGT-5-1_L30	5'-S-Ser-CGA-3-1_L30	5'-S-Val-CAC-2-1_L28	5'-S-Ala-CGC-3-1_L28	5'-M-His-GTG-1-9_L29	5'-S-Val-CAC-2-1_L29	5'-M-Ser-CGA-2-1_L30	5'-M-Ala-TGC-4-1_L26	5'-M-Gln-TTG-3-3_L29	5'-M-Ala-CGC-4-1_L27	5'-S-Ala-CGC-3-1_L30	5'-S-Lys-TTT-4-1_L27	5'-M-Gln-CTG-7-1_L30
5'-tRFs supercluster 2	HNSC	HNSC_2	66	0	45	5'-S-Pro-TGG-1-1_L25	5'-S-Val-AAC-2-1_L23	5'-M-Phe-GAA-4-1_L23	5'-M-Ser-ACT-1-1_L26	5'-M-Gln-CTG-5-1_L24	5'-M-Ile-AAT-7-2_L26	5'-S-Gly-TCC-1-1_L24	5'-M-Glu-TTC-1-2_L24	5'-M-Tyr-GTA-3-1_L23	5'-S-Val-AAC-2-1_L25	5'-M-Leu-TAG-3-1_L24	5'-M-Ala-AGC-8-2_L23	5'-S-SeC-TCA-1-1_L26	5'-M-Trp-CCA-4-1_L22	5'-M-Ser-CGA-2-1_L25	5'-M-Tyr-GTA-3-1_L25	5'-M-Val-TAC-3-1_L23	5'-S-Gly-TCC-3-1_L26	5'-S-Arg-TCG-3-1_L25	5'-S-SeC-TCA-1-1_L22	5'-S-Gly-TCC-3-1_L23	5'-S-Ala-AGC-11-1_L25	5'-S-Trp-CCA-2-1_L24	5'-M-Gln-CTG-5-1_L26	5'-M-Arg-TCT-5-1_L23	5'-S-SeC-TCA-1-1_L23	5'-M-Pro-TGG-3-5_L25	5'-M-Arg-TCG-1-1_L24	5'-M-Tyr-GTA-chr21-2_L22	5'-M-Gln-TTG-4-1_L23	5'-M-Lys-CTT-4-1_L23	5'-M-Gln-CTG-5-1_L23	5'-S-Trp-CCA-2-1_L22	5'-M-Glu-TTC-1-2_L26	5'-M-Gln-TTG-4-1_L24	5'-M-Trp-CCA-4-1_L24	5'-M-Val-TAC-1-2_L26	5'-M-Thr-CGT-4-1_L24	5'-M-Arg-TCG-1-1_L23	5'-S-Val-CAC-3-1_L23	5'-M-Gly-CCC-2-2_L25	5'-S-Ala-AGC-11-1_L23	5'-S-Val-TAC-2-1_L26	5'-M-Val-CAC-5-1_L25
5'-tRFs supercluster 1	HNSC	HNSC_3	41	41	0	5'-M-Ser-GCT-5-1_L16	5'-S-SeC-TCA-1-1_L18	5'-M-Glu-TTC-2-2_L15	5'-S-Val-CAC-3-1_L16	5'-M-Val-CAC-7-1_L16	5'-S-Val-TAC-2-1_L16	5'-M-Asp-GTC-3-1_L15	5'-M-Glu-TTC-2-2_L18	5'-M-Gly-GCC-1-5_L17	5'-M-Und-NNN-3-1_L16	5'-M-Leu-CAG-chr9-3_L18	5'-S-Leu-TAG-2-1_L19	5'-M-Val-TAC-3-1_L16	5'-M-Lys-TTT-5-1_L15	5'-S-Val-CAC-3-1_L19	5'-M-Val-CAC-7-1_L17	5'-M-Leu-CAG-chr9-3_L16	5'-M-Gly-GCC-1-5_L16	5'-M-Cys-GCA-4-1_L19	5'-M-Leu-CAG-2-2_L16	5'-M-Thr-CGT-4-1_L19	5'-S-Leu-TAA-1-1_L15	5'-M-Asp-GTC-3-1_L16	5'-S-Leu-TAG-2-1_L16	5'-M-Ser-TGA-4-1_L16	5'-M-Leu-CAG-chr9-3_L15	5'-M-Glu-TTC-2-2_L17	5'-S-Leu-TAG-2-1_L15	5'-M-Gly-TCC-4-1_L17	5'-M-Val-AAC-6-1_L16	5'-M-Leu-TAG-3-1_L16	5'-S-Arg-TCT-1-1_L20	5'-M-Gln-TTG-4-1_L16	5'-M-Leu-CAA-4-1_L20	5'-M-Thr-AGT-1-3_L20	5'-S-Arg-TCG-3-1_L18	5'-M-Thr-CGT-4-1_L18	5'-M-Gln-TTG-4-1_L15	5'-M-Glu-TTC-1-2_L19	5'-S-Arg-TCT-1-1_L18	5'-M-Arg-TCT-5-1_L18
5'-tRFs supercluster 3	HNSC	HNSC_4	NA	NA	NA	NA
5'-tRFs supercluster 2	KIRC	KIRC_1(5'-tRFs 1)	52	0	52	5'-S-Pro-TGG-1-1_L25	5'-M-Val-CAC-5-1_L28	5'-S-Arg-CCG-2-1_L28	5'-M-Pro-TGG-3-5_L29	5'-M-Gln-CTG-5-1_L24	5'-M-Pro-TGG-3-5_L24	5'-M-Gly-GCC-1-5_L27	5'-M-Gln-TTG-4-1_L29	5'-S-Leu-TAG-3-1_L29	5'-M-Ser-GCT-5-1_L30	5'-M-Arg-TCG-1-1_L30	5'-S-Arg-CCG-2-1_L25	5'-M-Glu-CTC-2-1_L25	5'-M-Val-TAC-1-2_L28	5'-M-Lys-TTT-5-1_L29	5'-S-Arg-TCG-3-1_L25	5'-M-Gly-TCC-2-6_L29	5'-M-Lys-CTT-4-1_L28	5'-M-Glu-TTC-1-2_L27	5'-M-Gly-TCC-2-6_L28	5'-S-Trp-CCA-2-1_L24	5'-M-Gln-CTG-5-1_L26	5'-M-Pro-TGG-3-5_L26	5'-S-Gly-TCC-1-1_L28	5'-M-Thr-CGT-4-1_L30	5'-M-Gly-CCC-2-2_L26	5'-S-Gly-TCC-1-1_L27	5'-M-Leu-CAG-2-2_L29	5'-M-Pro-TGG-3-5_L28	5'-M-Gly-CCC-2-2_L27	5'-M-Lys-CTT-4-1_L29	5'-M-Arg-TCG-1-1_L26	5'-M-Lys-TTT-5-1_L28	5'-S-Leu-TAG-2-1_L26	5'-M-Asp-GTC-2-9_L30	5'-M-Glu-TTC-1-2_L29	5'-M-Pro-TGG-3-5_L27	5'-M-Leu-CAA-4-1_L26	5'-M-Arg-TCG-1-1_L28	5'-M-Gln-TTG-4-1_L26	5'-M-Lys-TTT-5-1_L27	5'-S-Val-CAC-2-1_L26	5'-M-Glu-TTC-1-2_L28	5'-M-Arg-ACG-2-4_L25
5'-tRFs supercluster 1	KIRC	KIRC_2(5'-tRFs 2)	22	21	0	5'-M-Gly-GCC-5-1_L15	5'-S-SeC-TCA-1-1_L18	5'-M-Glu-TTC-2-2_L15	5'-S-Val-CAC-2-1_L20	5'-M-Val-TAC-3-1_L15	5'-M-Und-NNN-3-1_L17	5'-M-Trp-CCA-4-1_L22	5'-S-Val-AAC-2-1_L20	5'-M-Glu-TTC-2-2_L18	5'-S-Val-TAC-2-1_L20	5'-M-Leu-TAG-3-1_L16	5'-M-Val-TAC-3-1_L20	5'-M-Leu-CAG-2-2_L17	5'-M-Gly-GCC-1-5_L18	5'-M-Val-CAC-7-1_L20	5'-S-Val-CAC-3-1_L20	5'-M-Glu-TTC-2-2_L17	5'-S-Leu-TAG-2-1_L15	5'-M-Leu-CAG-2-2_L15	5'-M-Gly-TCC-4-1_L17	5'-M-Tyr-GTA-chr21-2_L21	5'-M-nmt-Leu-TAA-4-1_L17
5'-tRFs supercluster 3	KIRC	KIRC_3(5'-tRFs 3)	31	31	0	5'-M-Thr-TGT-6-1_L18	5'-M-Cys-GCA-5-1_L18	5'-M-Arg-ACG-2-4_L18	5'-S-Arg-TCG-3-1_L18	5'-M-Met-CAT-6-1_L19	5'-M-Arg-TCG-5-1_L19	5'-M-Leu-CAG-chr9-3_L19	5'-S-Lys-TTT-4-1_L19	5'-S-Arg-CCT-3-1_L19	5'-S-Val-CAC-2-1_L19	5'-M-Thr-CGT-4-1_L18	5'-M-Ala-AGC-8-2_L19	5'-M-Leu-CAG-chr9-3_L18	5'-S-Trp-CCA-2-1_L18	5'-S-Val-CAC-3-1_L19	5'-M-Lys-CTT-4-1_L19	5'-S-Cys-GCA-5-1_L19	5'-M-Trp-CCA-5-1_L18	5'-M-Arg-TCG-5-1_L18	5'-S-Ile-AAT-8-1_L20	5'-S-Arg-CCG-2-1_L17	5'-S-Arg-TCT-1-1_L18	5'-M-Gln-TTG-3-3_L19	5'-M-Arg-TCG-1-1_L17	5'-M-Arg-TCT-5-1_L18	5'-S-Val-TAC-2-1_L19	5'-S-Thr-CGT-3-1_L20	5'-M-Arg-CCT-4-1_L18	5'-S-Trp-CCA-1-1_L18	5'-S-Arg-TCG-6-1_L19	5'-S-Trp-CCA-2-1_L17
5'-tRFs supercluster 2	KIRP	KIRP_1	56	0	55	5'-M-Leu-CAG-chr9-3_L30	5'-M-Val-CAC-5-1_L28	5'-M-Glu-TTC-2-2_L26	5'-M-Ile-AAT-7-2_L26	5'-M-Val-CAC-5-1_L29	5'-M-Gly-GCC-1-5_L27	5'-S-Val-AAC-2-1_L25	5'-S-Val-TAC-2-1_L30	5'-M-Lys-CTT-3-1_L30	5'-M-Gln-TTG-4-1_L29	5'-M-Gly-GCC-1-5_L25	5'-M-Ser-GCT-5-1_L30	5'-M-Ser-CGA-2-1_L25	5'-M-Glu-CTC-2-1_L27	5'-M-Glu-TTC-2-2_L27	5'-M-Val-TAC-1-2_L28	5'-S-Gly-TCC-3-1_L26	5'-M-Leu-TAG-1-1_L29	5'-S-Val-CAC-2-1_L30	5'-M-Cys-GCA-4-1_L25	5'-M-Gly-GCC-5-1_L25	5'-M-Gly-TCC-4-1_L26	5'-M-Gly-TCC-2-6_L28	5'-M-Tyr-GTA-chr21-2_L29	5'-S-Val-CAC-3-1_L30	5'-M-Gly-TCC-2-6_L30	5'-M-Lys-TTT-5-1_L26	5'-M-Val-CAC-5-1_L24	5'-S-Gly-TCC-1-1_L28	5'-M-Glu-TTC-2-2_L28	5'-M-Gly-CCC-2-2_L26	5'-M-Glu-TTC-8-1_L30	5'-M-iMet-CAT-2-1_L30	5'-M-Glu-TTC-1-2_L26	5'-M-Val-TAC-1-2_L26	5'-M-Gly-CCC-2-2_L27	5'-M-Glu-TTC-2-2_L29	5'-M-Val-CAC-5-1_L25	5'-S-Val-AAC-2-1_L30	5'-M-Lys-TTT-5-1_L28	5'-S-Leu-TAG-3-1_L26	5'-S-Val-AAC-2-1_L26	5'-M-Lys-CTT-4-1_L30	5'-S-Arg-CCG-2-1_L30
5'-tRFs supercluster 1	KIRP	KIRP_2	68	67	0	5'-M-Leu-CAG-2-2_L20	5'-M-Gly-GCC-5-1_L16	5'-M-Cys-GCA-5-1_L18	5'-M-Und-NNN-3-1_L19	5'-M-Und-NNN-3-1_L18	5'-M-Gln-TTG-4-1_L18	5'-M-Trp-CCA-4-1_L19	5'-M-Lys-CTT-5-1_L15	5'-M-Gly-TCC-4-1_L16	5'-M-Lys-TTT-5-1_L20	5'-S-Val-CAC-3-1_L17	5'-S-Arg-TCG-3-1_L18	5'-M-Gly-TCC-4-1_L19	5'-M-Und-NNN-3-1_L17	5'-S-Val-CAC-3-1_L16	5'-M-Leu-CAG-2-2_L18	5'-M-Leu-CAG-chr9-3_L19	5'-M-Val-CAC-7-1_L16	5'-S-Lys-TTT-4-1_L19	5'-M-Gly-GCC-5-1_L17	5'-S-Ala-AGC-11-1_L20	5'-M-Glu-TTC-2-2_L18	5'-S-Val-TAC-2-1_L20	5'-M-nmt-Leu-TAA-4-1_L16	5'-M-Asp-GTC-3-1_L19	5'-S-Pro-TGG-1-1_L18	5'-M-Und-NNN-3-1_L16	5'-M-Ala-AGC-8-2_L19	5'-M-Gly-TCC-4-1_L18	5'-M-Pro-TGG-3-5_L17	5'-M-Leu-CAG-chr9-3_L18	5'-M-Lys-TTT-5-1_L15	5'-M-Leu-CAG-2-2_L19	5'-M-Glu-CTC-2-1_L19	5'-M-Ala-TGC-4-1_L17	5'-S-Trp-CCA-1-1_L18	5'-S-Val-CAC-3-1_L19	5'-M-Val-CAC-7-1_L17	5'-S-Cys-GCA-5-1_L19	5'-M-Gln-TTG-4-1_L16	5'-M-Glu-TTC-2-2_L16	5'-M-Gly-CCC-2-2_L18	5'-M-Leu-CAG-2-2_L16	5'-M-Val-TAC-3-1_L20
5'-tRFs supercluster 3	KIRP	KIRP_3	NA	NA	NA	NA
5'-tRFs supercluster 2	LIHC	LIHC_1	70	0	69	5'-M-Leu-CAG-chr9-3_L30	5'-M-Val-CAC-5-1_L28	5'-S-Arg-CCG-2-1_L28	5'-M-Tyr-GTA-chr21-2_L26	5'-M-Ser-ACT-1-1_L26	5'-S-SeC-TCA-1-1_L30	5'-M-Ile-AAT-7-2_L26	5'-M-Val-CAC-5-1_L29	5'-S-Val-AAC-2-1_L25	5'-S-Val-TAC-2-1_L30	5'-M-Gly-GCC-1-5_L25	5'-M-Ser-GCT-5-1_L30	5'-M-Ser-CGA-2-1_L25	5'-M-Arg-TCG-1-1_L30	5'-M-Glu-CTC-2-1_L27	5'-M-Glu-TTC-2-2_L27	5'-M-Glu-CTC-2-1_L25	5'-M-Val-TAC-1-2_L28	5'-S-Gly-TCC-3-1_L26	5'-M-Lys-TTT-5-1_L29	5'-M-Leu-TAG-1-1_L29	5'-S-Ala-AGC-11-1_L25	5'-M-Cys-GCA-4-1_L25	5'-M-Lys-CTT-4-1_L28	5'-M-Gly-TCC-4-1_L26	5'-M-Gly-TCC-2-6_L28	5'-S-Pro-TGG-2-1_L30	5'-M-Leu-CAG-chr9-3_L29	5'-S-Leu-TAG-2-1_L25	5'-S-Val-CAC-3-1_L29	5'-M-Arg-TCG-1-1_L24	5'-M-Lys-CTT-4-1_L26	5'-M-Lys-TTT-5-1_L26	5'-M-Gly-GCC-5-1_L26	5'-S-Gly-TCC-1-1_L28	5'-S-Val-AAC-2-1_L28	5'-M-Gly-CCC-2-2_L26	5'-M-Glu-TTC-8-1_L30	5'-M-Glu-TTC-1-2_L26	5'-M-Val-TAC-1-2_L26	5'-M-Leu-CAG-2-2_L29	5'-M-Ala-AGC-8-2_L30	5'-M-Tyr-GTA-chr21-2_L25	5'-M-Pro-TGG-3-5_L28
5'-tRFs supercluster 1	LIHC	LIHC_2	60	59	0	5'-M-Arg-TCG-1-1_L20	5'-M-Leu-CAG-2-2_L20	5'-S-Val-CAC-3-1_L18	5'-M-Gly-GCC-5-1_L16	5'-M-Cys-GCA-5-1_L18	5'-M-Und-NNN-3-1_L19	5'-M-Arg-ACG-2-4_L18	5'-M-Trp-CCA-4-1_L19	5'-S-Val-CAC-3-1_L17	5'-S-Arg-TCG-3-1_L18	5'-M-Gly-GCC-1-5_L21	5'-M-Met-CAT-6-1_L19	5'-S-Val-CAC-3-1_L16	5'-S-Arg-TCT-4-1_L19	5'-M-Leu-CAG-chr9-3_L19	5'-M-Val-CAC-7-1_L16	5'-S-Val-TAC-2-1_L16	5'-M-Gly-GCC-5-1_L17	5'-S-Arg-CCT-3-1_L19	5'-S-Val-CAC-6-1_L20	5'-S-Val-CAC-2-1_L19	5'-M-Und-NNN-3-1_L16	5'-M-Leu-CAG-chr9-3_L18	5'-S-Trp-CCA-2-1_L18	5'-M-Leu-CAG-2-2_L19	5'-M-Glu-CTC-2-1_L19	5'-M-Ala-TGC-4-1_L17	5'-S-Val-CAC-3-1_L19	5'-S-Leu-TAA-1-1_L17	5'-M-Val-CAC-7-1_L17	5'-S-Arg-TCG-3-1_L20	5'-M-Leu-CAG-2-2_L16	5'-M-Gly-CCC-2-2_L17	5'-M-Asn-GTT-9-2_L18	5'-S-Leu-TAA-1-1_L15	5'-S-Val-TAC-2-1_L17	5'-M-Lys-CTT-4-1_L20	5'-M-Gly-GCC-1-5_L19	5'-M-Trp-CCA-5-1_L18	5'-S-Ile-AAT-8-1_L20	5'-M-Leu-CAG-2-2_L17	5'-M-Leu-TAG-1-1_L17	5'-S-Arg-TCT-1-1_L18	5'-M-Gln-TTG-3-3_L19
5'-tRFs supercluster 3	LIHC	LIHC_3	NA	NA	NA	NA
5'-tRFs supercluster 2	LUAD	LUAD_1	5	0	5	5'-S-Glu-TTC-9-1_L30	5'-M-Tyr-GTA-chr21-2_L26	5'-M-Tyr-GTA-chr21-2_L25	5'-M-Ala-CGC-4-1_L30	5'-S-Val-CAC-8-1_L30
5'-tRFs supercluster 1	LUAD	LUAD_2	34	28	1	5'-S-Val-CAC-3-1_L18	5'-M-Gly-GCC-5-1_L16	5'-M-Ser-ACT-1-1_L26	5'-M-Glu-TTC-2-2_L15	5'-S-Val-CAC-3-1_L17	5'-S-Val-CAC-3-1_L16	5'-M-Trp-CCA-4-1_L22	5'-M-Gly-GCC-5-1_L17	5'-M-nmt-Leu-TAA-4-1_L16	5'-M-Val-TAC-3-1_L16	5'-M-nmt-Leu-TAA-4-1_L17	5'-S-Leu-TAA-1-1_L17	5'-M-Gly-GCC-1-5_L16	5'-M-Leu-TAG-3-1_L19	5'-M-Gly-CCC-2-2_L18	5'-M-Gly-CCC-2-2_L17	5'-S-Val-TAC-2-1_L17	5'-M-Lys-CTT-4-1_L20	5'-M-Thr-CGT-4-1_L22	5'-S-Trp-CCA-2-1_L22	5'-M-Leu-TAG-3-1_L18	5'-M-Gly-CCC-2-2_L20	5'-M-Arg-TCG-1-1_L23	5'-M-nmt-Leu-TAA-4-1_L15	5'-M-Gly-CCC-2-2_L19	5'-M-Gly-GCC-1-5_L20	5'-M-Leu-TAG-3-1_L20	5'-S-Val-CAC-3-1_L20	5'-M-Leu-CAG-chr9-3_L15	5'-M-Glu-TTC-2-2_L17	5'-M-Gly-TCC-4-1_L17	5'-S-Val-TAC-2-1_L16	5'-S-SeC-TCA-1-1_L22	5'-M-Gly-GCC-1-5_L17
5'-tRFs supercluster 3	LUAD	LUAD_3	22	22	0	5'-S-Arg-CCG-2-1_L18	5'-M-Arg-ACG-2-4_L18	5'-S-Arg-TCG-3-1_L18	5'-M-Met-CAT-6-1_L19	5'-S-Arg-TCT-4-1_L19	5'-M-Ala-TGC-4-1_L16	5'-S-Lys-TTT-4-1_L19	5'-S-Arg-CCT-3-1_L19	5'-M-Asp-GTC-3-1_L19	5'-S-Pro-TGG-1-1_L18	5'-S-Trp-CCA-2-1_L18	5'-M-Ala-TGC-4-1_L17	5'-M-Asn-GTT-9-2_L18	5'-M-Val-AAC-6-1_L18	5'-S-Arg-TCT-1-1_L18	5'-M-Ser-GCT-5-1_L15	5'-M-Arg-CCT-4-1_L18	5'-M-Lys-TTT-5-1_L18	5'-M-Arg-TCT-5-1_L18	5'-S-Ser-CGA-4-1_L18	5'-S-Arg-CCG-2-1_L17	5'-M-Met-CAT-6-1_L18
5'-tRFs supercluster 3	LUSC	LUSC_1	6	6	0	5'-S-Arg-TCT-4-1_L19	5'-S-Lys-TTT-4-1_L19	5'-M-Met-CAT-6-1_L18	5'-M-Ile-TAT-3-1_L18	5'-M-Arg-CCT-4-1_L18	5'-S-Arg-CCG-2-1_L17
5'-tRFs supercluster 2	LUSC	LUSC_2	40	0	40	5'-M-Leu-CAG-chr9-3_L30	5'-S-Arg-CCG-2-1_L28	5'-M-Gly-GCC-1-5_L26	5'-M-Pro-TGG-3-5_L29	5'-S-SeC-TCA-1-1_L30	5'-M-Ser-GCT-5-1_L30	5'-M-Lys-TTT-5-1_L29	5'-M-Gly-TCC-2-6_L29	5'-S-Val-CAC-8-1_L29	5'-S-Val-CAC-2-1_L25	5'-M-iMet-CAT-2-1_L30	5'-S-Val-CAC-2-1_L28	5'-M-Lys-CTT-3-1_L29	5'-M-Gly-CCC-2-2_L25	5'-M-Pro-TGG-3-5_L28	5'-M-Gly-CCC-2-2_L27	5'-M-Lys-CTT-4-1_L29	5'-M-His-GTG-1-9_L29	5'-M-Ala-CGC-4-1_L30	5'-S-Val-AAC-2-1_L30	5'-S-Cys-GCA-6-1_L29	5'-M-Asp-GTC-2-9_L30	5'-M-Val-TAC-1-2_L29	5'-M-Glu-TTC-1-2_L29	5'-M-Pro-TGG-3-5_L27	5'-M-Leu-CAA-4-1_L26	5'-S-Val-CAC-3-1_L26	5'-M-Ser-TGA-4-1_L30	5'-S-Gly-TCC-3-1_L30	5'-M-His-GTG-1-9_L28	5'-S-Leu-TAG-3-1_L30	5'-M-Ala-TGC-4-1_L30	5'-M-Glu-TTC-1-2_L27	5'-S-Cys-GCA-1-1_L29	5'-S-Gly-TCC-3-1_L28	5'-M-Val-CAC-5-1_L27	5'-M-Gly-TCC-4-1_L27	5'-M-Thr-CGT-4-1_L30	5'-S-Cys-GCA-7-1_L30	5'-M-Glu-TTC-8-1_L29
5'-tRFs supercluster 1	LUSC	LUSC_3	38	36	0	5'-M-Cys-GCA-4-1_L20	5'-S-Val-CAC-2-1_L17	5'-S-Gly-TCC-1-1_L22	5'-S-Val-CAC-3-1_L17	5'-S-Val-CAC-3-1_L16	5'-S-Val-TAC-2-1_L16	5'-M-Glu-TTC-1-2_L17	5'-M-Gly-GCC-5-1_L17	5'-S-SeC-TCA-1-1_L22	5'-M-Glu-TTC-1-2_L16	5'-M-Gly-GCC-1-5_L17	5'-M-Val-TAC-3-1_L16	5'-S-Leu-TAA-1-1_L17	5'-M-Glu-TTC-2-2_L16	5'-M-Leu-CAG-2-2_L16	5'-M-Gly-CCC-2-2_L17	5'-S-Val-TAC-2-1_L17	5'-M-Lys-CTT-4-1_L20	5'-M-Leu-TAG-3-1_L18	5'-M-Leu-CAG-2-2_L17	5'-M-Val-TAC-3-1_L17	5'-M-Leu-CAG-chr9-3_L15	5'-M-Glu-TTC-2-2_L17	5'-M-Gly-TCC-4-1_L17	5'-S-Val-CAC-3-1_L18	5'-M-Thr-CGT-4-1_L15	5'-M-Glu-TTC-2-2_L15	5'-S-Leu-TAA-1-1_L16	5'-M-Asp-GTC-3-1_L15	5'-M-nmt-Leu-TAA-4-1_L16	5'-M-Gln-TTG-4-1_L15	5'-M-nmt-Leu-TAA-4-1_L17	5'-M-Glu-TTC-1-2_L15	5'-M-Gly-GCC-1-5_L16	5'-M-Leu-TAG-3-1_L19	5'-M-Asp-GTC-3-1_L16	5'-M-nmt-Leu-TAA-4-1_L15	5'-M-Thr-CGT-4-1_L20
5'-tRFs supercluster 2	OV	OV_1	19	0	12	5'-M-Ser-TGA-4-1_L25	5'-M-Gly-CCC-2-2_L17	5'-M-Pro-TGG-3-5_L25	5'-M-Arg-TCG-1-1_L24	5'-M-Glu-TTC-2-2_L26	5'-S-Leu-TAG-3-1_L26	5'-M-nmt-Leu-TAA-4-1_L16	5'-S-Gly-TCC-1-1_L26	5'-M-Glu-TTC-2-2_L16	5'-S-Val-AAC-2-1_L23	5'-M-Val-TAC-1-2_L26	5'-M-Val-CAC-5-1_L25	5'-M-Leu-TAG-1-1_L29	5'-S-Val-CAC-2-1_L23	5'-M-Ser-GCT-5-1_L25	5'-M-Tyr-GTA-chr21-2_L21	5'-M-Thr-CGT-4-1_L24	5'-M-Val-TAC-3-1_L23	5'-M-Cys-GCA-4-1_L25
5'-tRFs supercluster 1	OV	OV_2	21	21	0	5'-S-Leu-TAG-2-1_L18	5'-M-Arg-ACG-2-4_L18	5'-S-Val-TAC-2-1_L18	5'-S-Arg-CCT-3-1_L19	5'-M-Glu-CTC-2-1_L19	5'-M-Thr-TGT-6-1_L18	5'-S-Arg-CCG-2-1_L18	5'-S-Arg-CCT-3-1_L18	5'-S-Leu-TAA-1-1_L18	5'-M-Ser-GCT-5-1_L19	5'-S-Leu-TAG-2-1_L15	5'-M-Arg-CCT-4-1_L18	5'-M-Lys-TTT-5-1_L18	5'-M-Trp-CCA-5-1_L18	5'-M-Leu-CAA-4-1_L20	5'-M-Glu-TTC-2-2_L19	5'-M-Ser-TGA-4-1_L16	5'-S-Trp-CCA-2-1_L18	5'-S-Arg-TCG-3-1_L18	5'-S-Trp-CCA-1-1_L18	5'-M-Arg-TCT-5-1_L18
5'-tRFs supercluster 2	OV	OV_3	11	0	9	5'-M-Ala-TGC-4-1_L23	5'-M-Gly-GCC-1-5_L26	5'-M-Leu-CAG-2-2_L24	5'-M-Gly-GCC-5-1_L26	5'-M-Gly-GCC-1-5_L24	5'-M-Ala-TGC-4-1_L24	5'-M-Leu-CAA-4-1_L25	5'-M-Val-AAC-6-1_L24	5'-S-Gly-CCC-3-1_L30	5'-S-Leu-TAA-1-1_L25	5'-M-Val-AAC-6-1_L23
5'-tRFs supercluster 1	PRAD	PRAD_1	29	29	0	5'-M-Glu-TTC-2-2_L16	5'-M-Gly-GCC-5-1_L15	5'-M-Gly-CCC-2-2_L18	5'-M-Leu-CAG-2-2_L16	5'-M-Thr-TGT-6-1_L18	5'-M-Gly-CCC-2-2_L16	5'-M-Glu-TTC-1-2_L18	5'-M-Lys-CTT-5-1_L15	5'-M-Pro-TGG-3-5_L15	5'-S-Val-CAC-3-1_L16	5'-M-Val-AAC-6-1_L15	5'-M-Val-CAC-7-1_L16	5'-M-Ser-TGA-4-1_L19	5'-M-Gly-TCC-4-1_L18	5'-M-Tyr-GTA-3-1_L19	5'-M-Lys-TTT-5-1_L15	5'-M-Ala-TGC-4-1_L17	5'-M-His-GTG-1-9_L18	5'-M-Asn-GTT-9-2_L18	5'-M-Cys-GCA-5-1_L18	5'-M-Leu-TAG-1-1_L17	5'-M-Ser-ACT-1-1_L15	5'-M-Und-NNN-3-1_L17	5'-M-Ala-TGC-4-1_L16	5'-M-Glu-TTC-1-2_L17	5'-M-Glu-TTC-1-2_L16	5'-M-Tyr-GTA-7-1_L15	5'-M-Val-CAC-7-1_L17	5'-M-Und-NNN-3-1_L15
5'-tRFs supercluster 2	PRAD	PRAD_2	5	0	5	5'-M-Ala-TGC-4-1_L30	5'-S-Val-CAC-2-1_L30	5'-S-Gly-CCC-3-1_L30	5'-S-Val-CAC-8-1_L29	5'-M-His-GTG-1-9_L29
5'-tRFs supercluster 2	PRAD	PRAD_3	27	0	23	5'-M-Pro-TGG-3-5_L25	5'-M-Glu-TTC-2-2_L26	5'-M-Gln-TTG-4-1_L23	5'-M-Lys-CTT-4-1_L25	5'-M-Glu-TTC-1-2_L26	5'-M-Gly-GCC-5-1_L24	5'-M-Val-CAC-5-1_L25	5'-M-Glu-CTC-2-1_L27	5'-M-Val-TAC-3-1_L23	5'-S-Leu-TAG-3-1_L26	5'-S-Arg-CCG-2-1_L25	5'-M-Leu-TAG-1-1_L29	5'-S-Gly-TCC-1-1_L26	5'-S-Ser-CGA-4-1_L25	5'-M-Gly-TCC-4-1_L26	5'-S-Leu-TAG-3-1_L25	5'-M-Glu-CTC-2-1_L26	5'-S-Ser-TGA-1-1_L25	5'-M-Val-CAC-5-1_L26	5'-M-Arg-TCG-1-1_L25	5'-M-Leu-CAG-2-2_L26	5'-M-Ser-GCT-5-1_L25	5'-M-Arg-ACG-2-4_L25	5'-M-Ala-AGC-8-2_L25	5'-M-Arg-TCG-1-1_L24	5'-M-Val-TAC-1-2_L26	5'-M-Tyr-GTA-chr21-2_L26
5'-tRFs supercluster 3	PRAD	PRAD_4	NA	NA	NA	NA
5'-tRFs supercluster 1	STAD	STAD_1	31	30	0	5'-M-Cys-GCA-4-1_L20	5'-M-Gly-GCC-5-1_L16	5'-S-Val-CAC-3-1_L17	5'-M-Und-NNN-3-1_L17	5'-S-Val-CAC-3-1_L16	5'-S-Val-TAC-2-1_L16	5'-M-Glu-TTC-1-2_L17	5'-M-Gly-GCC-5-1_L17	5'-S-Val-CAC-6-1_L20	5'-M-Glu-TTC-2-2_L18	5'-S-SeC-TCA-1-1_L22	5'-M-Glu-TTC-1-2_L16	5'-M-Thr-CGT-4-1_L18	5'-M-Und-NNN-3-1_L16	5'-M-nmt-Leu-TAA-4-1_L17	5'-M-Gln-TTG-4-1_L16	5'-M-Glu-TTC-2-2_L16	5'-M-Gly-CCC-2-2_L18	5'-M-Leu-CAG-2-2_L16	5'-M-Gly-CCC-2-2_L17	5'-M-Thr-CGT-4-1_L19	5'-S-Val-TAC-2-1_L17	5'-M-Lys-CTT-4-1_L20	5'-M-Leu-TAG-3-1_L18	5'-M-Leu-CAG-2-2_L17	5'-M-Leu-TAG-1-1_L17	5'-M-Leu-TAG-3-1_L20	5'-S-Val-CAC-3-1_L20	5'-M-Glu-TTC-2-2_L17	5'-M-Gly-TCC-4-1_L17	5'-M-Gly-GCC-1-5_L18
5'-tRFs supercluster 3	STAD	STAD_2	6	3	0	5'-S-Arg-CCG-2-1_L18	5'-M-Arg-ACG-2-4_L18	5'-M-Met-CAT-6-1_L19	5'-S-Val-CAC-2-1_L19	5'-M-Arg-CCT-4-1_L18	5'-M-Arg-TCT-5-1_L18
5'-tRFs supercluster 2	STAD	STAD_3	7	0	7	5'-M-Leu-CAG-chr9-3_L30	5'-M-Glu-CTC-2-1_L25	5'-M-Glu-TTC-1-2_L27	5'-M-Lys-CTT-3-1_L29	5'-M-Gly-GCC-1-5_L26	5'-M-Pro-TGG-3-5_L27	5'-M-His-GTG-1-9_L28
5'-tRFs supercluster 2	THCA	THCA_1	34	0	34	5'-S-Val-CAC-3-1_L30	5'-M-Val-CAC-5-1_L28	5'-M-Pro-TGG-3-5_L29	5'-S-Val-CAC-8-1_L28	5'-S-Gly-TCC-1-1_L28	5'-M-His-GTG-1-9_L30	5'-M-Val-CAC-5-1_L29	5'-M-Cys-GCA-9-4_L25	5'-M-Ala-CGC-4-1_L27	5'-M-Lys-CTT-3-1_L29	5'-M-Ala-AGC-8-2_L30	5'-M-Glu-TTC-8-1_L29	5'-M-Gln-TTG-4-1_L29	5'-M-Lys-CTT-4-1_L29	5'-M-Cys-GCA-4-1_L26	5'-M-His-GTG-1-9_L29	5'-S-Val-AAC-2-1_L30	5'-M-Lys-TTT-5-1_L29	5'-M-Ala-TGC-4-1_L30	5'-M-Glu-TTC-1-2_L29	5'-M-Pro-TGG-3-5_L27	5'-S-Val-CAC-2-1_L30	5'-M-Cys-GCA-9-4_L27	5'-S-Gly-CCC-3-1_L30	5'-M-Lys-TTT-5-1_L27	5'-M-Cys-GCA-9-4_L26	5'-M-Leu-CAG-chr9-3_L29	5'-S-Glu-TTC-9-1_L29	5'-M-Ser-TGA-4-1_L30	5'-M-His-GTG-1-9_L28	5'-M-Cys-GCA-4-1_L27	5'-S-Val-CAC-8-1_L29	5'-M-iMet-CAT-2-1_L29	5'-S-Glu-TTC-9-1_L28
5'-tRFs supercluster 1	THCA	THCA_2	11	11	0	5'-M-Lys-TTT-5-1_L18	5'-M-Met-CAT-6-1_L18	5'-M-Ser-ACT-1-1_L18	5'-M-Asn-GTT-9-2_L18	5'-M-Arg-CCT-4-1_L17	5'-S-Arg-CCT-3-1_L18	5'-M-Arg-TCG-1-1_L17	5'-S-Arg-TCG-3-1_L17	5'-S-Trp-CCA-2-1_L17	5'-M-Arg-ACG-2-4_L17	5'-S-Arg-CCG-2-1_L17
5'-tRFs supercluster 2	THCA	THCA_3	13	0	10	5'-S-Leu-TAG-2-1_L25	5'-M-Pro-TGG-3-5_L25	5'-M-Arg-TCG-1-1_L24	5'-S-Ser-CGA-4-1_L24	5'-M-Trp-CCA-4-1_L24	5'-M-Val-TAC-1-2_L26	5'-S-Val-AAC-2-1_L25	5'-M-Trp-CCA-4-1_L22	5'-S-Arg-TCT-1-1_L23	5'-S-Ser-CGA-4-1_L25	5'-S-Val-CAC-2-1_L23	5'-S-Val-CAC-2-1_L26	5'-M-Ser-GCT-5-1_L25
5'-tRFs supercluster 3	THCA	THCA_4	NA	NA	NA	NA
5'-tRFs supercluster 1	UCEC	UCEC_1	34	32	0	5'-M-Cys-GCA-4-1_L20	5'-M-Gly-GCC-5-1_L16	5'-M-Glu-TTC-2-2_L15	5'-S-Val-CAC-3-1_L17	5'-S-Val-CAC-3-1_L16	5'-M-Gly-GCC-5-1_L17	5'-S-SeC-TCA-1-1_L22	5'-M-Glu-TTC-1-2_L16	5'-M-Und-NNN-3-1_L16	5'-S-SeC-TCA-1-1_L23	5'-S-Leu-TAA-1-1_L17	5'-M-Gly-GCC-1-5_L16	5'-M-Leu-TAG-3-1_L19	5'-M-Gly-CCC-2-2_L18	5'-M-Leu-CAG-2-2_L16	5'-M-Gly-CCC-2-2_L17	5'-M-Asp-GTC-3-1_L16	5'-M-Pro-TGG-3-5_L20	5'-M-Gly-CCC-2-2_L19	5'-M-Gly-TCC-4-1_L20	5'-M-Leu-CAG-chr9-3_L15	5'-M-Gly-TCC-4-1_L17	5'-S-Val-CAC-3-1_L18	5'-S-Val-TAC-2-1_L16	5'-M-Glu-TTC-1-2_L17	5'-M-nmt-Leu-TAA-4-1_L16	5'-S-Arg-TCG-6-1_L19	5'-M-Val-TAC-3-1_L16	5'-M-Leu-TAG-3-1_L16	5'-S-Val-TAC-2-1_L17	5'-M-Leu-TAG-3-1_L18	5'-M-Thr-CGT-4-1_L20	5'-M-Glu-TTC-2-2_L17	5'-M-Gly-GCC-1-5_L17
5'-tRFs supercluster 2	UCEC	UCEC_2	34	0	34	5'-M-Leu-CAG-chr9-3_L30	5'-M-His-GTG-1-9_L27	5'-M-Gly-GCC-1-5_L26	5'-M-Gln-TTG-3-3_L30	5'-M-Pro-TGG-3-5_L29	5'-S-Val-TAC-2-1_L29	5'-M-Ser-GCT-5-1_L30	5'-M-Glu-TTC-2-2_L27	5'-M-Lys-TTT-5-1_L29	5'-M-Ala-TGC-4-1_L30	5'-M-Gly-TCC-2-6_L29	5'-S-Pro-TGG-2-1_L30	5'-M-Leu-CAG-chr9-3_L29	5'-S-Val-CAC-8-1_L29	5'-S-Val-TAC-3-1_L30	5'-S-Val-CAC-3-1_L29	5'-M-Gly-GCC-5-1_L26	5'-M-iMet-CAT-2-1_L29	5'-S-Gly-TCC-1-1_L27	5'-M-Lys-CTT-3-1_L29	5'-M-Glu-TTC-8-1_L29	5'-M-Glu-TTC-2-2_L29	5'-M-Lys-CTT-4-1_L29	5'-M-His-GTG-1-9_L29	5'-M-Ala-CGC-4-1_L30	5'-S-Cys-GCA-6-1_L29	5'-M-Val-TAC-1-2_L29	5'-S-Arg-CCG-2-1_L30	5'-M-Pro-TGG-3-5_L27	5'-M-Glu-TTC-1-2_L28	5'-M-Ser-TGA-4-1_L30	5'-M-His-GTG-1-9_L28	5'-M-Gly-TCC-4-1_L27	5'-S-Val-CAC-2-1_L28
5'-tRFs supercluster 3	UCEC	UCEC_3	9	9	0	5'-S-Val-CAC-2-1_L20	5'-S-Arg-TCT-4-1_L19	5'-S-Lys-TTT-4-1_L19	5'-S-Val-TAC-2-1_L20	5'-M-Arg-CCT-4-1_L17	5'-S-Val-CAC-6-1_L20	5'-S-Arg-CCG-2-1_L17	5'-M-Ile-TAT-3-1_L18	5'-M-Met-CAT-6-1_L18
[truncated: 46 more columns]

## Sheet: Gene-Programs (GP) terms
Biomodel-signature	Gene-programs (GP)
NICK_RESPONSE_TO_PROC_TREATMENT_UP	GP8_FOXO/stemness/ALK
PerouLab_---_MUnknown_1_::_median_||_BMC_Med_Genomics._2011_|_PMID:_21214954	GP5_Myc_targets/TERT
NIKOLSKY_BREAST_CANCER_16Q24_AMPLICON	GP22_16Q22-24_amplicon
CAR_MYST2	GP14_Plasma_membrane_cell-cell_signaling
WHITE_NEUROBLASTOMA_WITH_1P36.3_DELETION	GP1_Proliferation/DNA_repair
TIMOFEEVA_GROWTH_STRESS_VIA_STAT1_DN	GP5_Myc_targets/TERT
REACTOME_PROTEOLYTIC_CLEAVAGE_OF_SNARE_COMPLEX_PROTEINS	GP1_Proliferation/DNA_repair
SABATES_COLORECTAL_ADENOMA_SIZE_UP	GP4_MES/ECM
chr16q24	GP22_16Q22-24_amplicon
GCM_LTK	GP0
chr16p11	GP5_Myc_targets/TERT
KEGG_FOLATE_BIOSYNTHESIS	GP5_Myc_targets/TERT
SENGUPTA_EBNA1_ANTICORRELATED	GP2_Immune-T_cell/B_cell
KEGG_SNARE_INTERACTIONS_IN_VESICULAR_TRANSPORT	GP10_Fatty_acid_oxidation
NIKOLSKY_BREAST_CANCER_7P22_AMPLICON	GP5_Myc_targets/TERT
NIKOLSKY_BREAST_CANCER_1Q21_AMPLICON	GP19_1Q_amplicon
GCM_ATM	GP7_Estrogen_signaling
chr1p36	GP0
RNA_ELONGATION	GP5_Myc_targets/TERT
PerouLab_---_MM_Red16_::_median_||_BMC_Med_Genomics._2011_|_PMID:_21214954	GP5_Myc_targets/TERT
MODULE_350	GP5_Myc_targets/TERT
MORF_RAGE	GP14_Plasma_membrane_cell-cell_signaling
PerouLab_---_MRibosomal_::_median_||_BMC_Med_Genomics._2011_|_PMID:_21214954	GP5_Myc_targets/TERT
MITOCHONDRION_ORGANIZATION_AND_BIOGENESIS	GP5_Myc_targets/TERT
KEGG_GLYCEROPHOSPHOLIPID_METABOLISM	GP4_MES/ECM
REACTOME_RNA_POLYMERASE_I_PROMOTER_CLEARANCE	GP1_Proliferation/DNA_repair
APOPTOTIC_MITOCHONDRIAL_CHANGES	GP1_Proliferation/DNA_repair
chr19p13	GP5_Myc_targets/TERT
chr16p13	GP2_Immune-T_cell/B_cell
chr17p13	GP0
PROTEIN_AMINO_ACID_ADP_RIBOSYLATION	GP2_Immune-T_cell/B_cell
HAMAI_APOPTOSIS_VIA_TRAIL_DN	GP8_FOXO/stemness/ALK
WEBER_METHYLATED_HCP_IN_FIBROBLAST_DN	GP2_Immune-T_cell/B_cell
NIKOLSKY_BREAST_CANCER_20Q11_AMPLICON	GP5_Myc_targets/TERT
PerouLab_---_MM_Red3_::_median_||_BMC_Med_Genomics._2011_|_PMID:_21214954	GP3_Tumor_suppressing_miRNA_targets
RYTGCNWTGGNR_UNKNOWN	GP2_Immune-T_cell/B_cell
DAIRKEE_TERT_TARGETS_UP	GP5_Myc_targets/TERT
chr22q13	GP5_Myc_targets/TERT
NIKOLSKY_BREAST_CANCER_19P13_AMPLICON	GP3_Tumor_suppressing_miRNA_targets
MODULE_48	GP0
JIANG_CORE_DUPLICON_GENES	GP7_Estrogen_signaling
DACOSTA_UV_RESPONSE_VIA_ERCC3_COMMON_UP	GP5_Myc_targets/TERT
KONDO_COLON_CANCER_HCP_WITH_H3K27ME3	GP0
HYDROLASE_ACTIVITY_ACTING_ON_CARBON_NITROGEN_NOT_PEPTIDEBONDSIN_LINEAR_AMIDES	GP4_MES/ECM
chr17q21	GP5_Myc_targets/TERT
chr8q24	GP1_Proliferation/DNA_repair
PerouLab_---_MUnknown_4_::_median_||_BMC_Med_Genomics._2011_|_PMID:_21214954	GP5_Myc_targets/TERT
chr17p12	GP5_Myc_targets/TERT
MODULE_49	GP1_Proliferation/DNA_repair
3_5_EXONUCLEASE_ACTIVITY	GP1_Proliferation/DNA_repair
TRIACYLGLYCEROL_METABOLIC_PROCESS	GP0
PHOSPHOTRANSFERASE_ACTIVITY_PHOSPHATE_GROUP_AS_ACCEPTOR	GP5_Myc_targets/TERT
HOFMANN_CELL_LYMPHOMA_DN	GP2_Immune-T_cell/B_cell
REACTOME_CYTOSOLIC_SULFONATION_OF_SMALL_MOLECULES	GP0
MORF_LTK	GP14_Plasma_membrane_cell-cell_signaling
MODULE_227	GP10_Fatty_acid_oxidation
MORF_RBM8A	GP14_Plasma_membrane_cell-cell_signaling
chr7q22	GP0
RYTGCNNRGNAAC_V$MIF1_01	GP2_Immune-T_cell/B_cell
chrxq28	GP5_Myc_targets/TERT
PerouLab_---_MUnknown_16_::_median_||_BMC_Med_Genomics._2011_|_PMID:_21214954	GP10_Fatty_acid_oxidation
REACTOME_XENOBIOTICS	GP7_Estrogen_signaling
V$NRSF_01	GP13_Neural_signaling
PerouLab_---_17q25x_::_median_||_BMC_Med_Genomics._2011_|_PMID:_21214954	GP5_Myc_targets/TERT
BIOCARTA_NEUROTRANSMITTERS_PATHWAY	GP0
KEGG_TAURINE_AND_HYPOTAURINE_METABOLISM	GP0
chr16p	GP2_Immune-T_cell/B_cell
CAR_MLANA	GP14_Plasma_membrane_cell-cell_signaling
MORF_LMO1	GP14_Plasma_membrane_cell-cell_signaling
NIKOLSKY_BREAST_CANCER_8Q23_Q24_AMPLICON	GP1_Proliferation/DNA_repair
ZEMBUTSU_SENSITIVITY_TO_MITOMYCIN	GP1_Proliferation/DNA_repair
NEUROTRANSMITTER_SECRETION	GP2_Immune-T_cell/B_cell
PerouLab_---_MUnknown_35_::_median_||_BMC_Med_Genomics._2011_|_PMID:_21214954	GP1_Proliferation/DNA_repair
REGULATION_OF_NEUROTRANSMITTER_LEVELS	GP13_Neural_signaling
MODULE_109	GP2_Immune-T_cell/B_cell
GRADE_COLON_CANCER_UP	GP5_Myc_targets/TERT
DAZARD_UV_RESPONSE_CLUSTER_G4	GP8_FOXO/stemness/ALK
GABA_RECEPTOR_ACTIVITY	GP0
REGULATION_OF_G_PROTEIN_COUPLED_RECEPTOR_PROTEIN_SIGNALING_PATHWAY	GP1_Proliferation/DNA_repair
chr7p22	GP5_Myc_targets/TERT
TRANSFERASE_ACTIVITY_TRANSFERRING_ALKYL_OR_ARYLOTHER_THAN_METHYLGROUPS	GP5_Myc_targets/TERT
chr4p16	GP0
chr1q21	GP19_1Q_amplicon
ZHAN_MULTIPLE_MYELOMA_CD1_UP	GP2_Immune-T_cell/B_cell
CAR_WBSCR22	GP14_Plasma_membrane_cell-cell_signaling
LOPEZ_MESOTELIOMA_SURVIVAL_TIME_UP	GP1_Proliferation/DNA_repair
PerouLab_---_MSquamous_::_median_||_BMC_Med_Genomics._2011_|_PMID:_21214954	GP6_Squamous_differentiation/development
SPIELMAN_LYMPHOBLAST_EUROPEAN_VS_ASIAN_UP	GP5_Myc_targets/TERT
PerouLab_---_HS_Red6_::_median_||_BMC_Med_Genomics._2011_|_PMID:_21214954	GP1_Proliferation/DNA_repair
chr22q11	GP5_Myc_targets/TERT
PROTEIN_DEACETYLASE_ACTIVITY	GP4_MES/ECM
METALLOENDOPEPTIDASE_ACTIVITY	GP4_MES/ECM
SYNAPTIC_VESICLE	GP7_Estrogen_signaling
CAR_HPX	GP1_Proliferation/DNA_repair
chr16q22	GP22_16Q22-24_amplicon
DAZARD_RESPONSE_TO_UV_NHEK_UP	GP8_FOXO/stemness/ALK
chr19q	GP13_Neural_signaling
chr14q11	GP0
Murat_G28G98_::_PCA_||_J_Clin_Oncol._2008_|_PMID:18565887	GP0
MODULE_189	GP1_Proliferation/DNA_repair
DEACETYLASE_ACTIVITY	GP4_MES/ECM
VETTER_TARGETS_OF_PRKCA_AND_ETS1_DN	GP6_Squamous_differentiation/development
DAZARD_UV_RESPONSE_CLUSTER_G24	GP6_Squamous_differentiation/development
COPPER_ION_BINDING	GP1_Proliferation/DNA_repair
WAMUNYOKOLI_OVARIAN_CANCER_LMP_UP	GP9_Cell-cell_adhesion
STRIATED_MUSCLE_CONTRACTION_GO_0006941	GP0
MORF_PML	GP14_Plasma_membrane_cell-cell_signaling
YANG_BREAST_CANCER_ESR1_LASER_UP	GP7_Estrogen_signaling
PerouLab_---_HER1_Cluster1_::_median_||_BMC_Genomics._2007_|_PMID:17663798	GP1_Proliferation/DNA_repair
TRANSLATION	GP5_Myc_targets/TERT
chr9p13	GP0
REGULATION_OF_JAK_STAT_CASCADE	GP7_Estrogen_signaling
PerouLab_---_Mmyosin_::_median_||_BMC_Med_Genomics._2011_|_PMID:_21214954	GP1_Proliferation/DNA_repair
LIGAND_GATED_CHANNEL_ACTIVITY	GP1_Proliferation/DNA_repair
ACUTE_INFLAMMATORY_RESPONSE	GP3_Tumor_suppressing_miRNA_targets
NEUROPEPTIDE_SIGNALING_PATHWAY	GP0
KEGG_BASE_EXCISION_REPAIR	GP1_Proliferation/DNA_repair
GCM_HDAC1	GP1_Proliferation/DNA_repair
GNF2_MYL3	GP1_Proliferation/DNA_repair
REACTOME_POST-TRANSLATIONAL_MODIFICATION:_SYNTHESIS_OF_GPI-ANCHORED_PROTEINS	GP5_Myc_targets/TERT
PENG_GLUCOSE_DEPRIVATION_UP	GP8_FOXO/stemness/ALK
PerouLab_---_MM_Green13_::_median_||_BMC_Med_Genomics._2011_|_PMID:_21214954	GP1_Proliferation/DNA_repair
PerouLab_---_MM_Green7_::_median_||_BMC_Med_Genomics._2011_|_PMID:_21214954	GP21_Anti-apoptosis/DNA_stability
PerouLab_---_Claudin_Low_::_median_||_Genome_Biol._2007_|_PMID:17493263	GP9_Cell-cell_adhesion
APOPTOTIC_NUCLEAR_CHANGES	GP1_Proliferation/DNA_repair
MODULE_23	GP3_Tumor_suppressing_miRNA_targets
SCIBETTA_KDM5B_TARGETS_UP	GP5_Myc_targets/TERT
NITROGEN_COMPOUND_CATABOLIC_PROCESS	GP10_Fatty_acid_oxidation
SENSORY_PERCEPTION_OF_TASTE	GP0
GNF2_IGF1	GP3_Tumor_suppressing_miRNA_targets
BENPORATH_ES_CORE_NINE	GP1_Proliferation/DNA_repair
PerouLab_---_1p36_Amplicon_::_median_||_BMC_Med_Genomics._2011_|_PMID:_21214954	GP1_Proliferation/DNA_repair
KOKKINAKIS_METHIONINE_DEPRIVATION_96HR_DN	GP1_Proliferation/DNA_repair
chr19p12	GP2_Immune-T_cell/B_cell
NIKOLSKY_BREAST_CANCER_12Q24_AMPLICON	GP1_Proliferation/DNA_repair
chr9q34	GP14_Plasma_membrane_cell-cell_signaling
DAZARD_UV_RESPONSE_CLUSTER_G2	GP9_Cell-cell_adhesion
PerouLab_---_MM_Red12_::_median_||_BMC_Med_Genomics._2011_|_PMID:_21214954	GP0
PerouLab_---_Unknown_1_::_median_||_BMC_Med_Genomics._2011_|_PMID:_21214954	GP5_Myc_targets/TERT
PerouLab_---_HS_Green10_::_median_||_BMC_Med_Genomics._2011_|_PMID:_21214954	GP1_Proliferation/DNA_repair
PerouLab_---_HS_Green24_::_median_||_BMC_Med_Genomics._2011_|_PMID:_21214954	GP5_Myc_targets/TERT
chr5q35	GP0
chr1p35	GP1_Proliferation/DNA_repair
chr9q33	GP0
V$STAT1_01	GP1_Proliferation/DNA_repair
AGUIRRE_PANCREATIC_CANCER_COPY_NUMBER_UP	GP1_Proliferation/DNA_repair
PerouLab_---_Chromogramin_::_median_||_BMC_Med_Genomics._2011_|_PMID:_21214954	GP13_Neural_signaling
GLUTAMATE_RECEPTOR_ACTIVITY	GP9_Cell-cell_adhesion
MORF_MAP2K2	GP5_Myc_targets/TERT
GUENTHER_GROWTH_SPHERICAL_VS_ADHERENT_UP	GP13_Neural_signaling
RIBONUCLEOPROTEIN_COMPLEX	GP5_Myc_targets/TERT
RESPONSE_TO_UV	GP1_Proliferation/DNA_repair
STEROID_DEHYDROGENASE_ACTIVITY_ACTING_ON_THE_CH_OH_GROUP_OF_DONORSNAD_OR_NADP_AS_ACCEPTOR	GP10_Fatty_acid_oxidation
NUCLEOTIDE_METABOLIC_PROCESS	GP1_Proliferation/DNA_repair
REACTOME_RECYCLING_OF_BILE_ACIDS_AND_SALTS	GP3_Tumor_suppressing_miRNA_targets
MODULE_366	GP14_Plasma_membrane_cell-cell_signaling
REACTOME_CONVERSION_FROM_APC/C:CDC20_TO_APC/C:CDH1_IN_LATE_ANAPHASE	GP1_Proliferation/DNA_repair
REACTOME_APC/C:CDC20_MEDIATED_DEGRADATION_OF_CYCLIN_B	GP1_Proliferation/DNA_repair
KUUSELO_PANCREATIC_CANCER_19Q13_AMPLIFICATION	GP5_Myc_targets/TERT
DNA_INTEGRITY_CHECKPOINT	GP1_Proliferation/DNA_repair
STEROID_BIOSYNTHETIC_PROCESS	GP12_Hypoxia/Glycolosis
GTTRYCATRR_UNKNOWN	GP2_Immune-T_cell/B_cell
SPERM_MOTILITY	GP0
chr7p13	GP5_Myc_targets/TERT
WANG_BARRETTS_ESOPHAGUS_AND_ESOPHAGUS_CANCER_UP	GP3_Tumor_suppressing_miRNA_targets
GNF2_MYL2	GP1_Proliferation/DNA_repair
CELLULAR_LIPID_CATABOLIC_PROCESS	GP10_Fatty_acid_oxidation
NIKOLSKY_BREAST_CANCER_21Q22_AMPLICON	GP0
LIPID_CATABOLIC_PROCESS	GP10_Fatty_acid_oxidation
GLUTATHIONE_TRANSFERASE_ACTIVITY	GP10_Fatty_acid_oxidation
RESPONSE_TO_TOXIN	GP3_Tumor_suppressing_miRNA_targets
chr14q32	GP1_Proliferation/DNA_repair
DACOSTA_UV_RESPONSE_VIA_ERCC3_TTD_UP	GP5_Myc_targets/TERT
GOUYER_TATI_TARGETS_DN	GP4_MES/ECM
NUCLEOTIDE_BIOSYNTHETIC_PROCESS	GP1_Proliferation/DNA_repair
OXIDOREDUCTASE_ACTIVITY_ACTING_ON_THE_CH_NH_GROUP_OF_DONORS	GP10_Fatty_acid_oxidation
CATION_CHANNEL_ACTIVITY	GP1_Proliferation/DNA_repair
REACTOME_PYRIMIDINE_CATABOLISM	GP6_Squamous_differentiation/development
KEGG_GLYCOSAMINOGLYCAN_DEGRADATION	GP1_Proliferation/DNA_repair
DIRMEIER_LMP1_RESPONSE_LATE_DN	GP3_Tumor_suppressing_miRNA_targets
KRIGE_RESPONSE_TO_TOSEDOSTAT_6HR_DN	GP5_Myc_targets/TERT
VECCHI_GASTRIC_CANCER_EARLY_UP	GP1_Proliferation/DNA_repair
GARCIA_TARGETS_OF_FLI1_AND_DAX1_DN	GP1_Proliferation/DNA_repair
SU_LIVER	GP12_Hypoxia/Glycolosis
MODULE_242	GP0
INTERLEUKIN_1_SECRETION	GP2_Immune-T_cell/B_cell
TASTE_RECEPTOR_ACTIVITY	GP4_MES/ECM
GNF2_TM4SF2	GP13_Neural_signaling
SECRETIN_LIKE_RECEPTOR_ACTIVITY	GP7_Estrogen_signaling
PerouLab_---_MUnknown_7_::_median_||_BMC_Med_Genomics._2011_|_PMID:_21214954	GP5_Myc_targets/TERT
LINDGREN_BLADDER_CANCER_CLUSTER_2A_UP	GP9_Cell-cell_adhesion
GENERATION_OF_A_SIGNAL_INVOLVED_IN_CELL_CELL_SIGNALING	GP13_Neural_signaling
LOPEZ_EPITHELIOID_MESOTHELIOMA	GP9_Cell-cell_adhesion
REGULATION_OF_MITOSIS	GP1_Proliferation/DNA_repair
PerouLab_---_HS_Green5_::_median_||_BMC_Med_Genomics._2011_|_PMID:_21214954	GP5_Myc_targets/TERT
OXIDOREDUCTASE_ACTIVITY_ACTING_ON_NADH_OR_NADPH	GP5_Myc_targets/TERT
Rotterdam_ER_Pos_::_PCA_||_Lancet_2005_|_PMID:15721472	GP1_Proliferation/DNA_repair
TESAR_ALK_TARGETS_HUMAN_ES_5D_UP	GP0
MORF_CASP2	GP14_Plasma_membrane_cell-cell_signaling
PerouLab_---_MUnknown_9_::_median_||_BMC_Med_Genomics._2011_|_PMID:_21214954	GP2_Immune-T_cell/B_cell
PerouLab_---_MM_Green6_::_median_||_BMC_Med_Genomics._2011_|_PMID:_21214954	GP1_Proliferation/DNA_repair
CELLULAR_BIOSYNTHETIC_PROCESS	GP5_Myc_targets/TERT
PerouLab_---_Fibrinogen_Cluster_::_median_||_BMC_Med_Genomics._2011_|_PMID:_21214954	GP6_Squamous_differentiation/development
MORF_PTPN9	GP14_Plasma_membrane_cell-cell_signaling
REACTOME_SYNTHESIS_OF_BILE_ACIDS_AND_BILE_SALTS_VIA_24_HYDROXYCHOLESTEROL	GP1_Proliferation/DNA_repair
ABE_INNER_EAR	GP3_Tumor_suppressing_miRNA_targets
PerouLab_---_MM_Myc_1pFDR_UP_::_Median_||_Genome_Biology_2007_|_PMID:17493263	GP5_Myc_targets/TERT
NKI_TAM_::_PCA_||_J._Clin._Oncol._2005_|_PMID:15899795	GP1_Proliferation/DNA_repair
GCM_AIP	GP1_Proliferation/DNA_repair
HOEGERKORP_CD44_TARGETS_TEMPORAL_UP	GP1_Proliferation/DNA_repair
PerouLab_---_MM_Green23_::_median_||_BMC_Med_Genomics._2011_|_PMID:_21214954	GP0
MODULE_111	GP2_Immune-T_cell/B_cell
METABOTROPIC_GLUTAMATEGABA_B_LIKE_RECEPTOR_ACTIVITY	GP0
THIOLESTER_HYDROLASE_ACTIVITY	GP1_Proliferation/DNA_repair
GCM_ING1	GP1_Proliferation/DNA_repair
chr1q	GP0
Luminal_Progenitor_Up_::_Median_||_Nat._Med._2009_|_PMID:19648928	GP7_Estrogen_signaling
NEUROTRANSMITTER_BINDING	GP0
ION_CHANNEL_ACTIVITY	GP1_Proliferation/DNA_repair
chr3p21	GP2_Immune-T_cell/B_cell
PerouLab_---_MM_Red19_::_median_||_BMC_Med_Genomics._2011_|_PMID:_21214954	GP1_Proliferation/DNA_repair
SENGUPTA_NASOPHARYNGEAL_CARCINOMA_DN	GP0
KORKOLA_EMBRYONAL_CARCINOMA	GP0
DER_IFN_BETA_RESPONSE_DN	GP0
PerouLab_---_MUnknown_18_::_median_||_BMC_Med_Genomics._2011_|_PMID:_21214954	GP1_Proliferation/DNA_repair
TRANSMISSION_OF_NERVE_IMPULSE	GP13_Neural_signaling
ALDO_KETO_REDUCTASE_ACTIVITY	GP10_Fatty_acid_oxidation
BASE_EXCISION_REPAIR	GP1_Proliferation/DNA_repair
FATTY_ACID_BETA_OXIDATION	GP10_Fatty_acid_oxidation
SULFOTRANSFERASE_ACTIVITY	GP4_MES/ECM
GNF2_SERPINI2	GP7_Estrogen_signaling
PerouLab_---_MUnknown_27_::_median_||_BMC_Med_Genomics._2011_|_PMID:_21214954	GP5_Myc_targets/TERT
MORF_JAG1	GP14_Plasma_membrane_cell-cell_signaling
CGCTGCT,MIR-503	GP14_Plasma_membrane_cell-cell_signaling
GNF2_TTN	GP0
ACETYLCHOLINE_BINDING	GP0
LASTOWSKA_NEUROBLASTOMA_COPY_NUMBER_UP	GP1_Proliferation/DNA_repair
BIOCARTA_MTA3_PATHWAY	GP8_FOXO/stemness/ALK
TONG_INTERACT_WITH_PTTG1	GP5_Myc_targets/TERT
POSITIVE_REGULATION_OF_CYTOKINE_SECRETION	GP2_Immune-T_cell/B_cell
WEBER_METHYLATED_HCP_IN_SPERM_DN	GP7_Estrogen_signaling
OVULATION_CYCLE	GP5_Myc_targets/TERT
KEGG_CYTOSOLIC_DNA_SENSING_PATHWAY	GP2_Immune-T_cell/B_cell
ACEVEDO_NORMAL_TISSUE_ADJACENT_TO_LIVER_TUMOR_DN	GP5_Myc_targets/TERT
MORF_DDX11	GP14_Plasma_membrane_cell-cell_signaling
chr2q37	GP0
REACTOME_PHOSPHORYLATION_OF_THE_APC/C	GP1_Proliferation/DNA_repair
WATANABE_COLON_CANCER_MSI_VS_MSS_UP	GP1_Proliferation/DNA_repair
REACTOME_VIRAL_MESSENGER_RNA_SYNTHESIS	GP5_Myc_targets/TERT
G_PROTEIN_SIGNALING_ADENYLATE_CYCLASE_ACTIVATING_PATHWAY	GP2_Immune-T_cell/B_cell
MODULE_316	GP1_Proliferation/DNA_repair
PerouLab_---_Unknown_15_::_median_||_BMC_Med_Genomics._2011_|_PMID:_21214954	GP1_Proliferation/DNA_repair
VOLTAGE_GATED_POTASSIUM_CHANNEL_COMPLEX	GP1_Proliferation/DNA_repair
STEROID_DEHYDROGENASE_ACTIVITY	GP10_Fatty_acid_oxidation
MODULE_20	GP3_Tumor_suppressing_miRNA_targets
chr15q24	GP5_Myc_targets/TERT
POTASSIUM_ION_TRANSPORT	GP1_Proliferation/DNA_repair
LIN_APC_TARGETS	GP5_Myc_targets/TERT
KEGG_GLYCEROLIPID_METABOLISM	GP10_Fatty_acid_oxidation
LEE_LIVER_CANCER	GP1_Proliferation/DNA_repair
SOTIRIOU_BREAST_CANCER_GRADE_1_VS_3_UP	GP1_Proliferation/DNA_repair
SUBSTRATE_SPECIFIC_CHANNEL_ACTIVITY	GP1_Proliferation/DNA_repair
CELL_CYCLE_CHECKPOINT_GO_0000075	GP1_Proliferation/DNA_repair
DETECTION_OF_EXTERNAL_STIMULUS	GP2_Immune-T_cell/B_cell
PerouLab_---_MM_Red10_::_median_||_BMC_Med_Genomics._2011_|_PMID:_21214954	GP1_Proliferation/DNA_repair
REACTOME_RNA_POLYMERASE_III_CHAIN_ELONGATION	GP5_Myc_targets/TERT
IONOTROPIC_GLUTAMATE_RECEPTOR_ACTIVITY	GP9_Cell-cell_adhesion
REACTOME_RNA_POLYMERASE_III_TRANSCRIPTION_INITIATION_FROM_TYPE_3_PROMOTER	GP1_Proliferation/DNA_repair
REACTOME_INACTIVATION_OF_APC/C_VIA_DIRECT_INHIBITION_OF_THE_APC/C_COMPLEX	GP1_Proliferation/DNA_repair
PerouLab_---_MNB3_::_median_||_BMC_Med_Genomics._2011_|_PMID:_21214954	GP1_Proliferation/DNA_repair
MODULE_333	GP2_Immune-T_cell/B_cell
Myc_targets1_::_PCA_||_Nat._Genet._2008_|_PMID:18443585	GP1_Proliferation/DNA_repair
PRAMOONJAGO_SOX4_TARGETS_DN	GP1_Proliferation/DNA_repair
AMIT_EGF_RESPONSE_20_HELA	GP15_EGF_signaling
REACTOME_HDL_MEDIATED_LIPID_TRANSPORT	GP1_Proliferation/DNA_repair
VANTVEER_BREAST_CANCER_BRCA1_UP	GP1_Proliferation/DNA_repair
TCF_::_PCA_||_Gastroenterology_2007_|_PMID:17320548	GP7_Estrogen_signaling
GAUSSMANN_MLL_AF4_FUSION_TARGETS_G_DN	GP7_Estrogen_signaling
KEGG_PANTOTHENATE_AND_COA_BIOSYNTHESIS	GP0
GATED_CHANNEL_ACTIVITY	GP1_Proliferation/DNA_repair
MODULE_426	GP3_Tumor_suppressing_miRNA_targets
V$NERF_Q2	GP2_Immune-T_cell/B_cell
REACTOME_CLASS_C/3_(METABOTROPIC_GLUTAMATE/PHEROMONE_RECEPTORS)	GP0
CHARAFE_BREAST_CANCER_LUMINAL_VS_MESENCHYMAL_UP	GP9_Cell-cell_adhesion
chr11p15	GP0
GCM_BNIP1	GP1_Proliferation/DNA_repair
CELL_STRUCTURE_DISASSEMBLY_DURING_APOPTOSIS	GP1_Proliferation/DNA_repair
PHOTOTRANSDUCTION	GP0
SMALL_NUCLEAR_RIBONUCLEOPROTEIN_COMPLEX	GP1_Proliferation/DNA_repair
GARGALOVIC_RESPONSE_TO_OXIDIZED_PHOSPHOLIPIDS_LIGHTYELLOW_DN	GP1_Proliferation/DNA_repair
REACTOME_RECRUITMENT_OF_NUMA_TO_MITOTIC_CENTROSOMES	GP1_Proliferation/DNA_repair
REACTOME_NUCLEOTIDE_LIKE_PURINERGIC_RECEPTORS	GP2_Immune-T_cell/B_cell
TRANSFERASE_ACTIVITY_TRANSFERRING_ONE_CARBON_GROUPS	GP1_Proliferation/DNA_repair
MODULE_563	GP13_Neural_signaling
POTASSIUM_CHANNEL_ACTIVITY	GP1_Proliferation/DNA_repair
chr3p	GP12_Hypoxia/Glycolosis
SONG_TARGETS_OF_IE86_CMV_PROTEIN	GP1_Proliferation/DNA_repair
MODULE_497	GP13_Neural_signaling
SPECIFIC_TRANSCRIPTIONAL_REPRESSOR_ACTIVITY	GP4_MES/ECM
LIEN_BREAST_CARCINOMA_METAPLASTIC_VS_DUCTAL_DN	GP7_Estrogen_signaling
KRIGE_RESPONSE_TO_TOSEDOSTAT_24HR_DN	GP5_Myc_targets/TERT
Wahl_aMaSC_Signature_::_median_||_Cell_Stem_Cell._2012_|_PMID:22305568	GP3_Tumor_suppressing_miRNA_targets
PerouLab_---_MM_Green11_::_median_||_BMC_Med_Genomics._2011_|_PMID:_21214954	GP5_Myc_targets/TERT
INDUCTION_OF_APOPTOSIS_BY_INTRACELLULAR_SIGNALS	GP1_Proliferation/DNA_repair
AMUNDSON_GAMMA_RADIATION_RESPONSE	GP1_Proliferation/DNA_repair
KYNG_ENVIRONMENTAL_STRESS_RESPONSE_NOT_BY_GAMMA_IN_OLD	GP2_Immune-T_cell/B_cell
Murat_G13_::_PCA_||_J_Clin_Oncol._2008_|_PMID:18565887	GP9_Cell-cell_adhesion
NADERI_BREAST_CANCER_PROGNOSIS_UP	GP1_Proliferation/DNA_repair
CORNIFIED_ENVELOPE	GP6_Squamous_differentiation/development
CATION_TRANSPORT	GP1_Proliferation/DNA_repair
REACTOME_E2F_MEDIATED_REGULATION_OF_DNA_REPLICATION	GP1_Proliferation/DNA_repair
CHAUHAN_RESPONSE_TO_METHOXYESTRADIOL_UP	GP1_Proliferation/DNA_repair
REGULATION_OF_CELL_CYCLE	GP1_Proliferation/DNA_repair
EXTRINSIC_TO_PLASMA_MEMBRANE	GP0
REGULATION_OF_MITOTIC_CELL_CYCLE	GP1_Proliferation/DNA_repair
DELAYED_RECTIFIER_POTASSIUM_CHANNEL_ACTIVITY	GP2_Immune-T_cell/B_cell
PerouLab_---_ADM_S100A10_A110NDGR1_Cluster_::_median_||_BMC_Med_Genomics._2011_|_PMID:_21214954	GP6_Squamous_differentiation/development
MDACC_P53_ER.Pos_::_Median_||_CCR._2011_|_PMID:21248301	GP1_Proliferation/DNA_repair
MODULE_104	GP1_Proliferation/DNA_repair
OXYGEN_BINDING	GP1_Proliferation/DNA_repair
BASAKI_YBX1_TARGETS_UP	GP1_Proliferation/DNA_repair
GNF2_FGR	GP2_Immune-T_cell/B_cell
TOMIDA_METASTASIS_UP	GP1_Proliferation/DNA_repair
KEGG_HOMOLOGOUS_RECOMBINATION	GP1_Proliferation/DNA_repair
MODULE_54	GP1_Proliferation/DNA_repair
REACTOME_LAGGING_STRAND_SYNTHESIS	GP1_Proliferation/DNA_repair
OXIDOREDUCTASE_ACTIVITY_ACTING_ON_THE_CH_CH_GROUP_OF_DONORS	GP10_Fatty_acid_oxidation
REACTOME_CYCLIN_A/B1/B2_ASSOCIATED_EVENTS_DURING_G2/M_TRANSITION	GP1_Proliferation/DNA_repair
REACTOME_ACTIVATION_OF_E2F1_TARGET_GENES_AT_G1/S	GP1_Proliferation/DNA_repair
SPIELMAN_LYMPHOBLAST_EUROPEAN_VS_ASIAN_2FC_UP	GP5_Myc_targets/TERT
RUNNE_GENDER_EFFECT_UP	GP0
MORF_MT4	GP21_Anti-apoptosis/DNA_stability
PerouLab_---_407-GATA3-induced-genes_::_Median_||_JCO_2006_|_PMID:16505416	GP9_Cell-cell_adhesion
DASU_IL6_SIGNALING_UP	GP6_Squamous_differentiation/development
SMID_BREAST_CANCER_RELAPSE_IN_LIVER_UP	GP6_Squamous_differentiation/development
MORF_CSNK1D	GP5_Myc_targets/TERT
MODULE_124	GP1_Proliferation/DNA_repair
CHARAFE_BREAST_CANCER_BASAL_VS_MESENCHYMAL_UP	GP9_Cell-cell_adhesion
SUGAR_BINDING	GP2_Immune-T_cell/B_cell
MULLIGHAN_MLL_SIGNATURE_1_UP	GP2_Immune-T_cell/B_cell
MURAKAMI_UV_RESPONSE_1HR_UP	GP5_Myc_targets/TERT
MODULE_132	GP10_Fatty_acid_oxidation
KEGG_GLYCOSYLPHOSPHATIDYLINOSITOL_GPI_ANCHOR_BIOSYNTHESIS	GP1_Proliferation/DNA_repair
PYEON_HPV_POSITIVE_TUMORS_DN	GP6_Squamous_differentiation/development
BERTUCCI_MEDULLARY_VS_DUCTAL_BREAST_CANCER_UP	GP2_Immune-T_cell/B_cell
DNA_METABOLIC_PROCESS	GP1_Proliferation/DNA_repair
REACTOME_EXTENSION_OF_TELOMERES	GP1_Proliferation/DNA_repair
MUELLER_PLURINET	GP1_Proliferation/DNA_repair
REACTOME_TRANSCRIPTION	GP1_Proliferation/DNA_repair
chr6q27	GP4_MES/ECM
KOBAYASHI_EGFR_SIGNALING_24HR_DN	GP1_Proliferation/DNA_repair
POSITIVE_REGULATION_OF_MULTICELLULAR_ORGANISMAL_PROCESS	GP2_Immune-T_cell/B_cell
BASSO_HAIRY_CELL_LEUKEMIA_UP	GP2_Immune-T_cell/B_cell
Response_predictor_MDACC_::_PCA_||_J._Clin._Oncol._2006_|_PMID:16896004	GP7_Estrogen_signaling
FRASOR_RESPONSE_TO_SERM_OR_FULVESTRANT_DN	GP1_Proliferation/DNA_repair
DETECTION_OF_BIOTIC_STIMULUS	GP2_Immune-T_cell/B_cell
GNF2_S100A4	GP2_Immune-T_cell/B_cell
ENK_UV_RESPONSE_EPIDERMIS_UP	GP1_Proliferation/DNA_repair
GRAHAM_CML_DIVIDING_VS_NORMAL_QUIESCENT_UP	GP1_Proliferation/DNA_repair
POSITIVE_REGULATION_OF_CYTOSKELETON_ORGANIZATION_AND_BIOGENESIS	GP5_Myc_targets/TERT
REACTOME_SYNTHESIS_OF_GLYCOSYLPHOSPHATIDYLINOSITOL_(GPI)	GP2_Immune-T_cell/B_cell
REACTOME_SYNTHESIS_OF_BILE_ACIDS_AND_BILE_SALTS	GP1_Proliferation/DNA_repair
REACTOME_CELL_CYCLE_CHECKPOINTS	GP1_Proliferation/DNA_repair
NUCLEAR_UBIQUITIN_LIGASE_COMPLEX	GP1_Proliferation/DNA_repair
REACTOME_CYTOCHROME_P450_ARRANGED_BY_SUBSTRATE_TYPE	GP1_Proliferation/DNA_repair
MORF_RBBP8	GP21_Anti-apoptosis/DNA_stability
PerouLab_---_MUnknown_17_::_median_||_BMC_Med_Genomics._2011_|_PMID:_21214954	GP0
REACTOME_METABOLISM_OF_VITAMINS_AND_COFACTORS	GP5_Myc_targets/TERT
chr7q	GP8_FOXO/stemness/ALK
GNF2_RAB3A	GP13_Neural_signaling
GRAHAM_NORMAL_QUIESCENT_VS_NORMAL_DIVIDING_DN	GP1_Proliferation/DNA_repair
chr17q12	GP5_Myc_targets/TERT
CROONQUIST_NRAS_SIGNALING_DN	GP1_Proliferation/DNA_repair
MORF_IKBKG	GP14_Plasma_membrane_cell-cell_signaling
SCIAN_CELL_CYCLE_TARGETS_OF_TP53_AND_TP73_DN	GP1_Proliferation/DNA_repair
BANDRES_RESPONSE_TO_CARMUSTIN_MGMT_48HR_DN	GP8_FOXO/stemness/ALK
chr1p	GP1_Proliferation/DNA_repair
REACTOME_CDC6_ASSOCIATION_WITH_THE_ORC:ORIGIN_COMPLEX	GP1_Proliferation/DNA_repair
REGULATION_OF_MULTICELLULAR_ORGANISMAL_PROCESS	GP2_Immune-T_cell/B_cell
BIOCARTA_PTC1_PATHWAY	GP1_Proliferation/DNA_repair
RIBONUCLEASE_ACTIVITY	GP1_Proliferation/DNA_repair
CHANG_CYCLING_GENES	GP1_Proliferation/DNA_repair
REACTOME_GAMMA_CARBOXYLATION_TRANSPORT_AND_AMINO_TERMINAL_CLEAVAGE_OF_PROTEINS	GP1_Proliferation/DNA_repair
PerouLab_---_HS_Green19_::_median_||_BMC_Med_Genomics._2011_|_PMID:_21214954	GP3_Tumor_suppressing_miRNA_targets
NEGATIVE_REGULATION_OF_CATALYTIC_ACTIVITY	GP1_Proliferation/DNA_repair
V$SP1_Q6_01	GP14_Plasma_membrane_cell-cell_signaling
KEGG_TYROSINE_METABOLISM	GP3_Tumor_suppressing_miRNA_targets
BIOCARTA_AHSP_PATHWAY	GP20_TAL1-leukemia/erythropoiesis
E2F1_NOT_Repressed_by_Serum_::_PCA_||_Cancer_Cell_2008_|_PMID:18167336	GP1_Proliferation/DNA_repair
MODULE_17	GP1_Proliferation/DNA_repair
ELECTRON_CARRIER_ACTIVITY	GP10_Fatty_acid_oxidation
METAL_ION_TRANSPORT	GP1_Proliferation/DNA_repair
PerouLab_---_MM_C3Tag_1pFDR_UP_::_Median_||_Genome_Biology_2007_|_PMID:17493263	GP1_Proliferation/DNA_repair
DODD_NASOPHARYNGEAL_CARCINOMA_UP	GP1_Proliferation/DNA_repair
WEST_ADRENOCORTICAL_CARCINOMA_VS_ADENOMA_UP	GP1_Proliferation/DNA_repair
BIDUS_METASTASIS_DN	GP1_Proliferation/DNA_repair
BALLIF_DEVELOPMENTAL_DISABILITY_P16_P12_DELETION	GP3_Tumor_suppressing_miRNA_targets
V$MIF1_01	GP2_Immune-T_cell/B_cell
REACTOME_STRIATED_MUSCLE_CONTRACTION	GP4_MES/ECM
PerouLab_---_4p16_Amplicon_::_median_||_BMC_Med_Genomics._2011_|_PMID:_21214954	GP2_Immune-T_cell/B_cell
ZINC_ION_BINDING	GP1_Proliferation/DNA_repair
DNA_REPAIR	GP1_Proliferation/DNA_repair
MODULE_60	GP3_Tumor_suppressing_miRNA_targets
REACTOME_P2Y_RECEPTORS	GP2_Immune-T_cell/B_cell
NIKOLSKY_BREAST_CANCER_20Q12_Q13_AMPLICON	GP1_Proliferation/DNA_repair
FINETTI_BREAST_CANCER_KINOME_RED	GP1_Proliferation/DNA_repair
MORF_CNTN1	GP14_Plasma_membrane_cell-cell_signaling
RESPONSE_TO_DNA_DAMAGE_STIMULUS	GP1_Proliferation/DNA_repair
FURUKAWA_DUSP6_TARGETS_PCI35_UP	GP11_IFN
LOPEZ_MBD_TARGETS_IMPRINTED_AND_X_LINKED	GP1_Proliferation/DNA_repair
FUNG_IL2_TARGETS_WITH_STAT5_BINDING_SITES	GP2_Immune-T_cell/B_cell
RESPONSE_TO_BACTERIUM	GP2_Immune-T_cell/B_cell
NEBEN_AML_WITH_FLT3_OR_NRAS_UP	GP0
TGASTMAGC_V$NFE2_01	GP6_Squamous_differentiation/development
BILE_ACID_METABOLIC_PROCESS	GP1_Proliferation/DNA_repair
LI_LUNG_CANCER	GP1_Proliferation/DNA_repair
NAKAMURA_METASTASIS_MODEL_UP	GP6_Squamous_differentiation/development
MURAKAMI_UV_RESPONSE_6HR_UP	GP5_Myc_targets/TERT
PerouLab_---_MM_C3Tag_::_PCA_||_Genome_Biology_2007_|_PMID:17493263	GP1_Proliferation/DNA_repair
NIKOLSKY_BREAST_CANCER_7P15_AMPLICON	GP7_Estrogen_signaling
GNF2_CDH3	GP6_Squamous_differentiation/development
BENPORATH_ES_2	GP1_Proliferation/DNA_repair
ES_exp2_::_PCA_||_Nat._Genet._2008_|_PMID:18443585	GP1_Proliferation/DNA_repair
NEGATIVE_REGULATION_OF_GROWTH	GP0
DAMAGED_DNA_BINDING	GP1_Proliferation/DNA_repair
BROWNE_HCMV_INFECTION_4HR_DN	GP1_Proliferation/DNA_repair
chr1q22	GP19_1Q_amplicon
chr20q13	GP1_Proliferation/DNA_repair
MODULE_485	GP1_Proliferation/DNA_repair
FONTAINE_THYROID_TUMOR_UNCERTAIN_MALIGNANCY_DN	GP2_Immune-T_cell/B_cell
RAY_TARGETS_OF_P210_BCR_ABL_FUSION_DN	GP2_Immune-T_cell/B_cell
MORF_DAP	GP5_Myc_targets/TERT
ENDOPEPTIDASE_ACTIVITY	GP6_Squamous_differentiation/development
SEMBA_FHIT_TARGETS_UP	GP4_MES/ECM
RESPONSE_TO_STEROID_HORMONE_STIMULUS	GP1_Proliferation/DNA_repair
REACTOME_SEROTONIN_RECEPTORS	GP2_Immune-T_cell/B_cell
CHANG_CORE_SERUM_RESPONSE_UP	GP1_Proliferation/DNA_repair
REACTOME_TAT-MEDIATED_HIV_ELONGATION_ARREST_AND_RECOVERY	GP5_Myc_targets/TERT
NUCLEASE_ACTIVITY	GP1_Proliferation/DNA_repair
RESPONSE_TO_LIGHT_STIMULUS	GP1_Proliferation/DNA_repair
chr10q24	GP1_Proliferation/DNA_repair
V$VDR_Q6	GP2_Immune-T_cell/B_cell
chr13q34	GP0
GNF2_SPRR1B	GP6_Squamous_differentiation/development
DNA_POLYMERASE_ACTIVITY	GP1_Proliferation/DNA_repair
NAKAMURA_LUNG_CANCER_DIFFERENTIATION_MARKERS	GP1_Proliferation/DNA_repair
TOOKER_GEMCITABINE_RESISTANCE_UP	GP5_Myc_targets/TERT
MORF_PHB	GP5_Myc_targets/TERT
CHAPERONE_BINDING	GP5_Myc_targets/TERT
SEROTONIN_RECEPTOR_ACTIVITY	GP2_Immune-T_cell/B_cell
chr1q42	GP19_1Q_amplicon
INTERMEDIATE_FILAMENT	GP1_Proliferation/DNA_repair
INTERMEDIATE_FILAMENT_CYTOSKELETON	GP1_Proliferation/DNA_repair
GCM_TEC	GP0
GGAANCGGAANY_UNKNOWN	GP5_Myc_targets/TERT
PerouLab_---_16q24x_::_median_||_BMC_Med_Genomics._2011_|_PMID:_21214954	GP22_16Q22-24_amplicon
PerouLab_---_HER1_Cluster2_::_median_||_BMC_Genomics._2007_|_PMID:17663798	GP1_Proliferation/DNA_repair
SESTO_RESPONSE_TO_UV_C7	GP1_Proliferation/DNA_repair
REACTOME_DNA_STRAND_ELONGATION	GP1_Proliferation/DNA_repair
ENDORIBONUCLEASE_ACTIVITY	GP1_Proliferation/DNA_repair
REACTOME_CELL_CYCLE_MITOTIC	GP1_Proliferation/DNA_repair
PerouLab_---_17PP13_Amplicon_::_median_||_BMC_Med_Genomics._2011_|_PMID:_21214954	GP5_Myc_targets/TERT
LEE_EARLY_T_LYMPHOCYTE_UP	GP1_Proliferation/DNA_repair
REACTOME_FORMATION_OF_THE_EARLY_ELONGATION_COMPLEX	GP5_Myc_targets/TERT
KAAB_FAILED_HEART_VENTRICLE_DN	GP6_Squamous_differentiation/development
ZHANG_RESPONSE_TO_CANTHARIDIN_DN	GP5_Myc_targets/TERT
LOPES_METHYLATED_IN_COLON_CANCER_UP	GP3_Tumor_suppressing_miRNA_targets
KEGG_METABOLISM_OF_XENOBIOTICS_BY_CYTOCHROME_P450	GP10_Fatty_acid_oxidation
BIOCARTA_MITOCHONDRIA_PATHWAY	GP1_Proliferation/DNA_repair
chr18q23	GP0
KAUFFMANN_DNA_REPAIR_GENES	GP1_Proliferation/DNA_repair
DNA_REPLICATION	GP1_Proliferation/DNA_repair
KEGG_MATURITY_ONSET_DIABETES_OF_THE_YOUNG	GP0
REACTOME_S_PHASE	GP1_Proliferation/DNA_repair
GNF2_FEN1	GP1_Proliferation/DNA_repair
OXYGEN_AND_REACTIVE_OXYGEN_SPECIES_METABOLIC_PROCESS	GP1_Proliferation/DNA_repair
JIANG_TIP30_TARGETS_DN	GP5_Myc_targets/TERT
REGULATION_OF_IMMUNE_SYSTEM_PROCESS	GP2_Immune-T_cell/B_cell
PerouLab_---_MM_Red4_::_median_||_BMC_Med_Genomics._2011_|_PMID:_21214954	GP5_Myc_targets/TERT
EXONUCLEASE_ACTIVITY	GP1_Proliferation/DNA_repair
LUI_THYROID_CANCER_CLUSTER_4	GP2_Immune-T_cell/B_cell
MODULE_125	GP1_Proliferation/DNA_repair
VOLTAGE_GATED_CALCIUM_CHANNEL_COMPLEX	GP1_Proliferation/DNA_repair
SHEPARD_BMYB_TARGETS	GP1_Proliferation/DNA_repair
REACTOME_ACTIVATION_OF_ATR_IN_RESPONSE_TO_REPLICATION_STRESS	GP1_Proliferation/DNA_repair
Lim_et_al_2010_Conserved_Mature_::_median_||_BCR_2010_|_PMID:20346151	GP7_Estrogen_signaling
chr9p11	GP1_Proliferation/DNA_repair
chr4q33	GP0
CROONQUIST_IL6_DEPRIVATION_DN	GP1_Proliferation/DNA_repair
KEGG_PEROXISOME	GP10_Fatty_acid_oxidation
REACTOME_PEROXISOMAL_LIPID_METABOLISM	GP10_Fatty_acid_oxidation
YOSHIOKA_LIVER_CANCER_EARLY_RECURRENCE_UP	GP1_Proliferation/DNA_repair
GNF2_RFC4	GP1_Proliferation/DNA_repair
CASORELLI_APL_SECONDARY_VS_DE_NOVO_DN	GP5_Myc_targets/TERT
WCTCNATGGY_UNKNOWN	GP2_Immune-T_cell/B_cell
Genomic_Grade_::_PCA_||_JNCI_2006_|_PMID:16478745	GP1_Proliferation/DNA_repair
MODULE_360	GP1_Proliferation/DNA_repair
GO.0008483_::_PCA_||_JNCI._2011_|_PMID:21191116	GP7_Estrogen_signaling
REACTOME_CHOLESTEROL_BIOSYNTHESIS	GP1_Proliferation/DNA_repair
REACTOME_RNA_POLYMERASE_III_TRANSCRIPTION_INITIATION	GP1_Proliferation/DNA_repair
AMIT_EGF_RESPONSE_480_HELA	GP8_FOXO/stemness/ALK
BANDRES_RESPONSE_TO_CARMUSTIN_MGMT_24HR_DN	GP8_FOXO/stemness/ALK
LIANG_SILENCED_BY_METHYLATION_DN	GP1_Proliferation/DNA_repair
chr20p13	GP5_Myc_targets/TERT
WINTER_HYPOXIA_UP	GP1_Proliferation/DNA_repair
BENPORATH_PROLIFERATION	GP1_Proliferation/DNA_repair
GRATIAS_RETINOBLASTOMA_16Q24	GP22_16Q22-24_amplicon
CALCIUM_INDEPENDENT_CELL_CELL_ADHESION	GP9_Cell-cell_adhesion
GLUTAMATE_SIGNALING_PATHWAY	GP0
TANG_SENESCENCE_TP53_TARGETS_UP	GP1_Proliferation/DNA_repair
REACTOME_REMOVAL_OF_THE_FLAP_INTERMEDIATE	GP1_Proliferation/DNA_repair
VOLTAGE_GATED_POTASSIUM_CHANNEL_ACTIVITY	GP5_Myc_targets/TERT
M_PHASE_OF_MITOTIC_CELL_CYCLE	GP1_Proliferation/DNA_repair
GNF2_CKS2	GP1_Proliferation/DNA_repair
ACEVEDO_LIVER_TUMOR_VS_NORMAL_ADJACENT_TISSUE_DN	GP1_Proliferation/DNA_repair
KALMA_E2F1_TARGETS	GP1_Proliferation/DNA_repair
KEGG_DNA_REPLICATION	GP1_Proliferation/DNA_repair
EXCITATORY_EXTRACELLULAR_LIGAND_GATED_ION_CHANNEL_ACTIVITY	GP1_Proliferation/DNA_repair
EXTRACELLULAR_LIGAND_GATED_ION_CHANNEL_ACTIVITY	GP1_Proliferation/DNA_repair
REACTOME_ACTIVATION_OF_THE_PRE_REPLICATIVE_COMPLEX	GP1_Proliferation/DNA_repair
WELCSH_BRCA1_TARGETS_DN	GP1_Proliferation/DNA_repair
MODULE_158	GP1_Proliferation/DNA_repair
GUTIERREZ_WALDENSTROEMS_MACROGLOBULINEMIA_1_UP	GP1_Proliferation/DNA_repair
V$COUP_DR1_Q6	GP5_Myc_targets/TERT
chr7q11	GP2_Immune-T_cell/B_cell
WONG_ENDMETRIUM_CANCER_UP	GP9_Cell-cell_adhesion
SMID_BREAST_CANCER_RELAPSE_IN_LUNG_UP	GP1_Proliferation/DNA_repair
AIGNER_ZEB1_TARGETS	GP9_Cell-cell_adhesion
GARGALOVIC_RESPONSE_TO_OXIDIZED_PHOSPHOLIPIDS_TURQUOISE_DN	GP1_Proliferation/DNA_repair
REACTOME_METABOLISM_OF_NUCLEOTIDES	GP1_Proliferation/DNA_repair
SARRIO_EPITHELIAL_MESENCHYMAL_TRANSITION_UP	GP1_Proliferation/DNA_repair
ST_T_CELL_SIGNAL_TRANSDUCTION	GP2_Immune-T_cell/B_cell
KEGG_DRUG_METABOLISM_CYTOCHROME_P450	GP1_Proliferation/DNA_repair
KEGG_GLYCOSAMINOGLYCAN_BIOSYNTHESIS_CHONDROITIN_SULFATE	GP4_MES/ECM
REACTOME_G2_M_CHECKPOINTS	GP1_Proliferation/DNA_repair
KEGG_CELL_CYCLE	GP1_Proliferation/DNA_repair
SMID_BREAST_CANCER_RELAPSE_IN_LIVER_DN	GP7_Estrogen_signaling
CELLULAR_RESPONSE_TO_EXTRACELLULAR_STIMULUS	GP1_Proliferation/DNA_repair
KINASE_ACTIVATOR_ACTIVITY	GP3_Tumor_suppressing_miRNA_targets
NAGY_TFTC_COMPONENTS_HUMAN	GP1_Proliferation/DNA_repair
NAKAMURA_BRONCHIAL_AND_BRONCHIOLAR_EPITHELIA	GP0
CELL_CELL_SIGNALING	GP1_Proliferation/DNA_repair
MORF_FLT1	GP21_Anti-apoptosis/DNA_stability
REACTOME_SYNTHESIS_OF_DNA	GP1_Proliferation/DNA_repair
MODULE_106	GP0
GNF2_MCM4	GP1_Proliferation/DNA_repair
NEGATIVE_REGULATION_OF_CELLULAR_BIOSYNTHETIC_PROCESS	GP0
KAUFFMANN_DNA_REPLICATION_GENES	GP1_Proliferation/DNA_repair
BIOGENIC_AMINE_METABOLIC_PROCESS	GP2_Immune-T_cell/B_cell
TANG_SENESCENCE_TP53_TARGETS_DN	GP1_Proliferation/DNA_repair
FUNG_IL2_SIGNALING_1	GP1_Proliferation/DNA_repair
CELL_CYCLE_GO_0007049	GP1_Proliferation/DNA_repair
RHODES_UNDIFFERENTIATED_CANCER	GP1_Proliferation/DNA_repair
Eed_targets_::_PCA_||_Nat._Genet._2008_|_PMID:18443585	GP7_Estrogen_signaling
ZERBINI_RESPONSE_TO_SULINDAC_UP	GP17_Basal_signaling
KEGG_ALLOGRAFT_REJECTION	GP2_Immune-T_cell/B_cell
GNF2_SPINK1	GP4_MES/ECM
G_PROTEIN_SIGNALING_COUPLED_TO_IP3_SECOND_MESSENGERPHOSPHOLIPASE_C_ACTIVATING	GP1_Proliferation/DNA_repair
KEGG_AMYOTROPHIC_LATERAL_SCLEROSIS_ALS	GP1_Proliferation/DNA_repair
MITOSIS	GP1_Proliferation/DNA_repair
POSITIVE_REGULATION_OF_ANGIOGENESIS	GP1_Proliferation/DNA_repair
RNA_POLYMERASE_ACTIVITY	GP1_Proliferation/DNA_repair
ION_TRANSPORT	GP1_Proliferation/DNA_repair
BASSO_B_LYMPHOCYTE_NETWORK	GP1_Proliferation/DNA_repair
LOPEZ_MESOTHELIOMA_SURVIVAL_WORST_VS_BEST_UP	GP1_Proliferation/DNA_repair
POSITIVE_REGULATION_OF_IMMUNE_RESPONSE	GP2_Immune-T_cell/B_cell
REN_BOUND_BY_E2F	GP1_Proliferation/DNA_repair
PerouLab_---_13q14_Amplicon_::_median_||_BMC_Med_Genomics._2011_|_PMID:_21214954	GP1_Proliferation/DNA_repair
REACTOME_FANCONI_ANEMIA_PATHWAY	GP1_Proliferation/DNA_repair
DACOSTA_LOW_DOSE_UV_RESPONSE_VIA_ERCC3_XPCS_DN	GP6_Squamous_differentiation/development
XENOBIOTIC_METABOLIC_PROCESS	GP0
SPLICEOSOME	GP1_Proliferation/DNA_repair
PerouLab_---_HS_Red23_::_median_||_BMC_Med_Genomics._2011_|_PMID:_21214954	GP1_Proliferation/DNA_repair
PerouLab_---_bMYB_Signature_::_median_||_Oncogene._2009_|_PMID:_19043454	GP1_Proliferation/DNA_repair
V$ETS_Q4	GP2_Immune-T_cell/B_cell
MOLENAAR_TARGETS_OF_CCND1_AND_CDK4_DN	GP1_Proliferation/DNA_repair
ROSTY_CERVICAL_CANCER_PROLIFERATION_CLUSTER	GP1_Proliferation/DNA_repair
MODULE_139	GP9_Cell-cell_adhesion
INTERLEUKIN_8_PRODUCTION	GP2_Immune-T_cell/B_cell
LIU_CDX2_TARGETS_DN	GP9_Cell-cell_adhesion
MORF_UNG	GP1_Proliferation/DNA_repair
GNF2_ITGB2	GP2_Immune-T_cell/B_cell
PerouLab_---_MM_DMBA-Wnt_::_PCA_||_Genome_Biology_2007_|_PMID:17493263	GP6_Squamous_differentiation/development
V$HOXA3_01	GP9_Cell-cell_adhesion
REACTOME_G1_S_TRANSITION	GP1_Proliferation/DNA_repair
NUCLEOLUS	GP1_Proliferation/DNA_repair
REGULATION_OF_CYTOKINE_SECRETION	GP2_Immune-T_cell/B_cell
PROTEIN_FOLDING	GP5_Myc_targets/TERT
V$NRF2_Q4	GP6_Squamous_differentiation/development
NEGATIVE_REGULATION_OF_TRANSLATION	GP0
chr19p	GP8_FOXO/stemness/ALK
BIOCARTA_GABA_PATHWAY	GP0
GNF2_H2AFX	GP1_Proliferation/DNA_repair
REACTOME_DNA_REPLICATION_PRE-INITIATION	GP1_Proliferation/DNA_repair
chr11p11	GP0
BOWIE_RESPONSE_TO_EXTRACELLULAR_MATRIX	GP11_IFN
KANG_CISPLATIN_RESISTANCE_UP	GP6_Squamous_differentiation/development
INTEGRATOR_COMPLEX	GP1_Proliferation/DNA_repair
MODULE_410	GP2_Immune-T_cell/B_cell
KEGG_RNA_DEGRADATION	GP1_Proliferation/DNA_repair
BIOSYNTHETIC_PROCESS	GP5_Myc_targets/TERT
MILICIC_FAMILIAL_ADENOMATOUS_POLYPOSIS_UP	GP9_Cell-cell_adhesion
GNF2_BUB1	GP1_Proliferation/DNA_repair
HAHTOLA_MYCOSIS_FUNGOIDES_UP	GP2_Immune-T_cell/B_cell
ENDONUCLEASE_ACTIVITY	GP1_Proliferation/DNA_repair
MODULE_115	GP5_Myc_targets/TERT
BANDRES_RESPONSE_TO_CARMUSTIN_WITHOUT_MGMT_48HR_UP	GP5_Myc_targets/TERT
ZHAN_MULTIPLE_MYELOMA_PR_UP	GP1_Proliferation/DNA_repair
SENSORY_PERCEPTION	GP0
CHROMOSOME_CONDENSATION	GP1_Proliferation/DNA_repair
REACTOME_GPCR_LIGAND_BINDING	GP2_Immune-T_cell/B_cell
chr10q26	GP0
V$MYOGENIN_Q6	GP4_MES/ECM
SEMBA_FHIT_TARGETS_DN	GP1_Proliferation/DNA_repair
GNF2_IL2RB	GP2_Immune-T_cell/B_cell
KEGG_RIG_I_LIKE_RECEPTOR_SIGNALING_PATHWAY	GP3_Tumor_suppressing_miRNA_targets
REACTOME_DNA_REPAIR	GP1_Proliferation/DNA_repair
CHEN_HOXA5_TARGETS_6HR_DN	GP2_Immune-T_cell/B_cell
WU_ALZHEIMER_DISEASE_UP	GP4_MES/ECM
CYTOKINE_BIOSYNTHETIC_PROCESS	GP2_Immune-T_cell/B_cell
VITAMIN_TRANSPORT	GP1_Proliferation/DNA_repair
NEUTRAL_AMINO_ACID_TRANSMEMBRANE_TRANSPORTER_ACTIVITY	GP1_Proliferation/DNA_repair
CELL_CYCLE_PHASE	GP1_Proliferation/DNA_repair
HU_ANGIOGENESIS_UP	GP0
AMINO_ACID_DERIVATIVE_BIOSYNTHETIC_PROCESS	GP0
METAL_ION_TRANSMEMBRANE_TRANSPORTER_ACTIVITY	GP1_Proliferation/DNA_repair
DACOSTA_UV_RESPONSE_VIA_ERCC3_XPCS_UP	GP1_Proliferation/DNA_repair
CELL_CYCLE_PROCESS	GP1_Proliferation/DNA_repair
PerouLab_---_MM_Green19_::_median_||_BMC_Med_Genomics._2011_|_PMID:_21214954	GP1_Proliferation/DNA_repair
STRESS_ACTIVATED_PROTEIN_KINASE_SIGNALING_PATHWAY	GP16_Protein_kinase_signaling_(MAPKs)
CHARAFE_BREAST_CANCER_LUMINAL_VS_BASAL_UP	GP7_Estrogen_signaling
PYEON_CANCER_HEAD_AND_NECK_VS_CERVICAL_DN	GP4_MES/ECM
SLEBOS_HEAD_AND_NECK_CANCER_WITH_HPV_UP	GP1_Proliferation/DNA_repair
MCF7_Baylor_2_::_PCA_||_Cancer_Res._2008_|_PMID:18794137	GP1_Proliferation/DNA_repair
ZHANG_INTERFERON_RESPONSE	GP11_IFN
GNF2_CENPE	GP1_Proliferation/DNA_repair
GNF2_RFC3	GP1_Proliferation/DNA_repair
CAFFAREL_RESPONSE_TO_THC_DN	GP1_Proliferation/DNA_repair
GNF2_RRM1	GP1_Proliferation/DNA_repair
NEGATIVE_REGULATION_OF_BIOSYNTHETIC_PROCESS	GP0
PerouLab_---_MM_Red13_::_median_||_BMC_Med_Genomics._2011_|_PMID:_21214954	GP1_Proliferation/DNA_repair
KEGG_GLYCOSAMINOGLYCAN_BIOSYNTHESIS_HEPARAN_SULFATE	GP0
M_PHASE	GP1_Proliferation/DNA_repair
REACTOME_RETROGRADE_NEUROTROPHIN_SIGNALLING	GP0
WAKASUGI_HAVE_ZNF143_BINDING_SITES	GP1_Proliferation/DNA_repair
PerouLab_---_10-GATA3-induced-genes_::_Median_||_Oncogene._2004_|_PMID:15361840_	GP9_Cell-cell_adhesion
KEGG_RNA_POLYMERASE	GP5_Myc_targets/TERT
SASAKI_TARGETS_OF_TP73_AND_TP63	GP6_Squamous_differentiation/development
REACTOME_POLYMERASE_SWITCHING	GP1_Proliferation/DNA_repair
WEBER_METHYLATED_ICP_IN_FIBROBLAST	GP0
PerouLab_---_Proliferation_Cluster_::_median_||_BMC_Med_Genomics._2011_|_PMID:_21214954	GP1_Proliferation/DNA_repair
PUJANA_BREAST_CANCER_WITH_BRCA1_MUTATED_UP	GP1_Proliferation/DNA_repair
GNF2_SMC2L1	GP1_Proliferation/DNA_repair
CYTOKINE_AND_CHEMOKINE_MEDIATED_SIGNALING_PATHWAY	GP2_Immune-T_cell/B_cell
VALK_AML_CLUSTER_5	GP2_Immune-T_cell/B_cell
REGULATION_OF_IMMUNE_RESPONSE	GP2_Immune-T_cell/B_cell
OHASHI_AURKB_TARGETS	GP1_Proliferation/DNA_repair
XU_HGF_TARGETS_INDUCED_BY_AKT1_48HR_UP	GP6_Squamous_differentiation/development
RICKMAN_TUMOR_DIFFERENTIATED_MODERATELY_VS_POORLY_DN	GP1_Proliferation/DNA_repair
CREIGHTON_ENDOCRINE_THERAPY_RESISTANCE_2	GP2_Immune-T_cell/B_cell
ITO_PTTG1_TARGETS_DN	GP0
PHOSPHOLIPID_BIOSYNTHETIC_PROCESS	GP5_Myc_targets/TERT
WHITEFORD_PEDIATRIC_CANCER_MARKERS	GP1_Proliferation/DNA_repair
V$TEL2_Q6	GP1_Proliferation/DNA_repair
GO.0006004_::_PCA_||_JNCI._2011_|_PMID:21191116	GP7_Estrogen_signaling
chr14q12	GP3_Tumor_suppressing_miRNA_targets
MODULE_57	GP1_Proliferation/DNA_repair
EGUCHI_CELL_CYCLE_RB1_TARGETS	GP1_Proliferation/DNA_repair
GNF2_MCM5	GP1_Proliferation/DNA_repair
PerouLab_---_HS_Red12_::_median_||_BMC_Med_Genomics._2011_|_PMID:_21214954	GP9_Cell-cell_adhesion
RESPONSE_TO_ENDOGENOUS_STIMULUS	GP1_Proliferation/DNA_repair
chr17p11	GP0
POSITIVE_REGULATION_OF_IMMUNE_SYSTEM_PROCESS	GP2_Immune-T_cell/B_cell
PHOSPHATASE_INHIBITOR_ACTIVITY	GP1_Proliferation/DNA_repair
G_PROTEIN_COUPLED_RECEPTOR_PROTEIN_SIGNALING_PATHWAY	GP2_Immune-T_cell/B_cell
ESC_CORE_::_PCA_||_Cell_Stem_Cell._2008_|_PMID:18397753	GP1_Proliferation/DNA_repair
BOYAULT_LIVER_CANCER_SUBCLASS_G123_DN	GP1_Proliferation/DNA_repair
WANG_CISPLATIN_RESPONSE_AND_XPC_UP	GP1_Proliferation/DNA_repair
KEGG_SPLICEOSOME	GP1_Proliferation/DNA_repair
GNF2_SMC4L1	GP1_Proliferation/DNA_repair
BIOCARTA_DNAFRAGMENT_PATHWAY	GP1_Proliferation/DNA_repair
CYTOKINE_PRODUCTION	GP2_Immune-T_cell/B_cell
PerouLab_---_MM_p53null_1pFDR_UP_::_Median_||_Genome_Biology_2007_|_PMID:17493263	GP2_Immune-T_cell/B_cell
PerouLab_---_Interferon_Cluster_::_median_||_BMC_Med_Genomics._2011_|_PMID:_21214954	GP11_IFN
GNF2_CCNB2	GP1_Proliferation/DNA_repair
WONG_EMBRYONIC_STEM_CELL_CORE	GP1_Proliferation/DNA_repair
MODULE_153	GP6_Squamous_differentiation/development
PATTERN_RECOGNITION_RECEPTOR_ACTIVITY	GP2_Immune-T_cell/B_cell
REACTOME_SIGNALLING_TO_RAS	GP1_Proliferation/DNA_repair
GARCIA_TARGETS_OF_FLI1_AND_DAX1_UP	GP1_Proliferation/DNA_repair
REGULATION_OF_T_CELL_ACTIVATION	GP2_Immune-T_cell/B_cell
GNF2_RRM2	GP1_Proliferation/DNA_repair
VOLTAGE_GATED_CATION_CHANNEL_ACTIVITY	GP1_Proliferation/DNA_repair
GNF2_CCNA2	GP1_Proliferation/DNA_repair
ESC_MOUSE_::_PCA_||_Cell_Stem_Cell._2008_|_PMID:18397753	GP1_Proliferation/DNA_repair
VITAMIN_BINDING	GP1_Proliferation/DNA_repair
IMMUNOLOGICAL_SYNAPSE	GP2_Immune-T_cell/B_cell
GNF2_MATK	GP2_Immune-T_cell/B_cell
chr3q27	GP1_Proliferation/DNA_repair
KYNG_ENVIRONMENTAL_STRESS_RESPONSE_NOT_BY_GAMMA_IN_WS	GP2_Immune-T_cell/B_cell
POMEROY_MEDULLOBLASTOMA_PROGNOSIS_DN	GP5_Myc_targets/TERT
BIOCARTA_MCM_PATHWAY	GP1_Proliferation/DNA_repair
GCM_DPF2	GP1_Proliferation/DNA_repair
PerouLab_---_HS_Red14_::_median_||_BMC_Med_Genomics._2011_|_PMID:_21214954	GP1_Proliferation/DNA_repair
MODULE_96	GP2_Immune-T_cell/B_cell
NICOTINIC_ACETYLCHOLINE_ACTIVATED_CATION_SELECTIVE_CHANNEL_ACTIVITY	GP0
NICOTINIC_ACETYLCHOLINE_GATED_RECEPTOR_CHANNEL_COMPLEX	GP0
REACTOME_ABORTIVE_ELONGATION_OF_HIV1_TRANSCRIPT_IN_THE_ABSENCE_OF_TAT	GP5_Myc_targets/TERT
V$LBP1_Q6	GP0
REGULATION_OF_LYMPHOCYTE_ACTIVATION	GP2_Immune-T_cell/B_cell
PerouLab_---_MProliferation_::_median_||_BMC_Med_Genomics._2011_|_PMID:_21214954	GP1_Proliferation/DNA_repair
chr3q21	GP0
REACTOME_CALCITONIN-LIKE_LIGAND_RECEPTORS	GP1_Proliferation/DNA_repair
RIBOSOME_BIOGENESIS_AND_ASSEMBLY	GP1_Proliferation/DNA_repair
JISON_SICKLE_CELL_DISEASE_UP	GP2_Immune-T_cell/B_cell
SA_PROGRAMMED_CELL_DEATH	GP1_Proliferation/DNA_repair
MODULE_415	GP1_Proliferation/DNA_repair
WINNEPENNINCKX_MELANOMA_METASTASIS_UP	GP1_Proliferation/DNA_repair
NUCLEOBASENUCLEOSIDENUCLEOTIDE_AND_NUCLEIC_ACID_TRANSMEMBRANE_TRANSPORTER_ACTIVITY	GP1_Proliferation/DNA_repair
CYTOKINE_METABOLIC_PROCESS	GP2_Immune-T_cell/B_cell
PARK_TRETINOIN_RESPONSE_AND_PML_RARA_FUSION	GP2_Immune-T_cell/B_cell
LY_AGING_MIDDLE_DN	GP1_Proliferation/DNA_repair
ACTAYRNNNCCCR_UNKNOWN	GP1_Proliferation/DNA_repair
KOBAYASHI_EGFR_SIGNALING_6HR_DN	GP6_Squamous_differentiation/development
GNF2_CDC2	GP1_Proliferation/DNA_repair
MODULE_45	GP2_Immune-T_cell/B_cell
chr11q24	GP0
MODULE_310	GP10_Fatty_acid_oxidation
Interferon_::_Median_||_Breast_Cancer_Research_2008_|_PMID:19272155	GP11_IFN
NUCLEOLAR_PART	GP1_Proliferation/DNA_repair
REACTOME_MICRORNA_(MIRNA)_BIOGENESIS	GP1_Proliferation/DNA_repair
chr8p23	GP0
REACTOME_MRNA_SPLICING_MINOR_PATHWAY	GP5_Myc_targets/TERT
DER_IFN_GAMMA_RESPONSE_DN	GP1_Proliferation/DNA_repair
chr11q12	GP1_Proliferation/DNA_repair
REACTOME_STEROID_HORMONES	GP5_Myc_targets/TERT
PerouLab_---_HS_Red9_::_median_||_BMC_Med_Genomics._2011_|_PMID:_21214954	GP2_Immune-T_cell/B_cell
MODULE_315	GP1_Proliferation/DNA_repair
REACTOME_MITOTIC_M_M_G1_PHASES	GP1_Proliferation/DNA_repair
KANG_FLUOROURACIL_RESISTANCE_DN	GP9_Cell-cell_adhesion
PerouLab_---_MM_Normal_1pFDR_UP_::_Median_||_Genome_Biology_2007_|_PMID:17493263	GP1_Proliferation/DNA_repair
CIN70_::_median_||_Nat._Genet._2006_|_PMID:16921376	GP1_Proliferation/DNA_repair
MOOTHA_GLYCOLYSIS	GP12_Hypoxia/Glycolosis
chr20q11	GP1_Proliferation/DNA_repair
REGULATION_OF_PROTEIN_IMPORT_INTO_NUCLEUS	GP6_Squamous_differentiation/development
BIOCARTA_CYTOKINE_PATHWAY	GP2_Immune-T_cell/B_cell
CHEMNITZ_RESPONSE_TO_PROSTAGLANDIN_E2_UP	GP1_Proliferation/DNA_repair
SA_G2_AND_M_PHASES	GP1_Proliferation/DNA_repair
SATO_SILENCED_BY_METHYLATION_IN_PANCREATIC_CANCER_1	GP4_MES/ECM
GNF2_TTK	GP1_Proliferation/DNA_repair
BIOCARTA_SET_PATHWAY	GP1_Proliferation/DNA_repair
GNF2_SPI1	GP2_Immune-T_cell/B_cell
STREICHER_LSM1_TARGETS_DN	GP6_Squamous_differentiation/development
GNF2_HMMR	GP1_Proliferation/DNA_repair
FOURNIER_ACINAR_DEVELOPMENT_LATE_UP	GP4_MES/ECM
MITOTIC_CELL_CYCLE	GP1_Proliferation/DNA_repair
CYTOSOL	GP5_Myc_targets/TERT
MURAKAMI_UV_RESPONSE_24HR	GP6_Squamous_differentiation/development
ESC_HUMAN_::_PCA_||_Cell_Stem_Cell._2008_|_PMID:18397753	GP1_Proliferation/DNA_repair
STEIN_ESRRA_TARGETS	GP5_Myc_targets/TERT
SCHLOSSER_SERUM_RESPONSE_AUGMENTED_BY_MYC	GP5_Myc_targets/TERT
MODULE_403	GP1_Proliferation/DNA_repair
REACTOME_E2F_ENABLED_INHIBITION_OF_PRE_REPLICATION_COMPLEX_FORMATION	GP1_Proliferation/DNA_repair
ZEMBUTSU_SENSITIVITY_TO_METHOTREXATE	GP1_Proliferation/DNA_repair
REACTOME_G_ALPHA_S_SIGNALLING_EVENTS	GP1_Proliferation/DNA_repair
NUCLEOTIDYLTRANSFERASE_ACTIVITY	GP1_Proliferation/DNA_repair
PYRIMIDINE_NUCLEOTIDE_METABOLIC_PROCESS	GP1_Proliferation/DNA_repair
OLSSON_E2F3_TARGETS_DN	GP1_Proliferation/DNA_repair
DEVELOPMENTAL_GROWTH	GP1_Proliferation/DNA_repair
CYTOKINE_SECRETION	GP2_Immune-T_cell/B_cell
GNF2_PCNA	GP1_Proliferation/DNA_repair
HYDROLASE_ACTIVITY_ACTING_ON_GLYCOSYL_BONDS	GP0
MODULE_201	GP1_Proliferation/DNA_repair
HUPER_BREAST_BASAL_VS_LUMINAL_DN	GP3_Tumor_suppressing_miRNA_targets
NUYTTEN_EZH2_TARGETS_DN	GP1_Proliferation/DNA_repair
WANG_RESPONSE_TO_PACLITAXEL_VIA_MAPK8_UP	GP6_Squamous_differentiation/development
SARCOMERE	GP4_MES/ECM
OXIDOREDUCTASE_ACTIVITY_ACTING_ON_PEROXIDE_AS_ACCEPTOR	GP3_Tumor_suppressing_miRNA_targets
PerouLab_---_MM_p53null_::_PCA_||_Genome_Biology_2007_|_PMID:17493263	GP1_Proliferation/DNA_repair
IGR_::_PCA_||_Genome_Biology_2007_|_PMID:17868458	GP11_IFN
E2F1_Repressed_by_Serum_::_PCA_||_Cancer_Cell_2008_|_PMID:18167336	GP9_Cell-cell_adhesion
GNF2_CDC20	GP1_Proliferation/DNA_repair
MYOSIN_COMPLEX	GP1_Proliferation/DNA_repair
GRANDVAUX_IFN_RESPONSE_NOT_VIA_IRF3	GP11_IFN
MOREAUX_B_LYMPHOCYTE_MATURATION_BY_TACI_DN	GP1_Proliferation/DNA_repair
FINETTI_BREAST_CANCERS_KINOME_BLUE	GP7_Estrogen_signaling
PerouLab_---_16q23_Amplicon_::_median_||_BMC_Med_Genomics._2011_|_PMID:_21214954	GP22_16Q22-24_amplicon
KEGG_NEUROACTIVE_LIGAND_RECEPTOR_INTERACTION	GP2_Immune-T_cell/B_cell
LI_WILMS_TUMOR	GP4_MES/ECM
GCM_RING1	GP1_Proliferation/DNA_repair
VACUOLAR_TRANSPORT	GP2_Immune-T_cell/B_cell
HATADA_METHYLATED_IN_LUNG_CANCER_UP	GP1_Proliferation/DNA_repair
MYLLYKANGAS_AMPLIFICATION_HOT_SPOT_13	GP0
GNF2_CKS1B	GP1_Proliferation/DNA_repair
REACTOME_GLUCONEOGENESIS	GP12_Hypoxia/Glycolosis
KAUFFMANN_MELANOMA_RELAPSE_UP	GP1_Proliferation/DNA_repair
REACTOME_SEMA3A_PLEXIN_REPULSION_SIGNALING_BY_INHIBITING_INTEGRIN_ADHESION	GP1_Proliferation/DNA_repair
VALK_AML_WITH_FLT3_ITD	GP1_Proliferation/DNA_repair
REACTOME_IMMUNOREGULATORY_INTERACTIONS_BETWEEN_A_LYMPHOID_AND_A_NON_LYMPHOID_CELL	GP2_Immune-T_cell/B_cell
LY_AGING_PREMATURE_DN	GP1_Proliferation/DNA_repair
ROSS_AML_WITH_MLL_FUSIONS	GP2_Immune-T_cell/B_cell
GNF2_CENPF	GP1_Proliferation/DNA_repair
DER_IFN_GAMMA_RESPONSE_UP	GP11_IFN
KEGG_NOD_LIKE_RECEPTOR_SIGNALING_PATHWAY	GP2_Immune-T_cell/B_cell
chr15q25	GP0
LYMPHOCYTE_ACTIVATION	GP2_Immune-T_cell/B_cell
chr16q11	GP1_Proliferation/DNA_repair
KEGG_GRAFT_VERSUS_HOST_DISEASE	GP2_Immune-T_cell/B_cell
GNF2_MSH2	GP1_Proliferation/DNA_repair
GNF2_TNFRSF1B	GP2_Immune-T_cell/B_cell
REACTOME_ETHANOL_OXIDATION	GP1_Proliferation/DNA_repair
SWEET_KRAS_TARGETS_DN	GP12_Hypoxia/Glycolosis
BIOCARTA_ATRBRCA_PATHWAY	GP1_Proliferation/DNA_repair
MODULE_325	GP1_Proliferation/DNA_repair
SECONDARY_METABOLIC_PROCESS	GP10_Fatty_acid_oxidation
MODULE_488	GP6_Squamous_differentiation/development
LIPID_HOMEOSTASIS	GP1_Proliferation/DNA_repair
REACTOME_UNWINDING_OF_DNA	GP1_Proliferation/DNA_repair
SUGAR_TRANSMEMBRANE_TRANSPORTER_ACTIVITY	GP12_Hypoxia/Glycolosis
GNF2_SMC1L1	GP1_Proliferation/DNA_repair
GNF2_PRDX2	GP20_TAL1-leukemia/erythropoiesis
ALONSO_METASTASIS_EMT_DN	GP4_MES/ECM
SENGUPTA_NASOPHARYNGEAL_CARCINOMA_WITH_LMP1_DN	GP1_Proliferation/DNA_repair
GLAND_DEVELOPMENT	GP9_Cell-cell_adhesion
REACTOME_GAP_JUNCTION_TRAFFICKING	GP4_MES/ECM
SMIRNOV_CIRCULATING_ENDOTHELIOCYTES_IN_CANCER_DN	GP1_Proliferation/DNA_repair
CHIARETTI_ACUTE_LYMPHOBLASTIC_LEUKEMIA_ZAP70	GP2_Immune-T_cell/B_cell
ENDONUCLEASE_ACTIVITY_GO_0016893	GP1_Proliferation/DNA_repair
AKL_HTLV1_INFECTION_UP	GP12_Hypoxia/Glycolosis
JAZAG_TGFB1_SIGNALING_VIA_SMAD4_DN	GP2_Immune-T_cell/B_cell
DANG_BOUND_BY_MYC	GP5_Myc_targets/TERT
BIOCARTA_CDK5_PATHWAY	GP6_Squamous_differentiation/development
BLUM_RESPONSE_TO_SALIRASIB_DN	GP1_Proliferation/DNA_repair
PerouLab_---_MM_Green9_::_median_||_BMC_Med_Genomics._2011_|_PMID:_21214954	GP9_Cell-cell_adhesion
PRC2_targets_::_PCA_||_Nat._Genet._2008_|_PMID:18443585	GP7_Estrogen_signaling
TRANSCRIPTION_ELONGATION_REGULATOR_ACTIVITY	GP1_Proliferation/DNA_repair
PIEPOLI_LGI1_TARGETS_DN	GP0
BIOCARTA_SKP2E2F_PATHWAY	GP1_Proliferation/DNA_repair
KUMAMOTO_RESPONSE_TO_NUTLIN_3A_DN	GP1_Proliferation/DNA_repair
PerouLab_---_HS_Red16_::_median_||_BMC_Med_Genomics._2011_|_PMID:_21214954	GP11_IFN
RICKMAN_HEAD_AND_NECK_CANCER_C	GP6_Squamous_differentiation/development
ELVIDGE_HIF1A_AND_HIF2A_TARGETS_UP	GP1_Proliferation/DNA_repair
KANG_DOXORUBICIN_RESISTANCE_UP	GP1_Proliferation/DNA_repair
ANTIGEN_BINDING	GP2_Immune-T_cell/B_cell
REGULATION_OF_HYDROLASE_ACTIVITY	GP2_Immune-T_cell/B_cell
chr12q24	GP1_Proliferation/DNA_repair
G_PROTEIN_SIGNALING_COUPLED_TO_CYCLIC_NUCLEOTIDE_SECOND_MESSENGER	GP2_Immune-T_cell/B_cell
ACTIVATION_OF_IMMUNE_RESPONSE	GP2_Immune-T_cell/B_cell
GNF2_BUB1B	GP1_Proliferation/DNA_repair
INWARD_RECTIFIER_POTASSIUM_CHANNEL_ACTIVITY	GP2_Immune-T_cell/B_cell
JAEGER_METASTASIS_DN	GP6_Squamous_differentiation/development
PerouLab_---_MM_WAPTag_1pFDR_UP_::_Median_||_Genome_Biology_2007_|_PMID:17493263	GP1_Proliferation/DNA_repair
NEGATIVE_REGULATION_OF_ANGIOGENESIS	GP1_Proliferation/DNA_repair
MODULE_164	GP2_Immune-T_cell/B_cell
BROWNE_INTERFERON_RESPONSIVE_GENES	GP11_IFN
SU_KIDNEY	GP1_Proliferation/DNA_repair
MODULE_330	GP1_Proliferation/DNA_repair
SESTO_RESPONSE_TO_UV_C3	GP1_Proliferation/DNA_repair
MODULE_65	GP1_Proliferation/DNA_repair
GNF2_MKI67	GP1_Proliferation/DNA_repair
MODULE_297	GP6_Squamous_differentiation/development
CELL_DIVISION	GP1_Proliferation/DNA_repair
EHLERS_ANEUPLOIDY_DN	GP0
BIOCARTA_TH1TH2_PATHWAY	GP2_Immune-T_cell/B_cell
PerouLab_---_RB_LOH_::_median_||_Breast_Cancer_Res._2008_|_PMID:18782450	GP1_Proliferation/DNA_repair
MATTIOLI_MGUS_VS_PCL	GP1_Proliferation/DNA_repair
GNF2_CDC27	GP1_Proliferation/DNA_repair
RODRIGUES_NTN1_TARGETS_DN	GP9_Cell-cell_adhesion
BIOCARTA_INFLAM_PATHWAY	GP2_Immune-T_cell/B_cell
MODULE_357	GP6_Squamous_differentiation/development
BARIS_THYROID_CANCER_UP	GP5_Myc_targets/TERT
MODULE_107	GP2_Immune-T_cell/B_cell
BIOCARTA_NUCLEARRS_PATHWAY	GP1_Proliferation/DNA_repair
HSIAO_LIVER_SPECIFIC_GENES	GP1_Proliferation/DNA_repair
ZEMBUTSU_SENSITIVITY_TO_CISPLATIN	GP1_Proliferation/DNA_repair
COLLER_MYC_TARGETS_UP	GP1_Proliferation/DNA_repair
DNA_DAMAGE_RESPONSESIGNAL_TRANSDUCTION_BY_P53_CLASS_MEDIATOR	GP1_Proliferation/DNA_repair
BOWIE_RESPONSE_TO_TAMOXIFEN	GP11_IFN
PROTEIN_HOMOOLIGOMERIZATION	GP7_Estrogen_signaling
MANN_RESPONSE_TO_AMIFOSTINE_UP	GP5_Myc_targets/TERT
LAU_APOPTOSIS_CDKN2A_UP	GP1_Proliferation/DNA_repair
MODULE_154	GP6_Squamous_differentiation/development
GNF2_ICAM3	GP2_Immune-T_cell/B_cell
NAKAMURA_METASTASIS_MODEL_DN	GP6_Squamous_differentiation/development
KINESIN_COMPLEX	GP1_Proliferation/DNA_repair
REPRODUCTION	GP1_Proliferation/DNA_repair
MULLIGHAN_MLL_SIGNATURE_2_UP	GP2_Immune-T_cell/B_cell
DEFENSE_RESPONSE_TO_BACTERIUM	GP2_Immune-T_cell/B_cell
MODULE_308	GP1_Proliferation/DNA_repair
NIKOLSKY_BREAST_CANCER_20P13_AMPLICON	GP0
V$PPAR_DR1_Q2	GP1_Proliferation/DNA_repair
XU_RESPONSE_TO_TRETINOIN_AND_NSC682994_DN	GP1_Proliferation/DNA_repair
V$MYOD_Q6	GP0
FATTY_ACID_METABOLIC_PROCESS	GP10_Fatty_acid_oxidation
chrxp11	GP0
AMINO_ACID_TRANSPORT	GP1_Proliferation/DNA_repair
PerouLab_---_MM_Green2_::_median_||_BMC_Med_Genomics._2011_|_PMID:_21214954	GP1_Proliferation/DNA_repair
MODULE_519	GP5_Myc_targets/TERT
RECEPTOR_SIGNALING_PROTEIN_SERINE_THREONINE_KINASE_ACTIVITY	GP16_Protein_kinase_signaling_(MAPKs)
KYNG_ENVIRONMENTAL_STRESS_RESPONSE_UP	GP4_MES/ECM
POSITIVE_REGULATION_OF_DEVELOPMENTAL_PROCESS	GP1_Proliferation/DNA_repair
GNF2_ESPL1	GP1_Proliferation/DNA_repair
LIU_CDX2_TARGETS_UP	GP2_Immune-T_cell/B_cell
COLDREN_GEFITINIB_RESISTANCE_DN	GP9_Cell-cell_adhesion
MORF_FEN1	GP1_Proliferation/DNA_repair
KONDO_HYPOXIA	GP2_Immune-T_cell/B_cell
RESPONSE_TO_ABIOTIC_STIMULUS	GP1_Proliferation/DNA_repair
TAGHAVI_NEOPLASTIC_TRANSFORMATION	GP0
SESTO_RESPONSE_TO_UV_C4	GP1_Proliferation/DNA_repair
MUSCLE_CELL_DIFFERENTIATION	GP1_Proliferation/DNA_repair
MODULE_180	GP9_Cell-cell_adhesion
BENPORATH_PRC2_TARGETS	GP1_Proliferation/DNA_repair
KEGG_TASTE_TRANSDUCTION	GP3_Tumor_suppressing_miRNA_targets
REACTOME_HDR_THROUGH_HOMOLOGOUS_RECOMBINATION_(HRR)	GP1_Proliferation/DNA_repair
CAMPS_COLON_CANCER_COPY_NUMBER_DN	GP0
V$CACCCBINDINGFACTOR_Q6	GP2_Immune-T_cell/B_cell
NOJIMA_SFRP2_TARGETS_UP	GP2_Immune-T_cell/B_cell
MODULE_219	GP1_Proliferation/DNA_repair
PerouLab_---_MM_Green16_::_median_||_BMC_Med_Genomics._2011_|_PMID:_21214954	GP2_Immune-T_cell/B_cell
NUNODA_RESPONSE_TO_DASATINIB_IMATINIB_DN	GP7_Estrogen_signaling
RICKMAN_HEAD_AND_NECK_CANCER_E	GP6_Squamous_differentiation/development
KEGG_ONE_CARBON_POOL_BY_FOLATE	GP1_Proliferation/DNA_repair
GNF2_DNM1	GP13_Neural_signaling
REGULATION_OF_CYTOSKELETON_ORGANIZATION_AND_BIOGENESIS	GP3_Tumor_suppressing_miRNA_targets
KEGG_ARACHIDONIC_ACID_METABOLISM	GP3_Tumor_suppressing_miRNA_targets
CAFFAREL_RESPONSE_TO_THC_24HR_3_DN	GP1_Proliferation/DNA_repair
MORF_BCL2	GP21_Anti-apoptosis/DNA_stability
PerouLab_---_Claudin_Low_29_::_median_||_Cancer_Res._2009_|_PMID:19435916	GP9_Cell-cell_adhesion
ONDER_CDH1_TARGETS_3_DN	GP6_Squamous_differentiation/development
XU_HGF_SIGNALING_NOT_VIA_AKT1_48HR_UP	GP6_Squamous_differentiation/development
SCHLESINGER_H3K27ME3_IN_NORMAL_AND_METHYLATED_IN_CANCER	GP4_MES/ECM
chr3p25	GP2_Immune-T_cell/B_cell
SHEDDEN_LUNG_CANCER_POOR_SURVIVAL_A6	GP1_Proliferation/DNA_repair
LIEN_BREAST_CARCINOMA_METAPLASTIC_VS_DUCTAL_UP	GP6_Squamous_differentiation/development
PerouLab_---_HS_Green13_::_median_||_BMC_Med_Genomics._2011_|_PMID:_21214954	GP2_Immune-T_cell/B_cell
LY_AGING_OLD_UP	GP4_MES/ECM
PENG_RAPAMYCIN_RESPONSE_UP	GP8_FOXO/stemness/ALK
YANG_BREAST_CANCER_ESR1_DN	GP17_Basal_signaling
ELECTRON_TRANSPORT_GO_0006118	GP10_Fatty_acid_oxidation
INTERLEUKIN_8_BIOSYNTHETIC_PROCESS	GP2_Immune-T_cell/B_cell
V$DR1_Q3	GP1_Proliferation/DNA_repair
BENPORATH_ES_WITH_H3K27ME3	GP1_Proliferation/DNA_repair
MORF_IL9	GP9_Cell-cell_adhesion
REACTOME_BASIGIN_INTERACTIONS	GP6_Squamous_differentiation/development
HUPER_BREAST_BASAL_VS_LUMINAL_UP	GP6_Squamous_differentiation/development
SMITH_TERT_TARGETS_DN	GP12_Hypoxia/Glycolosis
chr14q23	GP3_Tumor_suppressing_miRNA_targets
WEST_ADRENOCORTICAL_TUMOR_MARKERS_UP	GP1_Proliferation/DNA_repair
chr13q33	GP3_Tumor_suppressing_miRNA_targets
BILBAN_B_CLL_LPL_DN	GP2_Immune-T_cell/B_cell
MODULE_88	GP3_Tumor_suppressing_miRNA_targets
KEGG_PYRUVATE_METABOLISM	GP10_Fatty_acid_oxidation
NEGATIVE_REGULATION_OF_TRANSFERASE_ACTIVITY	GP3_Tumor_suppressing_miRNA_targets
GGGNRMNNYCAT_UNKNOWN	GP1_Proliferation/DNA_repair
chr22q12	GP5_Myc_targets/TERT
MORF_EIF3S2	GP5_Myc_targets/TERT
ISHIKAWA_STING_SIGNALING	GP11_IFN
MORF_ESPL1	GP1_Proliferation/DNA_repair
MENSSEN_MYC_TARGETS	GP1_Proliferation/DNA_repair
H3K27_bound_::_PCA_||_Nat._Genet._2008_|_PMID:18443585	GP7_Estrogen_signaling
MEMBRANE_LIPID_METABOLIC_PROCESS	GP5_Myc_targets/TERT
PerouLab_---_MM_Red5_::_median_||_BMC_Med_Genomics._2011_|_PMID:_21214954	GP1_Proliferation/DNA_repair
WANG_METHYLATED_IN_BREAST_CANCER	GP6_Squamous_differentiation/development
CELLULAR_DEFENSE_RESPONSE	GP2_Immune-T_cell/B_cell
MANALO_HYPOXIA_DN	GP1_Proliferation/DNA_repair
Mature_LuminaUp_::_Median_||_Nat._Med._2009_|_PMID:19648928	GP7_Estrogen_signaling
MISSIAGLIA_REGULATED_BY_METHYLATION_DN	GP1_Proliferation/DNA_repair
BANDRES_RESPONSE_TO_CARMUSTIN_WITHOUT_MGMT_48HR_DN	GP8_FOXO/stemness/ALK
MODULE_533	GP17_Basal_signaling
TIAN_TNF_SIGNALING_VIA_NFKB	GP2_Immune-T_cell/B_cell
GNF2_PA2G4	GP1_Proliferation/DNA_repair
REGULATION_OF_PROTEIN_AMINO_ACID_PHOSPHORYLATION	GP2_Immune-T_cell/B_cell
MYOFIBRIL	GP4_MES/ECM
GNF2_ZAP70	GP2_Immune-T_cell/B_cell
CREIGHTON_ENDOCRINE_THERAPY_RESISTANCE_1	GP1_Proliferation/DNA_repair
MODULE_545	GP2_Immune-T_cell/B_cell
MUELLER_METHYLATED_IN_GLIOBLASTOMA	GP6_Squamous_differentiation/development
PerouLab_---_MM_Green21_::_median_||_BMC_Med_Genomics._2011_|_PMID:_21214954	GP11_IFN
MODULE_397	GP1_Proliferation/DNA_repair
JAIN_NFKB_SIGNALING	GP1_Proliferation/DNA_repair
PYEON_HPV_POSITIVE_TUMORS_UP	GP1_Proliferation/DNA_repair
PerouLab_---_MCD3_CD8_::_median_||_BMC_Med_Genomics._2011_|_PMID:_21214954	GP9_Cell-cell_adhesion
RB_LOSS_::_median_||_J._Clin._Invest._2007_|_PMID:17160137	GP1_Proliferation/DNA_repair
GRAHAM_CML_QUIESCENT_VS_NORMAL_QUIESCENT_UP	GP1_Proliferation/DNA_repair
CROMER_TUMORIGENESIS_UP	GP4_MES/ECM
GAZDA_DIAMOND_BLACKFAN_ANEMIA_MYELOID_DN	GP5_Myc_targets/TERT
BHATTACHARYA_EMBRYONIC_STEM_CELL	GP1_Proliferation/DNA_repair
V$NFKB_C	GP6_Squamous_differentiation/development
CD44+PROCR+-vs-CD24+-Downregulated_::_PCA_||_Cancer_Cell_2007_|_PMID:17349583	GP2_Immune-T_cell/B_cell
ALCALAY_AML_BY_NPM1_LOCALIZATION_DN	GP1_Proliferation/DNA_repair
NAKAYAMA_SOFT_TISSUE_TUMORS_PCA2_UP	GP1_Proliferation/DNA_repair
CERVERA_SDHB_TARGETS_1_DN	GP2_Immune-T_cell/B_cell
MILICIC_FAMILIAL_ADENOMATOUS_POLYPOSIS_DN	GP2_Immune-T_cell/B_cell
REGULATION_OF_ACTION_POTENTIAL	GP0
MODULE_55	GP1_Proliferation/DNA_repair
KEGG_TERPENOID_BACKBONE_BIOSYNTHESIS	GP1_Proliferation/DNA_repair
GROWTH_CONE	GP1_Proliferation/DNA_repair
REGULATION_OF_VIRAL_REPRODUCTION	GP2_Immune-T_cell/B_cell
KUMAMOTO_RESPONSE_TO_NUTLIN_3A_UP	GP1_Proliferation/DNA_repair
RESPONSE_TO_IONIZING_RADIATION	GP3_Tumor_suppressing_miRNA_targets
WU_APOPTOSIS_BY_CDKN1A_NOT_VIA_TP53	GP1_Proliferation/DNA_repair
CYTOKINESIS	GP1_Proliferation/DNA_repair
PerouLab_---_MNB2_::_median_||_BMC_Med_Genomics._2011_|_PMID:_21214954	GP1_Proliferation/DNA_repair
KEGG_ALANINE_ASPARTATE_AND_GLUTAMATE_METABOLISM	GP10_Fatty_acid_oxidation
KONDO_PROSTATE_CANCER_HCP_WITH_H3K27ME3	GP2_Immune-T_cell/B_cell
chr8p21	GP0
PerouLab_---_HS_Green20_::_median_||_BMC_Med_Genomics._2011_|_PMID:_21214954	GP2_Immune-T_cell/B_cell
GNF2_CD97	GP2_Immune-T_cell/B_cell
MALE_GONAD_DEVELOPMENT	GP3_Tumor_suppressing_miRNA_targets
REACTOME_MITOTIC_PROMETAPHASE	GP1_Proliferation/DNA_repair
CD8_::_PCA_||_BMC_Genomics_2006_|_PMID:16704732	GP2_Immune-T_cell/B_cell
LIANG_SILENCED_BY_METHYLATION_2	GP11_IFN
MCF7_Baylor_1_::_PCA_||_Cancer_Res._2008_|_PMID:18794137	GP7_Estrogen_signaling
POSITIVE_REGULATION_OF_T_CELL_ACTIVATION	GP2_Immune-T_cell/B_cell
REACTOME_CHYLOMICRON_MEDIATED_LIPID_TRANSPORT	GP2_Immune-T_cell/B_cell
MODULE_14	GP1_Proliferation/DNA_repair
MYLLYKANGAS_AMPLIFICATION_HOT_SPOT_15	GP1_Proliferation/DNA_repair
MARKS_HDAC_TARGETS_UP	GP7_Estrogen_signaling
chr11q23	GP0
COLLAGEN	GP4_MES/ECM
NIELSEN_LEIOMYOSARCOMA_UP	GP8_FOXO/stemness/ALK
MDACC_Miller_P53_::_PCA_||_CCR._2011_|_PMID:21248301	GP7_Estrogen_signaling
BRCA1_::_PCA_||_Nature_2002_|_PMID:11823860	GP2_Immune-T_cell/B_cell
REGULATION_OF_ENDOCYTOSIS	GP6_Squamous_differentiation/development
MDACC_P53_ER.Neg_::_PCA_||_CCR._2011_|_PMID:21248301	GP1_Proliferation/DNA_repair
INTEGRAL_TO_ENDOPLASMIC_RETICULUM_MEMBRANE	GP18_Vesicle/EPR_membrane_coat
INTRINSIC_TO_ENDOPLASMIC_RETICULUM_MEMBRANE	GP18_Vesicle/EPR_membrane_coat
V$MYCMAX_01	GP1_Proliferation/DNA_repair
CHOI_ATL_ACUTE_STAGE	GP6_Squamous_differentiation/development
UROSEVIC_RESPONSE_TO_IMIQUIMOD	GP11_IFN
STRUCTURAL_MOLECULE_ACTIVITY	GP5_Myc_targets/TERT
PROTEOGLYCAN_METABOLIC_PROCESS	GP4_MES/ECM
MODULE_84	GP2_Immune-T_cell/B_cell
DOANE_BREAST_CANCER_ESR1_DN	GP17_Basal_signaling
ZUCCHI_METASTASIS_UP	GP5_Myc_targets/TERT
PerouLab_---_MUnknown_29_::_median_||_BMC_Med_Genomics._2011_|_PMID:_21214954	GP7_Estrogen_signaling
MODULE_149	GP5_Myc_targets/TERT
IGF_::_PCA_||_J._Clin._Oncol._2008_|_PMID:18757322	GP1_Proliferation/DNA_repair
URS_ADIPOCYTE_DIFFERENTIATION_DN	GP4_MES/ECM
REACTOME_METABOLISM_OF_PROTEINS	GP5_Myc_targets/TERT
PROTEIN_TETRAMERIZATION	GP1_Proliferation/DNA_repair
ROYLANCE_BREAST_CANCER_16Q_COPY_NUMBER_UP	GP22_16Q22-24_amplicon
TONKS_TARGETS_OF_RUNX1_RUNX1T1_FUSION_ERYTHROCYTE_DN	GP1_Proliferation/DNA_repair
STRUCTURE_SPECIFIC_DNA_BINDING	GP1_Proliferation/DNA_repair
GLYCOSPHINGOLIPID_METABOLIC_PROCESS	GP7_Estrogen_signaling
ODONNELL_TARGETS_OF_MYC_AND_TFRC_DN	GP1_Proliferation/DNA_repair
DEVELOPMENTAL_MATURATION	GP1_Proliferation/DNA_repair
V$PU1_Q6	GP2_Immune-T_cell/B_cell
V$CREB_Q3	GP1_Proliferation/DNA_repair
LY_AGING_OLD_DN	GP1_Proliferation/DNA_repair
ENZYME_ACTIVATOR_ACTIVITY	GP8_FOXO/stemness/ALK
KEGG_ASTHMA	GP2_Immune-T_cell/B_cell
PerouLab_---_HS_Green17_::_median_||_BMC_Med_Genomics._2011_|_PMID:_21214954	GP19_1Q_amplicon
INSOLUBLE_FRACTION	GP0
REICHERT_G1S_REGULATORS_AS_PI3K_TARGETS	GP1_Proliferation/DNA_repair
RIBONUCLEOPROTEIN_BINDING	GP5_Myc_targets/TERT
LY_AGING_MIDDLE_UP	GP4_MES/ECM
CAFFAREL_RESPONSE_TO_THC_8HR_3_DN	GP1_Proliferation/DNA_repair
N_METHYLTRANSFERASE_ACTIVITY	GP1_Proliferation/DNA_repair
EXTRACELLULAR_STRUCTURE_ORGANIZATION_AND_BIOGENESIS	GP1_Proliferation/DNA_repair
YOSHIOKA_LIVER_CANCER_EARLY_RECURRENCE_DN	GP4_MES/ECM
MODULE_253	GP1_Proliferation/DNA_repair
MODULE_257	GP14_Plasma_membrane_cell-cell_signaling
MYOBLAST_DIFFERENTIATION	GP1_Proliferation/DNA_repair
PerouLab_---_Lung-WNT-DiMeo_::_median_||_Cancer_Res,_2009._|_PMID:_19549913	GP0
RODWELL_AGING_KIDNEY_UP	GP2_Immune-T_cell/B_cell
INTRINSIC_TO_ORGANELLE_MEMBRANE	GP18_Vesicle/EPR_membrane_coat
chr15q15	GP1_Proliferation/DNA_repair
RESPONSE_TO_OTHER_ORGANISM	GP2_Immune-T_cell/B_cell
KORKOLA_EMBRYONIC_CARCINOMA_VS_SEMINOMA_DN	GP5_Myc_targets/TERT
FONTAINE_THYROID_TUMOR_UNCERTAIN_MALIGNANCY_UP	GP0
HOFMANN_MYELODYSPLASTIC_SYNDROM_LOW_RISK_DN	GP5_Myc_targets/TERT
PARENT_MTOR_SIGNALING_UP	GP2_Immune-T_cell/B_cell
MODULE_210	GP4_MES/ECM
KEGG_INTESTINAL_IMMUNE_NETWORK_FOR_IGA_PRODUCTION	GP2_Immune-T_cell/B_cell
GNF2_HCK	GP2_Immune-T_cell/B_cell
V$HEN1_01	GP0
chr6q21	GP3_Tumor_suppressing_miRNA_targets
ZHAN_LATE_DIFFERENTIATION_GENES_DN	GP2_Immune-T_cell/B_cell
VOLTAGE_GATED_CHANNEL_ACTIVITY	GP1_Proliferation/DNA_repair
DAIRKEE_CANCER_PRONE_RESPONSE_BPA_E2	GP1_Proliferation/DNA_repair
MEMBRANE_LIPID_BIOSYNTHETIC_PROCESS	GP5_Myc_targets/TERT
WEINMANN_ADAPTATION_TO_HYPOXIA_UP	GP4_MES/ECM
CELL_FATE_COMMITMENT	GP13_Neural_signaling
NEURON_DIFFERENTIATION	GP13_Neural_signaling
GNF2_TNFSF10	GP2_Immune-T_cell/B_cell
CHIANG_LIVER_CANCER_SUBCLASS_PROLIFERATION_UP	GP1_Proliferation/DNA_repair
MAHADEVAN_RESPONSE_TO_MP470_DN	GP15_EGF_signaling
GAJATE_RESPONSE_TO_TRABECTEDIN_UP	GP2_Immune-T_cell/B_cell
Stromal_Predict_Outcome_::_PCA_||_Nat._Med._2008_|_PMID:18438415	GP7_Estrogen_signaling
REACTOME_EARLY_PHASE_OF_HIV_LIFE_CYCLE	GP1_Proliferation/DNA_repair
chr9p12	GP0
KEGG_FRUCTOSE_AND_MANNOSE_METABOLISM	GP12_Hypoxia/Glycolosis
BIOCARTA_NKCELLS_PATHWAY	GP2_Immune-T_cell/B_cell
REGULATION_OF_PROTEIN_KINASE_ACTIVITY	GP16_Protein_kinase_signaling_(MAPKs)
SMID_BREAST_CANCER_LUMINAL_B_UP	GP7_Estrogen_signaling
REGULATION_OF_DEFENSE_RESPONSE	GP2_Immune-T_cell/B_cell
PHOSPHOLIPASE_C_ACTIVATION	GP2_Immune-T_cell/B_cell
KEGG_ABC_TRANSPORTERS	GP1_Proliferation/DNA_repair
SENSORY_ORGAN_DEVELOPMENT	GP4_MES/ECM
chr16q23	GP22_16Q22-24_amplicon
MODULE_40	GP10_Fatty_acid_oxidation
MODULE_335	GP5_Myc_targets/TERT
XU_HGF_TARGETS_REPRESSED_BY_AKT1_UP	GP7_Estrogen_signaling
APPEL_IMATINIB_RESPONSE	GP2_Immune-T_cell/B_cell
PEROXISOME_ORGANIZATION_AND_BIOGENESIS	GP10_Fatty_acid_oxidation
CARBOHYDRATE_TRANSMEMBRANE_TRANSPORTER_ACTIVITY	GP12_Hypoxia/Glycolosis
DER_IFN_ALPHA_RESPONSE_UP	GP11_IFN
LINDGREN_BLADDER_CANCER_CLUSTER_3_UP	GP1_Proliferation/DNA_repair
MODULE_436	GP2_Immune-T_cell/B_cell
WU_APOPTOSIS_BY_CDKN1A_VIA_TP53	GP1_Proliferation/DNA_repair
MODULE_433	GP4_MES/ECM
RNA_3END_PROCESSING	GP1_Proliferation/DNA_repair
NEUTRAL_AMINO_ACID_TRANSPORT	GP0
ZEMBUTSU_SENSITIVITY_TO_DOXORUBICIN	GP9_Cell-cell_adhesion
PerouLab_---_MUnknown_23_::_median_||_BMC_Med_Genomics._2011_|_PMID:_21214954	GP2_Immune-T_cell/B_cell
GAURNIER_PSMD4_TARGETS	GP2_Immune-T_cell/B_cell
ZHOU_INFLAMMATORY_RESPONSE_FIMA_DN	GP3_Tumor_suppressing_miRNA_targets
TONKS_TARGETS_OF_RUNX1_RUNX1T1_FUSION_SUSTAINED_IN_GRANULOCYTE_DN	GP2_Immune-T_cell/B_cell
BIOCARTA_IL17_PATHWAY	GP2_Immune-T_cell/B_cell
ZHAN_MULTIPLE_MYELOMA_SUBGROUPS	GP1_Proliferation/DNA_repair
T_CELL_ACTIVATION	GP2_Immune-T_cell/B_cell
MONTERO_THYROID_CANCER_POOR_SURVIVAL_UP	GP1_Proliferation/DNA_repair
TONKS_TARGETS_OF_RUNX1_RUNX1T1_FUSION_SUSTAINED_IN_MONOCYTE_DN	GP2_Immune-T_cell/B_cell
FERREIRA_EWINGS_SARCOMA_UNSTABLE_VS_STABLE_UP	GP1_Proliferation/DNA_repair
PerouLab_---_Claudin_High_::_median_||_Genome_Biol._2007_|_PMID:17493263	GP2_Immune-T_cell/B_cell
POSITIVE_REGULATION_OF_LYMPHOCYTE_ACTIVATION	GP2_Immune-T_cell/B_cell
BIOCARTA_SARS_PATHWAY	GP5_Myc_targets/TERT
OXIDOREDUCTASE_ACTIVITY	GP10_Fatty_acid_oxidation
KEGG_PHENYLALANINE_METABOLISM	GP3_Tumor_suppressing_miRNA_targets
REACTOME_ZINC_INFLUX_INTO_CELLS_BY_THE_SLC39_GENE_FAMILY	GP5_Myc_targets/TERT
SKELETAL_MUSCLE_DEVELOPMENT	GP1_Proliferation/DNA_repair
REACTOME_GLYCOLYSIS	GP12_Hypoxia/Glycolosis
REGULATION_OF_CELL_SHAPE	GP3_Tumor_suppressing_miRNA_targets
REACTOME_HORMONE_SENSITIVE_LIPASE_HSL_MEDIATED_TRIACYLGLYCEROL_HYDROLYSIS	GP0
ORGANIC_ANION_TRANSMEMBRANE_TRANSPORTER_ACTIVITY	GP0
LEARNING_AND_OR_MEMORY	GP9_Cell-cell_adhesion
CONCANNON_APOPTOSIS_BY_EPOXOMICIN_DN	GP1_Proliferation/DNA_repair
chr3p22	GP2_Immune-T_cell/B_cell
SEIKE_LUNG_CANCER_POOR_SURVIVAL	GP7_Estrogen_signaling
PerouLab_---_MProtocadherin_::_median_||_BMC_Med_Genomics._2011_|_PMID:_21214954	GP1_Proliferation/DNA_repair
INTERFERON_GAMMA_PRODUCTION	GP2_Immune-T_cell/B_cell
WEINMANN_ADAPTATION_TO_HYPOXIA_DN	GP4_MES/ECM
KYNG_ENVIRONMENTAL_STRESS_RESPONSE_NOT_BY_UV_IN_WS	GP2_Immune-T_cell/B_cell
MONOCARBOXYLIC_ACID_METABOLIC_PROCESS	GP10_Fatty_acid_oxidation
PerouLab_---_MInterferon_Cluster_::_median_||_BMC_Med_Genomics._2011_|_PMID:_21214954	GP11_IFN
SANA_RESPONSE_TO_IFNG_UP	GP11_IFN
SUNG_METASTASIS_STROMA_DN	GP1_Proliferation/DNA_repair
LEUKOCYTE_ACTIVATION	GP2_Immune-T_cell/B_cell
VALK_AML_CLUSTER_16	GP7_Estrogen_signaling
PerouLab_---_MM_Red11_::_median_||_BMC_Med_Genomics._2011_|_PMID:_21214954	GP1_Proliferation/DNA_repair
FARMER_BREAST_CANCER_CLUSTER_8	GP9_Cell-cell_adhesion
Rotterdam_ER_Neg_::_PCA_||_Lancet_2005_|_PMID:15721472	GP9_Cell-cell_adhesion
ENDODEOXYRIBONUCLEASE_ACTIVITY	GP1_Proliferation/DNA_repair
LEE_LIVER_CANCER_ACOX1_DN	GP1_Proliferation/DNA_repair
SCIAN_INVERSED_TARGETS_OF_TP53_AND_TP73_DN	GP1_Proliferation/DNA_repair
VERRECCHIA_RESPONSE_TO_TGFB1_C5	GP4_MES/ECM
AGUIRRE_PANCREATIC_CANCER_COPY_NUMBER_DN	GP1_Proliferation/DNA_repair
RUIZ_TNC_TARGETS_DN	GP1_Proliferation/DNA_repair
RICKMAN_HEAD_AND_NECK_CANCER_F	GP1_Proliferation/DNA_repair
MODULE_126	GP1_Proliferation/DNA_repair
CGCAAAA,MIR-450	GP3_Tumor_suppressing_miRNA_targets
REGULATION_OF_KINASE_ACTIVITY	GP16_Protein_kinase_signaling_(MAPKs)
MODULE_165	GP2_Immune-T_cell/B_cell
CALCIUM_MEDIATED_SIGNALING	GP2_Immune-T_cell/B_cell
MORF_BUB3	GP1_Proliferation/DNA_repair
CELLULAR_CATABOLIC_PROCESS	GP5_Myc_targets/TERT
ROY_WOUND_BLOOD_VESSEL_DN	GP9_Cell-cell_adhesion
MIZUKAMI_HYPOXIA_UP	GP1_Proliferation/DNA_repair
MODULE_500	GP2_Immune-T_cell/B_cell
chr1q44	GP19_1Q_amplicon
DAUER_STAT3_TARGETS_DN	GP11_IFN
CATION_TRANSMEMBRANE_TRANSPORTER_ACTIVITY	GP1_Proliferation/DNA_repair
KRASNOSELSKAYA_ILF3_TARGETS_UP	GP11_IFN
PerouLab_---_MUnknown_6_::_median_||_BMC_Med_Genomics._2011_|_PMID:_21214954	GP1_Proliferation/DNA_repair
SECOND_MESSENGER_MEDIATED_SIGNALING	GP2_Immune-T_cell/B_cell
REACTOME_METABOLISM_OF_RNA	GP1_Proliferation/DNA_repair
DOUBLE_STRANDED_DNA_BINDING	GP1_Proliferation/DNA_repair
KEGG_CYSTEINE_AND_METHIONINE_METABOLISM	GP1_Proliferation/DNA_repair
NAKAYAMA_SOFT_TISSUE_TUMORS_PCA1_UP	GP2_Immune-T_cell/B_cell
EBAUER_MYOGENIC_TARGETS_OF_PAX3_FOXO1_FUSION	GP1_Proliferation/DNA_repair
GARY_CD5_TARGETS_UP	GP1_Proliferation/DNA_repair
PerouLab_---_S100A9_A8_::_median_||_BMC_Med_Genomics._2011_|_PMID:_21214954	GP7_Estrogen_signaling
GNF2_PTPN6	GP2_Immune-T_cell/B_cell
BIOCARTA_ERYTH_PATHWAY	GP4_MES/ECM
BENNETT_SYSTEMIC_LUPUS_ERYTHEMATOSUS	GP11_IFN
GCM_SUPT4H1	GP1_Proliferation/DNA_repair
MODULE_162	GP1_Proliferation/DNA_repair
Wahl_fMasC_Signature_::_median_||_Cell_Stem_Cell._2012_|_PMID:22305568	GP1_Proliferation/DNA_repair
FURUKAWA_DUSP6_TARGETS_PCI35_DN	GP1_Proliferation/DNA_repair
MYLLYKANGAS_AMPLIFICATION_HOT_SPOT_8	GP3_Tumor_suppressing_miRNA_targets
MCCOLLUM_GELDANAMYCIN_RESISTANCE_DN	GP4_MES/ECM
MODULE_215	GP1_Proliferation/DNA_repair
I_KAPPAB_KINASE_NF_KAPPAB_CASCADE	GP2_Immune-T_cell/B_cell
MODULE_345	GP2_Immune-T_cell/B_cell
SAKAI_CHRONIC_HEPATITIS_VS_LIVER_CANCER_DN	GP2_Immune-T_cell/B_cell
BECKER_TAMOXIFEN_RESISTANCE_UP	GP11_IFN
V$ALX4_01	GP1_Proliferation/DNA_repair
FOURNIER_ACINAR_DEVELOPMENT_LATE_DN	GP1_Proliferation/DNA_repair
CAIRO_HEPATOBLASTOMA_CLASSES_UP	GP1_Proliferation/DNA_repair
MODULE_562	GP4_MES/ECM
GNF2_ANP32B	GP1_Proliferation/DNA_repair
V$OCT_C	GP8_FOXO/stemness/ALK
KEGG_SELENOAMINO_ACID_METABOLISM	GP5_Myc_targets/TERT
PerouLab_---_HER2_Amplicon_::_median_||_BMC_Med_Genomics._2011_|_PMID:_21214954	GP0
PHOSPHOINOSITIDE_MEDIATED_SIGNALING	GP2_Immune-T_cell/B_cell
NING_CHRONIC_OBSTRUCTIVE_PULMONARY_DISEASE_UP	GP8_FOXO/stemness/ALK
ORGANIC_ACID_METABOLIC_PROCESS	GP10_Fatty_acid_oxidation
VALK_AML_CLUSTER_7	GP0
RICKMAN_TUMOR_DIFFERENTIATED_WELL_VS_MODERATELY_DN	GP6_Squamous_differentiation/development
GRAHAM_CML_QUIESCENT_VS_NORMAL_DIVIDING_DN	GP2_Immune-T_cell/B_cell
KAAB_FAILED_HEART_ATRIUM_UP	GP14_Plasma_membrane_cell-cell_signaling
CELL_MATURATION	GP1_Proliferation/DNA_repair
MODULE_131	GP4_MES/ECM
HCK_::_Median_||_Breast_Cancer_Research_2008_|_PMID:19272155	GP2_Immune-T_cell/B_cell
MODULE_188	GP2_Immune-T_cell/B_cell
STEIN_ESRRA_TARGETS_RESPONSIVE_TO_ESTROGEN_DN	GP1_Proliferation/DNA_repair
chr7p14	GP9_Cell-cell_adhesion
CHROMOSOME	GP1_Proliferation/DNA_repair
V$MAZ_Q6	GP1_Proliferation/DNA_repair
PENG_GLUTAMINE_DEPRIVATION_DN	GP1_Proliferation/DNA_repair
FARMER_BREAST_CANCER_CLUSTER_2	GP1_Proliferation/DNA_repair
GNF2_DDX5	GP3_Tumor_suppressing_miRNA_targets
REACTOME_HIV_TRANSCRIPTION_INITIATION	GP1_Proliferation/DNA_repair
BASSO_CD40_SIGNALING_UP	GP2_Immune-T_cell/B_cell
GNF2_RAN	GP1_Proliferation/DNA_repair
GCANCTGNY_V$MYOD_Q6	GP4_MES/ECM
MORF_NF1	GP21_Anti-apoptosis/DNA_stability
POSITIVE_REGULATION_OF_RESPONSE_TO_STIMULUS	GP2_Immune-T_cell/B_cell
V$CDPCR3_01	GP6_Squamous_differentiation/development
GRAHAM_CML_QUIESCENT_VS_NORMAL_DIVIDING_UP	GP2_Immune-T_cell/B_cell
GNF2_TYK2	GP2_Immune-T_cell/B_cell
LIEN_BREAST_CARCINOMA_METAPLASTIC	GP4_MES/ECM
YE_METASTATIC_LIVER_CANCER	GP17_Basal_signaling
MODULE_24	GP3_Tumor_suppressing_miRNA_targets
BIOCARTA_G2_PATHWAY	GP1_Proliferation/DNA_repair
NEGATIVE_REGULATION_OF_IMMUNE_SYSTEM_PROCESS	GP2_Immune-T_cell/B_cell
PerouLab_---_MM_Green25_::_median_||_BMC_Med_Genomics._2011_|_PMID:_21214954	GP1_Proliferation/DNA_repair
WANG_HCP_PROSTATE_CANCER	GP6_Squamous_differentiation/development
REACTOME_HIV_LIFE_CYCLE	GP1_Proliferation/DNA_repair
BIOCARTA_TCAPOPTOSIS_PATHWAY	GP2_Immune-T_cell/B_cell
POSITIVE_REGULATION_OF_TRANSLATION	GP2_Immune-T_cell/B_cell
Oncogenic_E2F3_::_PCA_||_Nature_2006_|_PMID:16273092	GP1_Proliferation/DNA_repair
BHATI_G2M_ARREST_BY_2METHOXYESTRADIOL_UP	GP1_Proliferation/DNA_repair
CATABOLIC_PROCESS	GP5_Myc_targets/TERT
SMID_BREAST_CANCER_LUMINAL_A_DN	GP1_Proliferation/DNA_repair
FOURNIER_ACINAR_DEVELOPMENT_LATE_2	GP1_Proliferation/DNA_repair
V$MYB_Q6	GP3_Tumor_suppressing_miRNA_targets
SU_PANCREAS	GP3_Tumor_suppressing_miRNA_targets
DIRMEIER_LMP1_RESPONSE_LATE_UP	GP2_Immune-T_cell/B_cell
IMMUNE_EFFECTOR_PROCESS	GP2_Immune-T_cell/B_cell
MOSERLE_IFNA_RESPONSE	GP11_IFN
PerouLab_---_HS_Red13_::_median_||_BMC_Med_Genomics._2011_|_PMID:_21214954	GP1_Proliferation/DNA_repair
REACTOME_GLUCOSE_METABOLISM	GP12_Hypoxia/Glycolosis
VERNELL_RETINOBLASTOMA_PATHWAY_UP	GP1_Proliferation/DNA_repair
EINAV_INTERFERON_SIGNATURE_IN_CANCER	GP11_IFN
REGULATION_OF_DNA_METABOLIC_PROCESS	GP1_Proliferation/DNA_repair
POMEROY_MEDULLOBLASTOMA_DESMOPLASIC_VS_CLASSIC_UP	GP5_Myc_targets/TERT
REGULATION_OF_TRANSFERASE_ACTIVITY	GP16_Protein_kinase_signaling_(MAPKs)
CHROMOSOMAL_PART	GP1_Proliferation/DNA_repair
G_PROTEIN_SIGNALING_COUPLED_TO_CAMP_NUCLEOTIDE_SECOND_MESSENGER	GP2_Immune-T_cell/B_cell
KEGG_NATURAL_KILLER_CELL_MEDIATED_CYTOTOXICITY	GP2_Immune-T_cell/B_cell
RESPONSE_TO_VIRUS	GP2_Immune-T_cell/B_cell
SCHUHMACHER_MYC_TARGETS_UP	GP1_Proliferation/DNA_repair
chr3q28	GP1_Proliferation/DNA_repair
G_PROTEIN_COUPLED_RECEPTOR_BINDING	GP2_Immune-T_cell/B_cell
PerouLab_---_HS_Red19_::_median_||_BMC_Med_Genomics._2011_|_PMID:_21214954	GP7_Estrogen_signaling
CHANG_IMMORTALIZED_BY_HPV31_DN	GP11_IFN
YAMASHITA_LIVER_CANCER_WITH_EPCAM_UP	GP5_Myc_targets/TERT
ACTIN_FILAMENT_BASED_MOVEMENT	GP4_MES/ECM
LEE_LIVER_CANCER_E2F1_UP	GP2_Immune-T_cell/B_cell
GNF2_CD14	GP2_Immune-T_cell/B_cell
MITSIADES_RESPONSE_TO_APLIDIN_UP	GP3_Tumor_suppressing_miRNA_targets
CUI_GLUCOSE_DEPRIVATION	GP1_Proliferation/DNA_repair
MORF_STK17A	GP21_Anti-apoptosis/DNA_stability
MODULE_373	GP1_Proliferation/DNA_repair
IMMUNE_SYSTEM_DEVELOPMENT	GP2_Immune-T_cell/B_cell
KEGG_NITROGEN_METABOLISM	GP10_Fatty_acid_oxidation
HUMMEL_BURKITTS_LYMPHOMA_UP	GP1_Proliferation/DNA_repair
YANG_BREAST_CANCER_ESR1_BULK_DN	GP17_Basal_signaling
CHEMOKINE_ACTIVITY	GP2_Immune-T_cell/B_cell
PerouLab_---_IGG_Cluster_::_median_||_BMC_Med_Genomics._2011_|_PMID:_21214954	GP2_Immune-T_cell/B_cell
REACTOME_MUSCLE_CONTRACTION	GP4_MES/ECM
T_Cell_::_PCA_||_BMC_Genomics_2006_|_PMID:16704732	GP2_Immune-T_cell/B_cell
chr20p11	GP1_Proliferation/DNA_repair
MOROSETTI_FACIOSCAPULOHUMERAL_MUSCULAR_DISTROPHY_UP	GP4_MES/ECM
V$MYC_Q2	GP1_Proliferation/DNA_repair
SOLUBLE_FRACTION	GP1_Proliferation/DNA_repair
XU_HGF_TARGETS_INDUCED_BY_AKT1_6HR	GP11_IFN
V$SP1_Q6	GP3_Tumor_suppressing_miRNA_targets
FUJII_YBX1_TARGETS_DN	GP1_Proliferation/DNA_repair
ROETH_TERT_TARGETS_UP	GP11_IFN
EPITHELIAL_CELL_DIFFERENTIATION	GP9_Cell-cell_adhesion
JIANG_HYPOXIA_CANCER	GP5_Myc_targets/TERT
NIKOLSKY_BREAST_CANCER_8P12_P11_AMPLICON	GP3_Tumor_suppressing_miRNA_targets
chr5p15	GP0
V$NFKB_Q6_01	GP2_Immune-T_cell/B_cell
V$NFY_C	GP1_Proliferation/DNA_repair
KEGG_LEISHMANIA_INFECTION	GP2_Immune-T_cell/B_cell
V$PAX4_03	GP3_Tumor_suppressing_miRNA_targets
MULTI_ORGANISM_PROCESS	GP2_Immune-T_cell/B_cell
V$TTF1_Q6	GP3_Tumor_suppressing_miRNA_targets
AMUNDSON_DNA_DAMAGE_RESPONSE_TP53	GP0
BROWNE_HCMV_INFECTION_18HR_DN	GP1_Proliferation/DNA_repair
CHROMATIN_BINDING	GP1_Proliferation/DNA_repair
YANG_BREAST_CANCER_ESR1_BULK_UP	GP7_Estrogen_signaling
SU_TESTIS	GP1_Proliferation/DNA_repair
LU_TUMOR_VASCULATURE_UP	GP4_MES/ECM
FERRANDO_T_ALL_WITH_MLL_ENL_FUSION_DN	GP1_Proliferation/DNA_repair
CHEMOKINE_RECEPTOR_BINDING	GP2_Immune-T_cell/B_cell
RORIE_TARGETS_OF_EWSR1_FLI1_FUSION_UP	GP4_MES/ECM
ACTIVATION_OF_NF_KAPPAB_TRANSCRIPTION_FACTOR	GP3_Tumor_suppressing_miRNA_targets
chr2p22	GP1_Proliferation/DNA_repair
HELLER_SILENCED_BY_METHYLATION_UP	GP2_Immune-T_cell/B_cell
REACTOME_NCAM1_INTERACTIONS	GP4_MES/ECM
SHEPARD_CRUSH_AND_BURN_MUTANT_DN	GP1_Proliferation/DNA_repair
PerouLab_---_8p22_Amplicon_::_median_||_BMC_Med_Genomics._2011_|_PMID:_21214954	GP0
FUJII_YBX1_TARGETS_UP	GP2_Immune-T_cell/B_cell
CHEOK_RESPONSE_TO_MERCAPTOPURINE_AND_LD_MTX_DN	GP4_MES/ECM
PerouLab_---_MM_Red9_::_median_||_BMC_Med_Genomics._2011_|_PMID:_21214954	GP2_Immune-T_cell/B_cell
V$ELK1_02	GP1_Proliferation/DNA_repair
TRANSLATION_INITIATION_FACTOR_ACTIVITY	GP1_Proliferation/DNA_repair
RICKMAN_HEAD_AND_NECK_CANCER_D	GP1_Proliferation/DNA_repair
PIGMENT_METABOLIC_PROCESS	GP1_Proliferation/DNA_repair
DEFENSE_RESPONSE	GP2_Immune-T_cell/B_cell
MODULE_38	GP3_Tumor_suppressing_miRNA_targets
MODULE_493	GP3_Tumor_suppressing_miRNA_targets
GCM_APEX1	GP5_Myc_targets/TERT
CELL_ACTIVATION	GP2_Immune-T_cell/B_cell
CASORELLI_ACUTE_PROMYELOCYTIC_LEUKEMIA_DN	GP1_Proliferation/DNA_repair
LANDEMAINE_LUNG_METASTASIS	GP1_Proliferation/DNA_repair
GRADE_COLON_AND_RECTAL_CANCER_UP	GP1_Proliferation/DNA_repair
VERHAAK_AML_WITH_NPM1_MUTATED_UP	GP2_Immune-T_cell/B_cell
ROSS_ACUTE_MYELOID_LEUKEMIA_CBF	GP2_Immune-T_cell/B_cell
STAT1_::_Median_||_Breast_Cancer_Research_2008_|_PMID:19272155	GP11_IFN
ELVIDGE_HYPOXIA_DN	GP1_Proliferation/DNA_repair
ANTIOXIDANT_ACTIVITY	GP5_Myc_targets/TERT
PerouLab_---_MM_Green18_::_median_||_BMC_Med_Genomics._2011_|_PMID:_21214954	GP1_Proliferation/DNA_repair
REACTOME_AKT_PHOSPHORYLATES_TARGETS_IN_THE_CYTOSOL	GP2_Immune-T_cell/B_cell
BENPORATH_ES_CORE_NINE_CORRELATED	GP1_Proliferation/DNA_repair
MARZEC_IL2_SIGNALING_UP	GP2_Immune-T_cell/B_cell
TRANSCRIPTION_FACTOR_COMPLEX	GP1_Proliferation/DNA_repair
LIN_SILENCED_BY_TUMOR_MICROENVIRONMENT	GP9_Cell-cell_adhesion
chr15q11	GP0
CHEOK_RESPONSE_TO_HD_MTX_UP	GP2_Immune-T_cell/B_cell
EBAUER_TARGETS_OF_PAX3_FOXO1_FUSION_UP	GP1_Proliferation/DNA_repair
HAHTOLA_CTCL_CUTANEOUS	GP2_Immune-T_cell/B_cell
V$PPARA_02	GP14_Plasma_membrane_cell-cell_signaling
GNF2_IGFBP1	GP4_MES/ECM
POSITIVE_REGULATION_OF_CELLULAR_COMPONENT_ORGANIZATION_AND_BIOGENESIS	GP6_Squamous_differentiation/development
Bone_Metastasis_Overexpressed_::_PCA_||_Cancer_Cell._2003_|_PMID:12842083	GP1_Proliferation/DNA_repair
REACTOME_CREB_PHOSPHORYLATION_THROUGH_THE_ACTIVATION_OF_CAMKII	GP0
SATO_SILENCED_BY_METHYLATION_IN_PANCREATIC_CANCER_2	GP3_Tumor_suppressing_miRNA_targets
RADAEVA_RESPONSE_TO_IFNA1_DN	GP3_Tumor_suppressing_miRNA_targets
CELLULAR_MORPHOGENESIS_DURING_DIFFERENTIATION	GP13_Neural_signaling
Early_Response_ER-_27_::_PCA_||_JAMA._2011_|_PMID:21558518	GP7_Estrogen_signaling
CELL_SUBSTRATE_ADHERENS_JUNCTION	GP4_MES/ECM
REACTOME_CLASS_A1_RHODOPSIN_LIKE_RECEPTORS	GP2_Immune-T_cell/B_cell
V$P300_01	GP3_Tumor_suppressing_miRNA_targets
PerouLab_---_HS_Red1_::_median_||_BMC_Med_Genomics._2011_|_PMID:_21214954	GP1_Proliferation/DNA_repair
HEMOPOIETIC_OR_LYMPHOID_ORGAN_DEVELOPMENT	GP2_Immune-T_cell/B_cell
APICAL_JUNCTION_COMPLEX	GP9_Cell-cell_adhesion
APICOLATERAL_PLASMA_MEMBRANE	GP9_Cell-cell_adhesion
MODULE_58	GP1_Proliferation/DNA_repair
KLEIN_TARGETS_OF_BCR_ABL1_FUSION	GP2_Immune-T_cell/B_cell
chr1q32	GP19_1Q_amplicon
NAKAYAMA_SOFT_TISSUE_TUMORS_PCA2_DN	GP1_Proliferation/DNA_repair
PerouLab_---_MUnknown_24_::_median_||_BMC_Med_Genomics._2011_|_PMID:_21214954	GP6_Squamous_differentiation/development
PerouLab_---_MM_Red14_::_median_||_BMC_Med_Genomics._2011_|_PMID:_21214954	GP11_IFN
ADAPTIVE_IMMUNE_RESPONSE_GO_0002460	GP2_Immune-T_cell/B_cell
MEIOSIS_I	GP1_Proliferation/DNA_repair
PURINE_NUCLEOTIDE_METABOLIC_PROCESS	GP1_Proliferation/DNA_repair
PerouLab_---_MM_Red7_::_median_||_BMC_Med_Genomics._2011_|_PMID:_21214954	GP1_Proliferation/DNA_repair
MAHADEVAN_RESPONSE_TO_MP470_UP	GP11_IFN
TSAI_DNAJB4_TARGETS_UP	GP11_IFN
VIRAL_GENOME_REPLICATION	GP1_Proliferation/DNA_repair
SESTO_RESPONSE_TO_UV_C1	GP1_Proliferation/DNA_repair
PerouLab_---_FOS_JUN_Cluster_::_median_||_BMC_Med_Genomics._2011_|_PMID:_21214954	GP15_EGF_signaling
Oncogenic_RAS_::_PCA_||_Nature_2006_|_PMID:16273092	GP6_Squamous_differentiation/development
GAGCCTG,MIR-484	GP21_Anti-apoptosis/DNA_stability
CHEN_HOXA5_TARGETS_6HR_UP	GP15_EGF_signaling
BIOCARTA_BARRESTIN_SRC_PATHWAY	GP12_Hypoxia/Glycolosis
REGULATION_OF_ANGIOGENESIS	GP1_Proliferation/DNA_repair
GNF2_MMP11	GP4_MES/ECM
MODULE_439	GP1_Proliferation/DNA_repair
POSITIVE_REGULATION_OF_CYTOKINE_BIOSYNTHETIC_PROCESS	GP2_Immune-T_cell/B_cell
BIOCARTA_RANMS_PATHWAY	GP1_Proliferation/DNA_repair
DEBOSSCHER_NFKB_TARGETS_REPRESSED_BY_GLUCOCORTICOIDS	GP2_Immune-T_cell/B_cell
Immune_Response_::_PCA_||_Genome_Biology_2007_|_PMID:17683518	GP7_Estrogen_signaling
BIOCARTA_STEM_PATHWAY	GP2_Immune-T_cell/B_cell
ENVELOPE	GP5_Myc_targets/TERT
ORGANELLE_ENVELOPE	GP5_Myc_targets/TERT
REACTOME_HIV_INFECTION	GP1_Proliferation/DNA_repair
chr6q	GP3_Tumor_suppressing_miRNA_targets
REGULATION_OF_CATALYTIC_ACTIVITY	GP16_Protein_kinase_signaling_(MAPKs)
CROONQUIST_NRAS_VS_STROMAL_STIMULATION_DN	GP1_Proliferation/DNA_repair
PerouLab_---_HS_Red8_::_median_||_BMC_Med_Genomics._2011_|_PMID:_21214954	GP17_Basal_signaling
TISSUE_MORPHOGENESIS	GP6_Squamous_differentiation/development
chr7p11	GP1_Proliferation/DNA_repair
GCM_MSN	GP1_Proliferation/DNA_repair
MODULE_169	GP2_Immune-T_cell/B_cell
REACTOME_ENDOGENOUS_STEROLS	GP1_Proliferation/DNA_repair
FUCOSYLTRANSFERASE_ACTIVITY	GP9_Cell-cell_adhesion
HETEROPHILIC_CELL_ADHESION	GP0
XU_AKT1_TARGETS_6HR	GP11_IFN
INTEGRAL_TO_ORGANELLE_MEMBRANE	GP18_Vesicle/EPR_membrane_coat
REACTOME_REGULATION_OF_AMPK_ACTIVITY_VIA_LKB1	GP3_Tumor_suppressing_miRNA_targets
PerouLab_---_HS_Green15_::_median_||_BMC_Med_Genomics._2011_|_PMID:_21214954	GP5_Myc_targets/TERT
chrxq22	GP0
CALVET_IRINOTECAN_SENSITIVE_VS_RESISTANT_UP	GP1_Proliferation/DNA_repair
RGAGGAARY_V$PU1_Q6	GP2_Immune-T_cell/B_cell
chr10q23	GP3_Tumor_suppressing_miRNA_targets
AGARWAL_AKT_PATHWAY_TARGETS	GP4_MES/ECM
ZHONG_RESPONSE_TO_AZACITIDINE_AND_TSA_UP	GP4_MES/ECM
V$E2F_Q6_01	GP1_Proliferation/DNA_repair
PerouLab_---_MM_Green20_::_median_||_BMC_Med_Genomics._2011_|_PMID:_21214954	GP4_MES/ECM
GARGALOVIC_RESPONSE_TO_OXIDIZED_PHOSPHOLIPIDS_GREEN_DN	GP1_Proliferation/DNA_repair
V$SP1_Q2_01	GP3_Tumor_suppressing_miRNA_targets
REACTOME_JNK_(C-JUN_KINASES)_PHOSPHORYLATION_AND__ACTIVATION_MEDIATED_BY_ACTIVATED_HUMAN_TAK1	GP3_Tumor_suppressing_miRNA_targets
chr10p13	GP1_Proliferation/DNA_repair
KAUFFMANN_MELANOMA_RELAPSE_DN	GP1_Proliferation/DNA_repair
REACTOME_PHOSPHORYLATION_OF_CD3_AND_TCR_ZETA_CHAINS	GP2_Immune-T_cell/B_cell
MODULE_117	GP2_Immune-T_cell/B_cell
NOJIMA_SFRP2_TARGETS_DN	GP11_IFN
RNGTGGGC_UNKNOWN	GP3_Tumor_suppressing_miRNA_targets
DAIRKEE_CANCER_PRONE_RESPONSE_E2	GP7_Estrogen_signaling
MONOOXYGENASE_ACTIVITY	GP1_Proliferation/DNA_repair
MODULE_292	GP2_Immune-T_cell/B_cell
CARBOXYLIC_ACID_METABOLIC_PROCESS	GP10_Fatty_acid_oxidation
BIOCARTA_ASBCELL_PATHWAY	GP2_Immune-T_cell/B_cell
MIZUKAMI_HYPOXIA_DN	GP1_Proliferation/DNA_repair
POOLA_INVASIVE_BREAST_CANCER_DN	GP7_Estrogen_signaling
MRNA_BINDING	GP1_Proliferation/DNA_repair
chr14q24	GP7_Estrogen_signaling
NIELSEN_SCHWANNOMA_DN	GP0
REACTOME_SHC_MEDIATED_SIGNALLING	GP1_Proliferation/DNA_repair
BIOCARTA_IL3_PATHWAY	GP2_Immune-T_cell/B_cell
CELLULAR_PROTEIN_COMPLEX_DISASSEMBLY	GP1_Proliferation/DNA_repair
chr11q21	GP3_Tumor_suppressing_miRNA_targets
ST_B_CELL_ANTIGEN_RECEPTOR	GP7_Estrogen_signaling
REACTOME_TRNA_AMINOACYLATION	GP1_Proliferation/DNA_repair
GNF2_SELL	GP2_Immune-T_cell/B_cell
RESPONSE_TO_BIOTIC_STIMULUS	GP2_Immune-T_cell/B_cell
chr17q24	GP7_Estrogen_signaling
MODULE_238	GP2_Immune-T_cell/B_cell
GNF2_MYD88	GP2_Immune-T_cell/B_cell
BIOCARTA_CASPASE_PATHWAY	GP1_Proliferation/DNA_repair
BIOCARTA_IL10_PATHWAY	GP2_Immune-T_cell/B_cell
V$NFKAPPAB_01	GP2_Immune-T_cell/B_cell
RESPONSE_TO_CHEMICAL_STIMULUS	GP2_Immune-T_cell/B_cell
BIOCARTA_NKT_PATHWAY	GP2_Immune-T_cell/B_cell
V$EGR1_01	GP1_Proliferation/DNA_repair
AMIT_EGF_RESPONSE_480_MCF10A	GP6_Squamous_differentiation/development
REGULATION_OF_PROTEIN_STABILITY	GP3_Tumor_suppressing_miRNA_targets
REACTOME_GPCR_DOWNSTREAM_SIGNALING	GP2_Immune-T_cell/B_cell
VALK_AML_CLUSTER_12	GP2_Immune-T_cell/B_cell
BROWNE_HCMV_INFECTION_2HR_UP	GP2_Immune-T_cell/B_cell
PHOSPHOINOSITIDE_METABOLIC_PROCESS	GP1_Proliferation/DNA_repair
HASLINGER_B_CLL_WITH_17P13_DELETION	GP5_Myc_targets/TERT
chr2p14	GP3_Tumor_suppressing_miRNA_targets
YAGUE_PRETUMOR_DRUG_RESISTANCE_UP	GP1_Proliferation/DNA_repair
MODULE_32	GP5_Myc_targets/TERT
MODULE_234	GP4_MES/ECM
GNF2_TIMP2	GP4_MES/ECM
TGCGCANK_UNKNOWN	GP1_Proliferation/DNA_repair
AMIT_DELAYED_EARLY_GENES	GP15_EGF_signaling
ACAWYAAAG_UNKNOWN	GP4_MES/ECM
KARAKAS_TGFB1_SIGNALING	GP4_MES/ECM
GGGYGTGNY_UNKNOWN	GP1_Proliferation/DNA_repair
WILENSKY_RESPONSE_TO_DARAPLADIB	GP2_Immune-T_cell/B_cell
ADAPTIVE_IMMUNE_RESPONSE	GP2_Immune-T_cell/B_cell
HEIDENBLAD_AMPLIFIED_IN_BONE_CANCER	GP1_Proliferation/DNA_repair
BIOCARTA_BLYMPHOCYTE_PATHWAY	GP2_Immune-T_cell/B_cell
V$HNF4_01_B	GP2_Immune-T_cell/B_cell
NUCLEAR_CHROMATIN	GP1_Proliferation/DNA_repair
REGULATION_OF_MOLECULAR_FUNCTION	GP16_Protein_kinase_signaling_(MAPKs)
GCM_FANCL	GP3_Tumor_suppressing_miRNA_targets
NERVOUS_SYSTEM_DEVELOPMENT	GP13_Neural_signaling
MODULE_272	GP1_Proliferation/DNA_repair
chrxp22	GP0
MODULE_4	GP1_Proliferation/DNA_repair
LIGAND_DEPENDENT_NUCLEAR_RECEPTOR_ACTIVITY	GP1_Proliferation/DNA_repair
CONRAD_GERMLINE_STEM_CELL	GP0
STTTCRNTTT_V$IRF_Q6	GP2_Immune-T_cell/B_cell
MODULE_75	GP2_Immune-T_cell/B_cell
SINGH_NFE2L2_TARGETS	GP1_Proliferation/DNA_repair
GNF2_CASP1	GP2_Immune-T_cell/B_cell
MORPHOGENESIS_OF_AN_EPITHELIUM	GP9_Cell-cell_adhesion
MODULE_137	GP13_Neural_signaling
LINDSTEDT_DENDRITIC_CELL_MATURATION_A	GP2_Immune-T_cell/B_cell
UZONYI_RESPONSE_TO_LEUKOTRIENE_AND_THROMBIN	GP15_EGF_signaling
CHROMOSOMEPERICENTRIC_REGION	GP1_Proliferation/DNA_repair
EXTRACELLULAR_MATRIX	GP4_MES/ECM
PerouLab_---_MM_Red22_::_median_||_BMC_Med_Genomics._2011_|_PMID:_21214954	GP2_Immune-T_cell/B_cell
MODULE_244	GP1_Proliferation/DNA_repair
MITOTIC_SPINDLE_ORGANIZATION_AND_BIOGENESIS	GP1_Proliferation/DNA_repair
chr7q31	GP9_Cell-cell_adhesion
Metastasis_In_primary_solid_tumors_::_PCA_||_Nat._Genet._2003_|_PMID:12469122	GP1_Proliferation/DNA_repair
CAGGTG_V$E12_Q6	GP3_Tumor_suppressing_miRNA_targets
chr9p21	GP0
PerouLab_---_Unknown_6_::_median_||_BMC_Med_Genomics._2011_|_PMID:_21214954	GP3_Tumor_suppressing_miRNA_targets
GRADE_COLON_VS_RECTAL_CANCER_UP	GP3_Tumor_suppressing_miRNA_targets
PerouLab_---_Fibroblast_Cluster_::_median_||_BMC_Med_Genomics._2011_|_PMID:_21214954	GP4_MES/ECM
REACTOME_CRMPS_IN_SEMA3A_SIGNALING	GP13_Neural_signaling
PerouLab_---_Unknown_4_::_median_||_BMC_Med_Genomics._2011_|_PMID:_21214954	GP3_Tumor_suppressing_miRNA_targets
MODULE_329	GP1_Proliferation/DNA_repair
chr9q22	GP3_Tumor_suppressing_miRNA_targets
RYAAAKNNNNNNTTGW_UNKNOWN	GP4_MES/ECM
KEGG_COMPLEMENT_AND_COAGULATION_CASCADES	GP2_Immune-T_cell/B_cell
GNF2_CD1D	GP2_Immune-T_cell/B_cell
WONG_ENDMETRIUM_CANCER_DN	GP4_MES/ECM
ST_WNT_BETA_CATENIN_PATHWAY	GP0
DORN_ADENOVIRUS_INFECTION_24HR_UP	GP6_Squamous_differentiation/development
SPINDLE_ORGANIZATION_AND_BIOGENESIS	GP1_Proliferation/DNA_repair
MODULE_233	GP1_Proliferation/DNA_repair
MODULE_243	GP3_Tumor_suppressing_miRNA_targets
DNA_RECOMBINATION	GP1_Proliferation/DNA_repair
ZHU_CMV_8_HR_UP	GP11_IFN
CHIANG_LIVER_CANCER_SUBCLASS_INTERFERON_UP	GP2_Immune-T_cell/B_cell
chr3p11	GP0
MODULE_361	GP2_Immune-T_cell/B_cell
FATTY_ACID_BIOSYNTHETIC_PROCESS	GP1_Proliferation/DNA_repair
OZEN_MIR125B1_TARGETS	GP1_Proliferation/DNA_repair
ROY_WOUND_BLOOD_VESSEL_UP	GP4_MES/ECM
MODULE_186	GP1_Proliferation/DNA_repair
MORF_THRA	GP0
MODULE_291	GP2_Immune-T_cell/B_cell
GGGAGGRR_V$MAZ_Q6	GP3_Tumor_suppressing_miRNA_targets
FARMER_BREAST_CANCER_CLUSTER_5	GP4_MES/ECM
ENZYME_REGULATOR_ACTIVITY	GP8_FOXO/stemness/ALK
ELVIDGE_HIF1A_TARGETS_DN	GP12_Hypoxia/Glycolosis
PerouLab_---_HS_Green8_::_median_||_BMC_Med_Genomics._2011_|_PMID:_21214954	GP7_Estrogen_signaling
MODULE_512	GP1_Proliferation/DNA_repair
V$MAZR_01	GP1_Proliferation/DNA_repair
KEGG_AXON_GUIDANCE	GP4_MES/ECM
CONDENSED_CHROMOSOME	GP1_Proliferation/DNA_repair
GGCGGCA,MIR-371	GP1_Proliferation/DNA_repair
NEWMAN_ERCC6_TARGETS_UP	GP2_Immune-T_cell/B_cell
IGARASHI_ATF4_TARGETS_UP	GP1_Proliferation/DNA_repair
NAKAMURA_CANCER_MICROENVIRONMENT_DN	GP1_Proliferation/DNA_repair
GEISS_RESPONSE_TO_DSRNA_DN	GP1_Proliferation/DNA_repair
SMID_BREAST_CANCER_RELAPSE_IN_LUNG_DN	GP1_Proliferation/DNA_repair
MODULE_575	GP2_Immune-T_cell/B_cell
V$EGR2_01	GP3_Tumor_suppressing_miRNA_targets
EXTRACELLULAR_REGION_PART	GP4_MES/ECM
FRIDMAN_SENESCENCE_UP	GP4_MES/ECM
TARTE_PLASMA_CELL_VS_PLASMABLAST_DN	GP1_Proliferation/DNA_repair
CAFFAREL_RESPONSE_TO_THC_24HR_5_DN	GP1_Proliferation/DNA_repair
MODULE_387	GP1_Proliferation/DNA_repair
MODULE_198	GP1_Proliferation/DNA_repair
ST_FAS_SIGNALING_PATHWAY	GP1_Proliferation/DNA_repair
PerouLab_---_383-MCF7-E2-induced-genes_::_Median_||_JCO_2006_|_PMID:16505416	GP1_Proliferation/DNA_repair
INTRACELLULAR_NON_MEMBRANE_BOUND_ORGANELLE	GP1_Proliferation/DNA_repair
NON_MEMBRANE_BOUND_ORGANELLE	GP1_Proliferation/DNA_repair
LINDGREN_BLADDER_CANCER_CLUSTER_3_DN	GP0
BIOCARTA_IL4_PATHWAY	GP2_Immune-T_cell/B_cell
REGULATION_OF_ORGANELLE_ORGANIZATION_AND_BIOGENESIS	GP3_Tumor_suppressing_miRNA_targets
MODULE_33	GP2_Immune-T_cell/B_cell
EUKARYOTIC_TRANSLATION_INITIATION_FACTOR_3_COMPLEX	GP5_Myc_targets/TERT
GNF2_AF1Q	GP13_Neural_signaling
NAGASHIMA_EGF_SIGNALING_UP	GP15_EGF_signaling
MODULE_312	GP1_Proliferation/DNA_repair
SCHLOSSER_MYC_TARGETS_AND_SERUM_RESPONSE_DN	GP1_Proliferation/DNA_repair
chr14q13	GP3_Tumor_suppressing_miRNA_targets
RUTELLA_RESPONSE_TO_HGF_DN	GP2_Immune-T_cell/B_cell
TRANSFERASE_ACTIVITY_TRANSFERRING_GLYCOSYL_GROUPS	GP1_Proliferation/DNA_repair
WANG_CLIM2_TARGETS_UP	GP3_Tumor_suppressing_miRNA_targets
V$BACH1_01	GP6_Squamous_differentiation/development
LOPEZ_MESOTHELIOMA_SURVIVAL_UP	GP1_Proliferation/DNA_repair
IZADPANAH_STEM_CELL_ADIPOSE_VS_BONE_UP	GP6_Squamous_differentiation/development
CHANG_POU5F1_TARGETS_DN	GP0
chr14q21	GP3_Tumor_suppressing_miRNA_targets
MODULE_303	GP1_Proliferation/DNA_repair
PENG_GLUCOSE_DEPRIVATION_DN	GP8_FOXO/stemness/ALK
MODULE_64	GP2_Immune-T_cell/B_cell
VOLTAGE_GATED_SODIUM_CHANNEL_ACTIVITY	GP1_Proliferation/DNA_repair
AMINE_BIOSYNTHETIC_PROCESS	GP5_Myc_targets/TERT
GNF2_CARD15	GP2_Immune-T_cell/B_cell
MODULE_503	GP5_Myc_targets/TERT
RESPIRATORY_GASEOUS_EXCHANGE	GP1_Proliferation/DNA_repair
LEE_DIFFERENTIATING_T_LYMPHOCYTE	GP2_Immune-T_cell/B_cell
RHO_GUANYL_NUCLEOTIDE_EXCHANGE_FACTOR_ACTIVITY	GP3_Tumor_suppressing_miRNA_targets
REACTOME_NCAM_SIGNALING_FOR_NEURITE_OUT_GROWTH	GP4_MES/ECM
BEGUM_TARGETS_OF_PAX3_FOXO1_FUSION_DN	GP4_MES/ECM
CTGYNNCTYTAA_UNKNOWN	GP0
chr5q31	GP1_Proliferation/DNA_repair
VEGF_Hypoxia_::_PCA_||_Cancer_Research_2007_|_PMID:17409455	GP1_Proliferation/DNA_repair
DELYS_THYROID_CANCER_UP	GP2_Immune-T_cell/B_cell
CHROMATIN	GP1_Proliferation/DNA_repair
ENDOPLASMIC_RETICULUM_LUMEN	GP5_Myc_targets/TERT
MORF_CDC2L5	GP21_Anti-apoptosis/DNA_stability
BENPORATH_CYCLING_GENES	GP1_Proliferation/DNA_repair
REACTOME_P75NTR_RECRUITS_SIGNALLING_COMPLEXES	GP6_Squamous_differentiation/development
PerouLab_---_HS_Red21_::_median_||_BMC_Med_Genomics._2011_|_PMID:_21214954	GP4_MES/ECM
BILD_HRAS_ONCOGENIC_SIGNATURE	GP6_Squamous_differentiation/development
MODULE_138	GP4_MES/ECM
WNT_SIGNALING	GP2_Immune-T_cell/B_cell
RESPONSE_TO_STRESS	GP1_Proliferation/DNA_repair
BOYAULT_LIVER_CANCER_SUBCLASS_G23_UP	GP1_Proliferation/DNA_repair
TURASHVILI_BREAST_LOBULAR_CARCINOMA_VS_LOBULAR_NORMAL_DN	GP4_MES/ECM
DEVELOPMENT_OF_PRIMARY_SEXUAL_CHARACTERISTICS	GP5_Myc_targets/TERT
PerouLab_---_MM_Green8_::_median_||_BMC_Med_Genomics._2011_|_PMID:_21214954	GP2_Immune-T_cell/B_cell
MAHADEVAN_GIST_MORPHOLOGICAL_SWITCH	GP4_MES/ECM
MODULE_252	GP1_Proliferation/DNA_repair
FARMER_BREAST_CANCER_CLUSTER_4	GP6_Squamous_differentiation/development
BIOCARTA_GH_PATHWAY	GP2_Immune-T_cell/B_cell
IMMUNE_RESPONSE	GP2_Immune-T_cell/B_cell
PerouLab_---_BASAL_Cluster_::_median_||_BMC_Med_Genomics._2011_|_PMID:_21214954	GP17_Basal_signaling
REGULATION_OF_CHROMOSOME_ORGANIZATION_AND_BIOGENESIS	GP1_Proliferation/DNA_repair
CHEMICAL_HOMEOSTASIS	GP2_Immune-T_cell/B_cell
PerouLab_---_MYC_Signature_::_PCA_||_PLoS_One._2009_|_PMID:19690609	GP1_Proliferation/DNA_repair
MODULE_254	GP1_Proliferation/DNA_repair
TAKEDA_TARGETS_OF_NUP98_HOXA9_FUSION_3D_UP	GP11_IFN
OUELLET_CULTURED_OVARIAN_CANCER_INVASIVE_VS_LMP_UP	GP1_Proliferation/DNA_repair
GAUSSMANN_MLL_AF4_FUSION_TARGETS_D_UP	GP1_Proliferation/DNA_repair
VALK_AML_CLUSTER_13	GP1_Proliferation/DNA_repair
MODULE_320	GP1_Proliferation/DNA_repair
PUJANA_CHEK2_PCC_NETWORK	GP1_Proliferation/DNA_repair
GNF2_RAD23A	GP20_TAL1-leukemia/erythropoiesis
EXTERNAL_SIDE_OF_PLASMA_MEMBRANE	GP2_Immune-T_cell/B_cell
MICROBODY	GP10_Fatty_acid_oxidation
PEROXISOME	GP10_Fatty_acid_oxidation
LEE_DOUBLE_POLAR_THYMOCYTE	GP2_Immune-T_cell/B_cell
ST_TYPE_I_INTERFERON_PATHWAY	GP2_Immune-T_cell/B_cell
REACTOME_PLC_BETA_MEDIATED_EVENTS	GP1_Proliferation/DNA_repair
PerouLab_---_MM_Normal_::_PCA_||_Genome_Biology_2007_|_PMID:17493263	GP1_Proliferation/DNA_repair
COLLAGEN_BINDING	GP4_MES/ECM
MODULE_100	GP13_Neural_signaling
DOANE_BREAST_CANCER_CLASSES_UP	GP7_Estrogen_signaling
PROTEIN_SERINE_THREONINE_TYROSINE_KINASE_ACTIVITY	GP7_Estrogen_signaling
RYTAAWNNNTGAY_UNKNOWN	GP0
LEONARD_HYPOXIA	GP12_Hypoxia/Glycolosis
KAYO_CALORIE_RESTRICTION_MUSCLE_UP	GP4_MES/ECM
Myc_targets2_::_PCA_||_Nat._Genet._2008_|_PMID:18443585	GP1_Proliferation/DNA_repair
Suz12_targets_::_PCA_||_Nat._Genet._2008_|_PMID:18443585	GP7_Estrogen_signaling
RICKMAN_HEAD_AND_NECK_CANCER_B	GP4_MES/ECM
MUSCLE_DEVELOPMENT	GP4_MES/ECM
PerouLab_---_11q13_Amplicon_::_median_||_BMC_Med_Genomics._2011_|_PMID:_21214954	GP1_Proliferation/DNA_repair
HINATA_NFKB_TARGETS_FIBROBLAST_UP	GP6_Squamous_differentiation/development
REACTOME_ZINC_TRANSPORTERS	GP3_Tumor_suppressing_miRNA_targets
SHEPARD_BMYB_MORPHOLINO_DN	GP1_Proliferation/DNA_repair
GO.0016769_::_PCA_||_JNCI._2011_|_PMID:21191116	GP1_Proliferation/DNA_repair
REACTOME_G_ALPHA_I_SIGNALLING_EVENTS	GP2_Immune-T_cell/B_cell
REGULATION_OF_PROTEIN_METABOLIC_PROCESS	GP1_Proliferation/DNA_repair
LUCAS_HNF4A_TARGETS_DN	GP13_Neural_signaling
MODULE_66	GP13_Neural_signaling
NUCLEOSOME_ASSEMBLY	GP1_Proliferation/DNA_repair
PRODUCTION_OF_MOLECULAR_MEDIATOR_OF_IMMUNE_RESPONSE	GP2_Immune-T_cell/B_cell
MORF_EI24	GP1_Proliferation/DNA_repair
GTCTACC,MIR-379	GP3_Tumor_suppressing_miRNA_targets
MODULE_402	GP2_Immune-T_cell/B_cell
IMMUNE_SYSTEM_PROCESS	GP2_Immune-T_cell/B_cell
ODONNELL_TARGETS_OF_MYC_AND_TFRC_UP	GP2_Immune-T_cell/B_cell
PEPPER_CHRONIC_LYMPHOCYTIC_LEUKEMIA_DN	GP4_MES/ECM
SCGGAAGY_V$ELK1_02	GP1_Proliferation/DNA_repair
SENESE_HDAC1_AND_HDAC2_TARGETS_DN	GP4_MES/ECM
LASTOWSKA_NEUROBLASTOMA_COPY_NUMBER_DN	GP1_Proliferation/DNA_repair
BENPORATH_MYC_MAX_TARGETS	GP5_Myc_targets/TERT
MODULE_385	GP4_MES/ECM
GNF2_HDAC1	GP1_Proliferation/DNA_repair
FERRANDO_T_ALL_WITH_MLL_ENL_FUSION_UP	GP2_Immune-T_cell/B_cell
GNF2_PTX3	GP4_MES/ECM
BIOCARTA_CTLA4_PATHWAY	GP2_Immune-T_cell/B_cell
Taube_EMT_down_::_Median_||_PNAS_2010_|_PMID:20713713	GP1_Proliferation/DNA_repair
POSITIVE_REGULATION_OF_DEFENSE_RESPONSE	GP2_Immune-T_cell/B_cell
ECM_::_PCA_||_J_Pathol._2007_|_PMID:18044827	GP7_Estrogen_signaling
chr13q14	GP3_Tumor_suppressing_miRNA_targets
WALLACE_PROSTATE_CANCER_RACE_UP	GP2_Immune-T_cell/B_cell
MODULE_119	GP2_Immune-T_cell/B_cell
SYNAPSE_PART	GP1_Proliferation/DNA_repair
TURASHVILI_BREAST_LOBULAR_CARCINOMA_VS_DUCTAL_NORMAL_UP	GP4_MES/ECM
KYNG_DNA_DAMAGE_BY_UV	GP7_Estrogen_signaling
MORF_CASP10	GP3_Tumor_suppressing_miRNA_targets
MORF_BECN1	GP1_Proliferation/DNA_repair
V$MTF1_Q4	GP3_Tumor_suppressing_miRNA_targets
V$DR3_Q4	GP3_Tumor_suppressing_miRNA_targets
BRUECKNER_TARGETS_OF_MIRLET7A3_DN	GP4_MES/ECM
MORF_BUB1	GP1_Proliferation/DNA_repair
MODULE_11	GP13_Neural_signaling
LEE_SP4_THYMOCYTE	GP1_Proliferation/DNA_repair
PerouLab_---_CD34_CD36_Cluster_::_median_||_BMC_Med_Genomics._2011_|_PMID:_21214954	GP1_Proliferation/DNA_repair
V$AP1_Q6_01	GP6_Squamous_differentiation/development
TARTE_PLASMA_CELL_VS_PLASMABLAST_UP	GP1_Proliferation/DNA_repair
KYNG_DNA_DAMAGE_BY_4NQO	GP6_Squamous_differentiation/development
REGULATION_OF_PROTEIN_POLYMERIZATION	GP3_Tumor_suppressing_miRNA_targets
V$GATA_Q6	GP1_Proliferation/DNA_repair
MODULE_82	GP1_Proliferation/DNA_repair
SMID_BREAST_CANCER_BASAL_DN	GP7_Estrogen_signaling
chr6q24	GP3_Tumor_suppressing_miRNA_targets
V$MMEF2_Q6	GP4_MES/ECM
POSITIVE_REGULATION_OF_EPITHELIAL_CELL_PROLIFERATION	GP12_Hypoxia/Glycolosis
chr14q31	GP3_Tumor_suppressing_miRNA_targets
chr8q11	GP1_Proliferation/DNA_repair
LEI_MYB_TARGETS	GP6_Squamous_differentiation/development
HOEGERKORP_CD44_TARGETS_TEMPORAL_DN	GP3_Tumor_suppressing_miRNA_targets
MCLACHLAN_DENTAL_CARIES_DN	GP2_Immune-T_cell/B_cell
BIOCARTA_RHO_PATHWAY	GP1_Proliferation/DNA_repair
MODULE_213	GP2_Immune-T_cell/B_cell
KEGG_O_GLYCAN_BIOSYNTHESIS	GP9_Cell-cell_adhesion
REACTOME_LOSS_OF_NLP_FROM_MITOTIC_CENTROSOMES	GP1_Proliferation/DNA_repair
BIOCARTA_STATHMIN_PATHWAY	GP2_Immune-T_cell/B_cell
ZHAN_MULTIPLE_MYELOMA_CD1_VS_CD2_UP	GP2_Immune-T_cell/B_cell
TONKS_TARGETS_OF_RUNX1_RUNX1T1_FUSION_SUSTAINDED_IN_ERYTHROCYTE_UP	GP13_Neural_signaling
POOLA_INVASIVE_BREAST_CANCER_UP	GP2_Immune-T_cell/B_cell
MODULE_451	GP1_Proliferation/DNA_repair
PerouLab_---_MM_Red6_::_median_||_BMC_Med_Genomics._2011_|_PMID:_21214954	GP4_MES/ECM
TIGHT_JUNCTION	GP9_Cell-cell_adhesion
HADDAD_T_LYMPHOCYTE_AND_NK_PROGENITOR_DN	GP2_Immune-T_cell/B_cell
REACTOME_RHO_GTPASE_CYCLE	GP8_FOXO/stemness/ALK
HAHTOLA_CTCL_PATHOGENESIS	GP2_Immune-T_cell/B_cell
PerouLab_---_HS_Red10_::_median_||_BMC_Med_Genomics._2011_|_PMID:_21214954	GP1_Proliferation/DNA_repair
DI___TRI_VALENT_INORGANIC_CATION_TRANSPORT	GP1_Proliferation/DNA_repair
TURJANSKI_MAPK14_TARGETS	GP3_Tumor_suppressing_miRNA_targets
chr4q27	GP1_Proliferation/DNA_repair
RAS_GTPASE_ACTIVATOR_ACTIVITY	GP8_FOXO/stemness/ALK
MODULE_220	GP4_MES/ECM
LOPEZ_MESOTHELIOMA_SURVIVAL_DN	GP1_Proliferation/DNA_repair
REACTOME_ACTIVATED_TLR4_SIGNALLING	GP2_Immune-T_cell/B_cell
AMIT_EGF_RESPONSE_40_HELA	GP15_EGF_signaling
MCLACHLAN_DENTAL_CARIES_UP	GP2_Immune-T_cell/B_cell
GAZDA_DIAMOND_BLACKFAN_ANEMIA_PROGENITOR_UP	GP2_Immune-T_cell/B_cell
NEGATIVE_REGULATION_OF_SIGNAL_TRANSDUCTION	GP2_Immune-T_cell/B_cell
RODWELL_AGING_KIDNEY_NO_BLOOD_UP	GP4_MES/ECM
RYTTCCTG_V$ETS2_B	GP2_Immune-T_cell/B_cell
REACTOME_CHEMOKINE_RECEPTORS_BIND_CHEMOKINES	GP2_Immune-T_cell/B_cell
PerouLab_---_MUnknown_33_::_median_||_BMC_Med_Genomics._2011_|_PMID:_21214954	GP2_Immune-T_cell/B_cell
TAAWWATAG_V$RSRFC4_Q2	GP8_FOXO/stemness/ALK
GNF2_FOS	GP2_Immune-T_cell/B_cell
LEE_METASTASIS_AND_ALTERNATIVE_SPLICING_UP	GP4_MES/ECM
RICKMAN_TUMOR_DIFFERENTIATED_WELL_VS_POORLY_UP	GP1_Proliferation/DNA_repair
SKELETAL_DEVELOPMENT	GP4_MES/ECM
KEGG_NON_HOMOLOGOUS_END_JOINING	GP1_Proliferation/DNA_repair
NADERI_BREAST_CANCER_PROGNOSIS_DN	GP4_MES/ECM
MODULE_392	GP1_Proliferation/DNA_repair
PerouLab_---_HS_Green9_::_median_||_BMC_Med_Genomics._2011_|_PMID:_21214954	GP4_MES/ECM
GNF2_PECAM1	GP2_Immune-T_cell/B_cell
Murat_G24_::_median_||_J_Clin_Oncol._2008_|_PMID:18565887	GP2_Immune-T_cell/B_cell
ST_INTERLEUKIN_4_PATHWAY	GP2_Immune-T_cell/B_cell
MASC_Up_::_Median_||_Nat._Med._2009_|_PMID:19648928	GP4_MES/ECM
TUBE_MORPHOGENESIS	GP6_Squamous_differentiation/development
PerouLab_---_Immune_cell_Cluster_::_median_||_BMC_Med_Genomics._2011_|_PMID:_21214954	GP2_Immune-T_cell/B_cell
TGFB_::_PCA_||_Cancer_Cell_2007_|_PMID:17349583	GP4_MES/ECM
CHIANG_LIVER_CANCER_SUBCLASS_CTNNB1_UP	GP1_Proliferation/DNA_repair
MODULE_337	GP1_Proliferation/DNA_repair
REACTOME_INNATE_IMMUNE_SYSTEM	GP2_Immune-T_cell/B_cell
CHARAFE_BREAST_CANCER_LUMINAL_VS_BASAL_DN	GP6_Squamous_differentiation/development
V$IRF2_01	GP2_Immune-T_cell/B_cell
chr7p12	GP6_Squamous_differentiation/development
LE_SKI_TARGETS_UP	GP4_MES/ECM
DER_IFN_ALPHA_RESPONSE_DN	GP5_Myc_targets/TERT
CHEN_NEUROBLASTOMA_COPY_NUMBER_GAINS	GP1_Proliferation/DNA_repair
chr1q24	GP19_1Q_amplicon
SHIPP_DLBCL_CURED_VS_FATAL_DN	GP1_Proliferation/DNA_repair
ARYLSULFATASE_ACTIVITY	GP1_Proliferation/DNA_repair
GNF2_CDH11	GP4_MES/ECM
chr12q22	GP1_Proliferation/DNA_repair
ROZANOV_MMP14_TARGETS_UP	GP4_MES/ECM
BROWNE_HCMV_INFECTION_6HR_UP	GP11_IFN
Murat_G25_::_PCA_||_J_Clin_Oncol._2008_|_PMID:18565887	GP1_Proliferation/DNA_repair
SU_THYMUS	GP2_Immune-T_cell/B_cell
BIOCARTA_IL1R_PATHWAY	GP2_Immune-T_cell/B_cell
BAELDE_DIABETIC_NEPHROPATHY_UP	GP1_Proliferation/DNA_repair
GARGALOVIC_RESPONSE_TO_OXIDIZED_PHOSPHOLIPIDS_BLUE_DN	GP3_Tumor_suppressing_miRNA_targets
ACTIN_FILAMENT_POLYMERIZATION	GP6_Squamous_differentiation/development
BRUSH_BORDER	GP9_Cell-cell_adhesion
VALK_AML_CLUSTER_11	GP1_Proliferation/DNA_repair
HEMOSTASIS	GP1_Proliferation/DNA_repair
REACTOME_INTRINSIC_PATHWAY	GP1_Proliferation/DNA_repair
PerouLab_---_PIK3CA_Hutti_||_Cancer_Res_2012_::_median_|_PMID:22552288	GP1_Proliferation/DNA_repair
MORF_BNIP1	GP3_Tumor_suppressing_miRNA_targets
LEADING_EDGE	GP4_MES/ECM
V$FOXO1_02	GP8_FOXO/stemness/ALK
chr12q11	GP2_Immune-T_cell/B_cell
KOINUMA_COLON_CANCER_MSI_DN	GP1_Proliferation/DNA_repair
MICROTUBULE_ORGANIZING_CENTER	GP1_Proliferation/DNA_repair
CELL_DEVELOPMENT	GP6_Squamous_differentiation/development
PerouLab_---_MM_Red2_::_median_||_BMC_Med_Genomics._2011_|_PMID:_21214954	GP10_Fatty_acid_oxidation
ACETYLGALACTOSAMINYLTRANSFERASE_ACTIVITY	GP1_Proliferation/DNA_repair
V$MZF1_01	GP0
LIU_VAV3_PROSTATE_CARCINOGENESIS_UP	GP2_Immune-T_cell/B_cell
GNF2_KISS1	GP4_MES/ECM
chr2q12	GP3_Tumor_suppressing_miRNA_targets
GENTILE_UV_RESPONSE_CLUSTER_D1	GP1_Proliferation/DNA_repair
V$E2F1DP1_01	GP1_Proliferation/DNA_repair
V$E2F1DP2_01	GP1_Proliferation/DNA_repair
V$E2F4DP2_01	GP1_Proliferation/DNA_repair
COFACTOR_CATABOLIC_PROCESS	GP10_Fatty_acid_oxidation
chr4q24	GP1_Proliferation/DNA_repair
MODULE_474	GP4_MES/ECM
DOANE_BREAST_CANCER_ESR1_UP	GP7_Estrogen_signaling
BANDRES_RESPONSE_TO_CARMUSTIN_MGMT_48HR_UP	GP1_Proliferation/DNA_repair
CELL_MATRIX_JUNCTION	GP4_MES/ECM
ODONNELL_TFRC_TARGETS_DN	GP1_Proliferation/DNA_repair
PUJANA_XPRSS_INT_NETWORK	GP1_Proliferation/DNA_repair
ZHAN_MULTIPLE_MYELOMA_CD2_UP	GP1_Proliferation/DNA_repair
REACTOME_LATE_PHASE_OF_HIV_LIFE_CYCLE	GP1_Proliferation/DNA_repair
Wahl_fSTR_Signature_::_median_||_Cell_Stem_Cell._2012_|_PMID:22305568	GP1_Proliferation/DNA_repair
OLIGOSACCHARIDE_METABOLIC_PROCESS	GP7_Estrogen_signaling
KEGG_CYTOKINE_CYTOKINE_RECEPTOR_INTERACTION	GP2_Immune-T_cell/B_cell
chr1q41	GP19_1Q_amplicon
KEGG_DILATED_CARDIOMYOPATHY	GP4_MES/ECM
WEIGEL_OXIDATIVE_STRESS_BY_HNE_AND_TBH	GP16_Protein_kinase_signaling_(MAPKs)
PerouLab_---_KRAS_amplicon_::_median_||_Genome_Biology_2007_|_PMID:17493263	GP1_Proliferation/DNA_repair
RNA_PROCESSING	GP1_Proliferation/DNA_repair
V$AP2_Q6_01	GP2_Immune-T_cell/B_cell
V$P53_DECAMER_Q2	GP3_Tumor_suppressing_miRNA_targets
REGULATION_OF_TRANSLATION	GP1_Proliferation/DNA_repair
PEREZ_TP63_TARGETS	GP1_Proliferation/DNA_repair
GAUSSMANN_MLL_AF4_FUSION_TARGETS_F_UP	GP4_MES/ECM
SMID_BREAST_CANCER_RELAPSE_IN_BRAIN_UP	GP17_Basal_signaling
V$IRF7_01	GP2_Immune-T_cell/B_cell
MODULE_208	GP2_Immune-T_cell/B_cell
V$TCF4_Q5	GP2_Immune-T_cell/B_cell
PerouLab_---_HS_Green18_::_median_||_BMC_Med_Genomics._2011_|_PMID:_21214954	GP7_Estrogen_signaling
GNF2_MMP1	GP4_MES/ECM
ZHANG_ANTIVIRAL_RESPONSE_TO_RIBAVIRIN_DN	GP2_Immune-T_cell/B_cell
NUCLEAR_LUMEN	GP1_Proliferation/DNA_repair
MODULE_16	GP1_Proliferation/DNA_repair
DOANE_BREAST_CANCER_CLASSES_DN	GP17_Basal_signaling
PEREZ_TP53_AND_TP63_TARGETS	GP1_Proliferation/DNA_repair
GCM_CBFB	GP1_Proliferation/DNA_repair
SMALL_CONJUGATING_PROTEIN_SPECIFIC_PROTEASE_ACTIVITY	GP1_Proliferation/DNA_repair
DANG_MYC_TARGETS_DN	GP4_MES/ECM
SANA_TNF_SIGNALING_UP	GP11_IFN
V$AP1FJ_Q2	GP6_Squamous_differentiation/development
V$E2F_Q4_01	GP1_Proliferation/DNA_repair
GNF2_APEX1	GP1_Proliferation/DNA_repair
SMID_BREAST_CANCER_NORMAL_LIKE_UP	GP2_Immune-T_cell/B_cell
KEGG_AMINOACYL_TRNA_BIOSYNTHESIS	GP1_Proliferation/DNA_repair
chr6q26	GP2_Immune-T_cell/B_cell
BERTUCCI_INVASIVE_CARCINOMA_DUCTAL_VS_LOBULAR_DN	GP1_Proliferation/DNA_repair
chr18q22	GP5_Myc_targets/TERT
CELLULAR_HOMEOSTASIS	GP2_Immune-T_cell/B_cell
chr2q13	GP1_Proliferation/DNA_repair
MODULE_540	GP0
BIOCARTA_ACH_PATHWAY	GP2_Immune-T_cell/B_cell
MODULE_174	GP2_Immune-T_cell/B_cell
BENPORATH_SUZ12_TARGETS	GP1_Proliferation/DNA_repair
WIKMAN_ASBESTOS_LUNG_CANCER_DN	GP2_Immune-T_cell/B_cell
V$E2F_02	GP1_Proliferation/DNA_repair
REACTOME_GLUTAMATE_NEUROTRANSMITTER_RELEASE_CYCLE	GP1_Proliferation/DNA_repair
SEMENZA_HIF1_TARGETS	GP12_Hypoxia/Glycolosis
MACROMOLECULAR_COMPLEX_DISASSEMBLY	GP1_Proliferation/DNA_repair
RNA_CATABOLIC_PROCESS	GP1_Proliferation/DNA_repair
chr20p12	GP1_Proliferation/DNA_repair
TONKS_TARGETS_OF_RUNX1_RUNX1T1_FUSION_ERYTHROCYTE_UP	GP2_Immune-T_cell/B_cell
INOSITOL_OR_PHOSPHATIDYLINOSITOL_PHOSPHODIESTERASE_ACTIVITY	GP2_Immune-T_cell/B_cell
BEIER_GLIOMA_STEM_CELL_UP	GP8_FOXO/stemness/ALK
RODRIGUES_NTN1_AND_DCC_TARGETS	GP15_EGF_signaling
ELVIDGE_HIF1A_TARGETS_UP	GP1_Proliferation/DNA_repair
KEGG_GLYCOLYSIS_GLUCONEOGENESIS	GP12_Hypoxia/Glycolosis
PerouLab_---_MM_Myc_::_PCA_||_Genome_Biology_2007_|_PMID:17493263	GP1_Proliferation/DNA_repair
chr6p	GP1_Proliferation/DNA_repair
ODONNELL_TFRC_TARGETS_UP	GP1_Proliferation/DNA_repair
MYAATNNNNNNNGGC_UNKNOWN	GP3_Tumor_suppressing_miRNA_targets
PerouLab_---_MM_NeuPyMT_1pFDR_UP_::_Median_||_Genome_Biology_2007_|_PMID:17493263	GP10_Fatty_acid_oxidation
PerouLab_---_HS_Green12_::_median_||_BMC_Med_Genomics._2011_|_PMID:_21214954	GP2_Immune-T_cell/B_cell
ST_INTERFERON_GAMMA_PATHWAY	GP2_Immune-T_cell/B_cell
MODULE_212	GP10_Fatty_acid_oxidation
MULLIGHAN_NPM1_SIGNATURE_3_DN	GP12_Hypoxia/Glycolosis
BLOOD_COAGULATION	GP1_Proliferation/DNA_repair
chr21q21	GP3_Tumor_suppressing_miRNA_targets
MULLIGHAN_MLL_SIGNATURE_1_DN	GP1_Proliferation/DNA_repair
ENDOTHELIAL_CELL_PROLIFERATION	GP1_Proliferation/DNA_repair
CORRE_MULTIPLE_MYELOMA_DN	GP4_MES/ECM
INTEGRIN_BINDING	GP4_MES/ECM
HENDRICKS_SMARCA4_TARGETS_UP	GP6_Squamous_differentiation/development
HARRIS_HYPOXIA	GP12_Hypoxia/Glycolosis
DEFENSE_RESPONSE_TO_VIRUS	GP2_Immune-T_cell/B_cell
KEGG_T_CELL_RECEPTOR_SIGNALING_PATHWAY	GP2_Immune-T_cell/B_cell
XU_RESPONSE_TO_TRETINOIN_AND_NSC682994_UP	GP2_Immune-T_cell/B_cell
JAZAG_TGFB1_SIGNALING_UP	GP1_Proliferation/DNA_repair
VERRECCHIA_RESPONSE_TO_TGFB1_C2	GP4_MES/ECM
KEGG_PROPANOATE_METABOLISM	GP10_Fatty_acid_oxidation
HUANG_DASATINIB_RESISTANCE_UP	GP6_Squamous_differentiation/development
GRAHAM_CML_QUIESCENT_VS_CML_DIVIDING_DN	GP1_Proliferation/DNA_repair
V$OCT1_B	GP5_Myc_targets/TERT
COAGULATION	GP1_Proliferation/DNA_repair
CELLULAR_MONOVALENT_INORGANIC_CATION_HOMEOSTASIS	GP7_Estrogen_signaling
ESC_MOUSE_Adult_::_PCA_||_Cell_Stem_Cell._2008_|_PMID:18397753	GP7_Estrogen_signaling
NIKOLSKY_BREAST_CANCER_7Q21_Q22_AMPLICON	GP0
MODULE_492	GP2_Immune-T_cell/B_cell
TONKS_TARGETS_OF_RUNX1_RUNX1T1_FUSION_MONOCYTE_UP	GP1_Proliferation/DNA_repair
BIOCARTA_CSK_PATHWAY	GP2_Immune-T_cell/B_cell
Stromal_Up_::_Median_||_Nat._Med._2009_|_PMID:19648928	GP4_MES/ECM
MDACC-FNA-2_::_Median_||__J._Clin._Oncol._2010_|_PMID:20805453	GP4_MES/ECM
TONKS_TARGETS_OF_RUNX1_RUNX1T1_FUSION_SUSTAINED_IN_MONOCYTE_UP	GP1_Proliferation/DNA_repair
REACTOME_MTOR_SIGNALLING	GP1_Proliferation/DNA_repair
PerouLab_---_MM_Green1_::_median_||_BMC_Med_Genomics._2011_|_PMID:_21214954	GP2_Immune-T_cell/B_cell
SMID_BREAST_CANCER_RELAPSE_IN_BONE_DN	GP17_Basal_signaling
MOLENAAR_TARGETS_OF_CCND1_AND_CDK4_UP	GP1_Proliferation/DNA_repair
V$CREB_Q4_01	GP1_Proliferation/DNA_repair
REGULATION_OF_DEVELOPMENTAL_PROCESS	GP6_Squamous_differentiation/development
BIOCARTA_MYOSIN_PATHWAY	GP1_Proliferation/DNA_repair
PerouLab_---_HS_Red18_::_median_||_BMC_Med_Genomics._2011_|_PMID:_21214954	GP4_MES/ECM
Murat_G14_::_PCA_||_J_Clin_Oncol._2008_|_PMID:18565887	GP4_MES/ECM
CAIRO_HEPATOBLASTOMA_CLASSES_DN	GP1_Proliferation/DNA_repair
PerouLab_---_MM_unclassified_::_PCA_||_Genome_Biology_2007_|_PMID:17493263	GP9_Cell-cell_adhesion
REGULATION_OF_SMALL_GTPASE_MEDIATED_SIGNAL_TRANSDUCTION	GP3_Tumor_suppressing_miRNA_targets
BLALOCK_ALZHEIMERS_DISEASE_UP	GP1_Proliferation/DNA_repair
WGGAATGY_V$TEF1_Q6	GP4_MES/ECM
LI_WILMS_TUMOR_VS_FETAL_KIDNEY_1_DN	GP1_Proliferation/DNA_repair
MORF_BAG5	GP5_Myc_targets/TERT
EHRLICH_ICF_SYNDROM_UP	GP1_Proliferation/DNA_repair
WILCOX_PRESPONSE_TO_ROGESTERONE_DN	GP4_MES/ECM
MORF_CCNF	GP1_Proliferation/DNA_repair
DIAZ_CHRONIC_MEYLOGENOUS_LEUKEMIA_DN	GP2_Immune-T_cell/B_cell
APICAL_PLASMA_MEMBRANE	GP7_Estrogen_signaling
REACTOME_ERKS_ARE_INACTIVATED	GP5_Myc_targets/TERT
ZHAN_MULTIPLE_MYELOMA_MS_UP	GP1_Proliferation/DNA_repair
LENAOUR_DENDRITIC_CELL_MATURATION_DN	GP2_Immune-T_cell/B_cell
INTRAMOLECULAR_OXIDOREDUCTASE_ACTIVITY	GP5_Myc_targets/TERT
V$E2F1_Q3	GP1_Proliferation/DNA_repair
MODULE_241	GP2_Immune-T_cell/B_cell
SASAKI_ADULT_T_CELL_LEUKEMIA	GP1_Proliferation/DNA_repair
SMID_BREAST_CANCER_RELAPSE_IN_BONE_UP	GP7_Estrogen_signaling
PROTEOLYSIS	GP1_Proliferation/DNA_repair
LYSOSOMAL_TRANSPORT	GP2_Immune-T_cell/B_cell
REGULATION_OF_BIOLOGICAL_QUALITY	GP2_Immune-T_cell/B_cell
chr8p11	GP3_Tumor_suppressing_miRNA_targets
NUCLEAR_PART	GP1_Proliferation/DNA_repair
CALVET_IRINOTECAN_SENSITIVE_VS_REVERTED_UP	GP9_Cell-cell_adhesion
GNF2_MSN	GP2_Immune-T_cell/B_cell
CHASSOT_SKIN_WOUND	GP15_EGF_signaling
XU_HGF_SIGNALING_NOT_VIA_AKT1_48HR_DN	GP1_Proliferation/DNA_repair
GOLUB_ALL_VS_AML_UP	GP1_Proliferation/DNA_repair
MODULE_301	GP2_Immune-T_cell/B_cell
REACTOME_TCR_SIGNALING	GP2_Immune-T_cell/B_cell
ONDER_CDH1_TARGETS_2_UP	GP4_MES/ECM
MODULE_462	GP2_Immune-T_cell/B_cell
LEE_LIVER_CANCER_MYC_E2F1_UP	GP2_Immune-T_cell/B_cell
PerouLab_---_HS_Red24_::_median_||_BMC_Med_Genomics._2011_|_PMID:_21214954	GP15_EGF_signaling
MODULE_47	GP4_MES/ECM
GAUSSMANN_MLL_AF4_FUSION_TARGETS_E_DN	GP4_MES/ECM
SCIBETTA_KDM5B_TARGETS_DN	GP1_Proliferation/DNA_repair
MYLLYKANGAS_AMPLIFICATION_HOT_SPOT_9	GP3_Tumor_suppressing_miRNA_targets
RESPONSE_TO_EXTERNAL_STIMULUS	GP2_Immune-T_cell/B_cell
TONKS_TARGETS_OF_RUNX1_RUNX1T1_FUSION_HSC_DN	GP2_Immune-T_cell/B_cell
CARBOHYDRATE_BIOSYNTHETIC_PROCESS	GP5_Myc_targets/TERT
VANTVEER_BREAST_CANCER_METASTASIS_UP	GP7_Estrogen_signaling
GLYCOPROTEIN_METABOLIC_PROCESS	GP18_Vesicle/EPR_membrane_coat
Beier_CD133_pos_::_PCA_||_Cancer_Res._2007_|_PMID:17483311	GP7_Estrogen_signaling
MYLLYKANGAS_AMPLIFICATION_HOT_SPOT_17	GP19_1Q_amplicon
SYSTEM_DEVELOPMENT	GP4_MES/ECM
TGANTCA_V$AP1_C	GP6_Squamous_differentiation/development
INFLAMMATORY_RESPONSE	GP2_Immune-T_cell/B_cell
GNF2_CD33	GP2_Immune-T_cell/B_cell
KEGG_LIMONENE_AND_PINENE_DEGRADATION	GP10_Fatty_acid_oxidation
V$GATA1_02	GP1_Proliferation/DNA_repair
Fibromatosis_::_median_||_Lab_Invest._2008_|_PMID:18414401	GP4_MES/ECM
MODULE_98	GP1_Proliferation/DNA_repair
V$USF2_Q6	GP1_Proliferation/DNA_repair
MARKS_HDAC_TARGETS_DN	GP1_Proliferation/DNA_repair
GNF2_ANK1	GP20_TAL1-leukemia/erythropoiesis
GNF2_SPTB	GP20_TAL1-leukemia/erythropoiesis
WILLIAMS_ESR1_TARGETS_UP	GP1_Proliferation/DNA_repair
B_CELL_DIFFERENTIATION	GP2_Immune-T_cell/B_cell
NIKOLSKY_BREAST_CANCER_8Q12_Q22_AMPLICON	GP1_Proliferation/DNA_repair
PROTEIN_EXPORT_FROM_NUCLEUS	GP1_Proliferation/DNA_repair
CARBOHYDRATE_METABOLIC_PROCESS	GP10_Fatty_acid_oxidation
V$NFY_Q6	GP1_Proliferation/DNA_repair
MYLLYKANGAS_AMPLIFICATION_HOT_SPOT_14	GP1_Proliferation/DNA_repair
Estrogen_Reg_::_PCA_||_J._Clin._Oncol._2006_|_PMID:16505416	GP7_Estrogen_signaling
chr10p14	GP3_Tumor_suppressing_miRNA_targets
REACTOME_TOLL_LIKE_RECEPTOR_4_(TLR4)_CASCADE	GP2_Immune-T_cell/B_cell
LINDGREN_BLADDER_CANCER_CLUSTER_1_DN	GP1_Proliferation/DNA_repair
ISOMERASE_ACTIVITY	GP5_Myc_targets/TERT
AMIT_SERUM_RESPONSE_60_MCF10A	GP15_EGF_signaling
REACTOME_TRIGLYCERIDE_BIOSYNTHESIS	GP0
V$PEA3_Q6	GP2_Immune-T_cell/B_cell
KEGG_LEUKOCYTE_TRANSENDOTHELIAL_MIGRATION	GP2_Immune-T_cell/B_cell
ROSS_LEUKEMIA_WITH_MLL_FUSIONS	GP2_Immune-T_cell/B_cell
KEGG_CHEMOKINE_SIGNALING_PATHWAY	GP2_Immune-T_cell/B_cell
PerouLab_---_HS_Red7_::_median_||_BMC_Med_Genomics._2011_|_PMID:_21214954	GP4_MES/ECM
GNF2_MCL1	GP2_Immune-T_cell/B_cell
SPINDLE_MICROTUBULE	GP1_Proliferation/DNA_repair
MODULE_129	GP1_Proliferation/DNA_repair
HEIDENBLAD_AMPLIFIED_IN_SOFT_TISSUE_CANCER	GP1_Proliferation/DNA_repair
MITOTIC_SISTER_CHROMATID_SEGREGATION	GP1_Proliferation/DNA_repair
HASLINGER_B_CLL_WITH_13Q14_DELETION	GP6_Squamous_differentiation/development
WALLACE_PROSTATE_CANCER_RACE_DN	GP2_Immune-T_cell/B_cell
GRAHAM_CML_QUIESCENT_VS_NORMAL_QUIESCENT_DN	GP2_Immune-T_cell/B_cell
BIOCARTA_FEEDER_PATHWAY	GP12_Hypoxia/Glycolosis
KEGG_VIRAL_MYOCARDITIS	GP2_Immune-T_cell/B_cell
GRAHAM_CML_DIVIDING_VS_NORMAL_DIVIDING_UP	GP2_Immune-T_cell/B_cell
REACTOME_A_THIRD_PROTEOLYTIC_CLEAVAGE_RELEASES_NICD	GP7_Estrogen_signaling
GARGALOVIC_RESPONSE_TO_OXIDIZED_PHOSPHOLIPIDS_BLUE_UP	GP1_Proliferation/DNA_repair
MODULE_375	GP2_Immune-T_cell/B_cell
LIPID_RAFT	GP2_Immune-T_cell/B_cell
FONTAINE_FOLLICULAR_THYROID_ADENOMA_UP	GP14_Plasma_membrane_cell-cell_signaling
TAVOR_CEBPA_TARGETS_UP	GP2_Immune-T_cell/B_cell
chr15q13	GP3_Tumor_suppressing_miRNA_targets
PerouLab_---_MS_CD44_DOWN_::_Median_||_PNAS_2009_|_PMID:19666588	GP9_Cell-cell_adhesion
MORF_DNMT1	GP1_Proliferation/DNA_repair
PerouLab_---_HS_Green25_::_median_||_BMC_Med_Genomics._2011_|_PMID:_21214954	GP7_Estrogen_signaling
MORF_RAB1A	GP5_Myc_targets/TERT
JAATINEN_HEMATOPOIETIC_STEM_CELL_DN	GP2_Immune-T_cell/B_cell
MODULE_99	GP4_MES/ECM
MORF_RFC4	GP1_Proliferation/DNA_repair
[truncated: 1,256 more rows]

## Sheet: Biomodel-signature
Biomodel_signature	gene set
NUCLEOPLASM	http://www.broadinstitute.org/gsea/msigdb/cards/NUCLEOPLASM	HNRNPK	XRCC6	INTS1	MED23	INTS2	MED22	ZNF638	INTS3	HDAC7	MED21	ISG20	INTS9	INTS8	EPC1	INTS5	INTS4	FOXF1	INTS7	MED26	FOXF2	INTS6	GIT2	U2AF1	PITX2	IKBKAP	MCRS1	POLI	POLH	PTBP1	MED12	MED11	MED14	MED13	TAF6L	PPARGC1A	KAT5	PPARGC1B	SRSF2	MED16	MED17	MED18	LRCH4	SUDS3	CPSF3L	MRE11A	FIGLA	CHEK2	COIL
EXTRINSIC_TO_PLASMA_MEMBRANE	http://www.broadinstitute.org/gsea/msigdb/cards/EXTRINSIC_TO_PLASMA_MEMBRANE	GNA14	APC2	GNAI1	SCUBE1	RGS19	EEA1	ARRB1	TDGF1	SYTL4	TGM3	SYTL2	GNAS	SYTL1
ORGANELLE_PART	http://www.broadinstitute.org/gsea/msigdb/cards/ORGANELLE_PART	HNRNPK	OXA1L	SGMS2	HNRNPF	MED23	SGMS1	MED22	OGDH	MED21	WTAP	HNRNPM	ISG20	EPC1	RAE1	FOXF1	INCENP	MED26	FOXF2	STAG3	INA	IKBKAP	MCRS1	GATM	KIF5B	KIF5A	ZNF506	VPS45	KIF5C	PTBP1	KDM5A	MED12	MED11	MYH7	MED14	ESPL1	MYH6	MED13	LIG4	MYH9	MARK4	NPC1	MED16	ZWINT	MED17	JUN	MED18	ARL8A	ARL8B
INTRINSIC_TO_ENDOPLASMIC_RETICULUM_MEMBRANE	http://www.broadinstitute.org/gsea/msigdb/cards/INTRINSIC_TO_ENDOPLASMIC_RETICULUM_MEMBRANE	RTN4	CLN3	DERL2	LRIT1	DERL1	GPAA1	BSCL2	PIGU	STIM1	PIGT	DHRS9	PIGS	EDEM1	DERL3	RTN1	SELS	PIGK	BNIP1	ERN1	SPCS1	DPM3	AMFR	EXT1	DOLPP1
BRUSH_BORDER	http://www.broadinstitute.org/gsea/msigdb/cards/BRUSH_BORDER	B4GALT1	MYO1A	TMPRSS15	SLC22A12	ITLN1	SI	CLIC1	ITPR3	ATP6V0A4	ESPN
INTRINSIC_TO_PLASMA_MEMBRANE	http://www.broadinstitute.org/gsea/msigdb/cards/INTRINSIC_TO_PLASMA_MEMBRANE	KLRC2	IL9R	SGMS2	OSMR	RCE1	HNRNPM	AGTR1	APP	AGTR2	GRIN2B	MC1R	LTB4R	GRIN2C	CCR10	ROS1	L3MBTL4	SCN2B	PDPN	GRIN2A	LIFR	MYH9	THY1	SSTR4	SSTR5	SSTR2	NPC1	SSTR3	TMPRSS11D	SSTR1	TMPRSS11E	MC2R	BACE1	ROR1	RYR1	ROR2	KLRC1	DCBLD2	ORAI1	PPYR1	ATP12A	SLC29A1	SLC29A2	KLRF1	GUCY2F	JTB	KIR2DS4	GAS1	KIR2DS3
OLIGOSACCHARYL_TRANSFERASE_COMPLEX	http://www.broadinstitute.org/gsea/msigdb/cards/OLIGOSACCHARYL_TRANSFERASE_COMPLEX	STT3B	MAGT1	STT3A	TUSC3	OSTC	RPN1	DAD1	RPN2	KRTCAP2	DDOST
SARCOMERE	http://www.broadinstitute.org/gsea/msigdb/cards/SARCOMERE	ACTA1	TNNC1	MYOZ2	TPM2	TNNI3	TTN	TPM1	TPM4	TPM3	TNNT2	DES	NEB	ABRA	MYOM1
EXTERNAL_SIDE_OF_PLASMA_MEMBRANE	http://www.broadinstitute.org/gsea/msigdb/cards/EXTERNAL_SIDE_OF_PLASMA_MEMBRANE	B4GALT1	IL2RB	ENOX2	CD3E	ATP6AP2	PKHD1	SCUBE1	STAB2	THY1	TAS2R16	SLC2A4	CCR5	IL2RG	CD24	CD79A	CD28
EUKARYOTIC_TRANSLATION_INITIATION_FACTOR_3_COMPLEX	http://www.broadinstitute.org/gsea/msigdb/cards/EUKARYOTIC_TRANSLATION_INITIATION_FACTOR_3_COMPLEX	EIF3C	EIF3D	EIF3A	EIF3B	COPS5	EIF3H	EIF3E	EIF3F	EIF3I	EIF3J
CELL_SURFACE	http://www.broadinstitute.org/gsea/msigdb/cards/CELL_SURFACE	CYP3A4	TM7SF4	ACVRL1	ENOX2	ATP6AP2	CSPG4	TLR2	PDLIM2	BCAM	MMP25	SHH	ACVR1B	APP	SRPX	SLC2A4	ROBO1	PGRMC1	TDGF1	RC3H2	CEP290	ROBO2	KLHL20	IRAK2	ADAM10	KCND2	GJD3	CD3E	MPP2	MPP3	FLOT2	SCUBE1	PTPRR	SLC3A2	NRD1	M6PR	GPR98	THY1	PLAUR	TAS2R16	ACVR2B	CCR5	HSPB1	ATPIF1	AOC3	DCBLD2	FGFR2	RTP2	PKHD1
RIBONUCLEOPROTEIN_COMPLEX	http://www.broadinstitute.org/gsea/msigdb/cards/RIBONUCLEOPROTEIN_COMPLEX	RALY	MRPL40	MRPS36	HNRNPK	RPP38	SRP14	MRPS35	MRPL42	MRPL41	HNRNPF	LSM6	U2AF2	SNRPD3	RPL15	SRP68	SNRNP200	SNRPD1	SNRPD2	SRP19	MKRN3	HNRNPM	SMNDC1	DDX23	DDX25	U2AF1	RPP30	LSM4	FAU	ZRSR2	API5	MRPL52	SNRPA1	KRR1	MRPL51	HNRNPUL1	EMG1	SNRPN	EFTUD2	FMR1	HNRNPA2B1	PTBP1	RRP9	NR0B1	HNRNPR	HNRNPU	PSMA1	MRPS18C	MRPS18A
MICROTUBULE_ASSOCIATED_COMPLEX	http://www.broadinstitute.org/gsea/msigdb/cards/MICROTUBULE_ASSOCIATED_COMPLEX	KIF23	DYNC1LI2	KIF25	RABGAP1	KATNB1	KLC2	PXN	STAU1	KIFC3	KIF2C	RANBP9	DNALI1	DYNLL1	MEFV	KLC1	MAPT	ACTR1A	KIFAP3	ACTR1B	PAFAH1B1	APPBP2	DCX	DYNC1I1	KIF3B	KIF11	KIF5B	KIF5A	MAP1A	KIF5C	MAP1B	KIF15	DCTN3	DNAI2	MID1	KIF3C	DCTN2	EML2	ATG4D	EML1	KIF1B	ATG4C	ATG4B	ATG4A	MAP2	MAP4	MAP7	CLIP2
CHROMATIN	http://www.broadinstitute.org/gsea/msigdb/cards/CHROMATIN	HMGN1	PAM	H1FNT	HIST4H4	TIPIN	POLA1	NUFIP1	CBX1	RCC1	CBX5	MCM7	OIP5	INCENP	NPM2	JUND	H2AFY	TOP2B	HELLS	MAF	DNMT3A	UPF1	RAN	APTX	TNP1	MCM2	RB1	JUNB	KLHDC3	MYCN	SUV39H2	ATRX	TIMELESS	H2AFY2	FOXC1	TMPO
SYNAPSE_PART	http://www.broadinstitute.org/gsea/msigdb/cards/SYNAPSE_PART	CABP1	PICK1	NUFIP1	RIMS1	SYNE1	MAGEE1	GRM7	NPTN	DLG4	ERC2	ERC1	CACNA1C	DNM2
INTERMEDIATE_FILAMENT_CYTOSKELETON	http://www.broadinstitute.org/gsea/msigdb/cards/INTERMEDIATE_FILAMENT_CYTOSKELETON	INA	GFAP	KRT6A	LMNB1	DRD2	VIM	KRT31	BFSP2	UPP2	PNN	KRT19	KRT18	PKP1	KRT5	KRT17	NARF	KRT15	KRT1	KRT2	CLIP1	TCHP	KRT3	NEFL	NEFM
MICROTUBULE_CYTOSKELETON	http://www.broadinstitute.org/gsea/msigdb/cards/MICROTUBULE_CYTOSKELETON	ALS2	DYNC1LI2	PRC1	CROCC	KNTC1	AURKC	TTK	AURKA	CDC16	KIFC3	INCENP	KIFAP3	TPT1	CEP290	TUBG1	CCNA1	KIF5B	KIF5A	KIF5C	ESPL1	POLB	PCM1	DCTN3	MARK4	DCTN4	MARK1	DCTN1	DCTN2	UXT	LYST	CNTROB	CLIP2	ARL8A	ARL8B	2009-09-01	BBS4	KIF4A	PKHD1	NEK2	KATNB1	NEDD9	ABCA2	AZI1	PXN	C16orf48	SAC3D1	KATNA1	NPM1
INTRINSIC_TO_MEMBRANE	http://www.broadinstitute.org/gsea/msigdb/cards/INTRINSIC_TO_MEMBRANE	KLRC2	IL9R	SGMS2	OSMR	PPP2R5C	RCE1	SGMS1	HNRNPM	LPHN2	LPHN3	AGTR1	AGTR2	APP	GRIN2B	MC1R	LTB4R	RAE1	GRIN2C	CCR10	ROS1	LPHN1	L3MBTL4	SCN2B	PDPN	LIFR	GRIN2A	MYH9	THY1	SSTR4	SSTR5	SSTR2	NPC1	SSTR3	TMPRSS11D	SSTR1	F3	TMPRSS11E	MC2R	BACE1	RYR1	ROR1	ROR2	KLRC1	DCBLD2	ORAI1	MTX1	PPYR1	RER1
CYTOPLASMIC_PART	http://www.broadinstitute.org/gsea/msigdb/cards/CYTOPLASMIC_PART	LDHA	OXA1L	SGMS2	LDHD	USE1	SGMS1	OGDH	TMEM143	SART1	OGN	MAP3K8	VPS4B	VPS4A	PDHA1	OGT	RAB27A	KIF5B	GATM	VPS45	ESPL1	SCYL3	MYH9	MARK4	SARS2	THY1	NPC1	NPC2	CD320	PTRF	BACE1	RYR1	ABAT	EIF2AK3	UNC13B	HLA-DRA	HACL1	HSD17B10	HSD17B14	MTX2	CHCHD3	RER1	ARF6	BCL2L1	FAM19A1	ARFGEF2	SERPINH1	TMEM50B	C7orf58
VESICLE_COAT	http://www.broadinstitute.org/gsea/msigdb/cards/VESICLE_COAT	EGFR	COPA	AFTPH	AP1G2	AP2S1	COPZ1	LDLRAP1	COPB2	COPG2	AP1S1	COPB1	ARCN1	NECAP2	COPG	SYNRG	COPE
MYOFIBRIL	http://www.broadinstitute.org/gsea/msigdb/cards/MYOFIBRIL	ACTA1	MYBPC1	TNNC1	MYOZ2	TNNI3	TPM2	TTN	TPM1	TPM4	TPM3	VCL	TNNT2	KRT19	DES	NEB	DMD	SVIL	ABRA	MYOM1
SMALL_NUCLEAR_RIBONUCLEOPROTEIN_COMPLEX	http://www.broadinstitute.org/gsea/msigdb/cards/SMALL_NUCLEAR_RIBONUCLEOPROTEIN_COMPLEX	PRPF31	SNRPA1	SNRPN	SNRPD3	LSM6	SNRNP200	SNRPB2	SNRPD1	SNRPD2	RRP9	SF3A2	SF3B3	SNRNP40	DDX23	PRPF8	SNRPB	SLU7	LSM4	SNRPC	PHF5A	SNRPF	GEMIN4
CHROMATIN_REMODELING_COMPLEX	http://www.broadinstitute.org/gsea/msigdb/cards/CHROMATIN_REMODELING_COMPLEX	RSF1	NAP1L1	ARID1A	NAP1L3	NAP1L2	ARID1B	NCR1	NAP1L4	SMARCB1	SMARCC1	SMARCC2	SMARCD1	SMARCA5	ACTL6B	CHAF1A	CHAF1B	ASF1A
TIGHT_JUNCTION	http://www.broadinstitute.org/gsea/msigdb/cards/TIGHT_JUNCTION	CLDN16	CLDN8	CLDN17	CLDN7	SHROOM2	CLDN18	PARD3	CLDN9	CLDN19	CLDN4	VAPA	CLDN3	CLDN6	CLDN5	CLDN10	CLDN11	AMOTL1	CLDN12	CLDN14	CLDN15	WNK4	PARD6A	PARD6B	CLDN22	CLDN20	CLDN23	TJP1	ASH1L	CLDN1	CLDN2	RAB13
INTEGRAL_TO_ENDOPLASMIC_RETICULUM_MEMBRANE	http://www.broadinstitute.org/gsea/msigdb/cards/INTEGRAL_TO_ENDOPLASMIC_RETICULUM_MEMBRANE	RTN4	CLN3	DERL2	DERL1	LRIT1	BSCL2	GPAA1	PIGU	DHRS9	STIM1	PIGT	PIGS	DERL3	RTN1	EDEM1	SELS	PIGK	BNIP1	ERN1	SPCS1	DPM3	AMFR	EXT1	DOLPP1
CORNIFIED_ENVELOPE	http://www.broadinstitute.org/gsea/msigdb/cards/CORNIFIED_ENVELOPE	LOR	ANXA1	CDSN	SCEL	EVPL	SPRR1A	SPRR1B	TGM1	CNFN	SPRR3	DSP	CSTA	IVL
NUCLEAR_PART	http://www.broadinstitute.org/gsea/msigdb/cards/NUCLEAR_PART	HNRNPK	XRCC4	SURF6	HNRNPF	LSM6	XRCC6	INTS1	INTS2	MED23	RANGAP1	ZNF638	MED22	INTS3	MED21	WTAP	HDAC7	HNRNPM	ISG20	INTS9	EPC1	INTS8	INTS5	RAE1	INTS4	MED26	INTS7	FOXF1	FOXF2	INTS6	GIT2	LSM4	STAG3	RPL11	ZNF43	KRR1	IKBKAP	MCRS1	ZNF506	EMG1	NOP58	PTBP1	KDM5A	MED12	MED11	MED14	MED13	LIG4	KAT5
CYTOPLASM	http://www.broadinstitute.org/gsea/msigdb/cards/CYTOPLASM	OXA1L	USE1	SART1	MRI1	BTK	OGN	MAP3K8	VPS4B	ZNF396	VPS4A	ZNF395	PDHA1	OGT	NAA35	RAB27A	IKBKAP	MCRS1	GATM	VPS45	SCYL3	MARK4	BRAP	SARS2	MARK1	THY1	JUP	SCYL1	PTRF	ROR1	ADSL	MYBBP1A	EIF2AK3	HLA-DRA	HSD17B11	HSD17B10	HACL1	NFKBIE	HSD17B14	DUSP10	NFKBIA	FAM19A1	ASL	ATN1	UPK1A	DUSP16	ZAP70	ALDH4A1	HLA-DOB
ORGANELLE_LUMEN	http://www.broadinstitute.org/gsea/msigdb/cards/ORGANELLE_LUMEN	HNRNPK	SURF6	XRCC6	INTS1	INTS2	MED23	ZNF638	INTS3	MED22	HDAC7	MED21	ISG20	INTS9	EPC1	INTS8	INTS5	INTS4	FOXF1	INTS7	MED26	FOXF2	INTS6	GIT2	RPL11	ZNF43	KRR1	IKBKAP	MCRS1	OPA1	GATM	ZNF506	EMG1	NOP58	PTBP1	MED12	MED11	MED14	MED13	KAT5	RPS19	MED16	MED17	MED18	MYBBP1A	CPSF3L	SDAD1	NHP2L1	SLC29A2
UBIQUITIN_LIGASE_COMPLEX	http://www.broadinstitute.org/gsea/msigdb/cards/UBIQUITIN_LIGASE_COMPLEX	FZR1	ANAPC11	ARIH1	WWP2	RNF11	TRAF7	USP33	FBXO7	BRCC3	UBE4A	ANAPC5	ANAPC4	UBE4B	CDC23	SUGT1	CDC26	UBE2L3	ATG3	BRCA1	BRE	FBXL4	BUB1B	SMURF2	CAND1	ZER1	BARD1
NUCLEAR_LUMEN	http://www.broadinstitute.org/gsea/msigdb/cards/NUCLEAR_LUMEN	HNRNPK	SURF6	XRCC6	INTS1	MED23	INTS2	INTS3	ZNF638	MED22	MED21	HDAC7	ISG20	INTS9	EPC1	INTS8	INTS5	INTS4	MED26	FOXF1	INTS7	INTS6	FOXF2	GIT2	RPL11	ZNF43	KRR1	IKBKAP	MCRS1	ZNF506	EMG1	NOP58	PTBP1	MED12	MED11	MED14	MED13	KAT5	RPS19	MED16	MED17	MED18	MYBBP1A	CPSF3L	SDAD1	NHP2L1	SLC29A2	DNMT3A	YEATS4
KINESIN_COMPLEX	http://www.broadinstitute.org/gsea/msigdb/cards/KINESIN_COMPLEX	KIF23	KIF25	KIF3B	KIF11	KIF5B	KIF5A	KIF15	KIF5C	KLC2	KIF3C	KIFC3	KIF2C	KLC1	KIFAP3
NON_MEMBRANE_BOUND_ORGANELLE	http://www.broadinstitute.org/gsea/msigdb/cards/NON_MEMBRANE_BOUND_ORGANELLE	ALS2	XRCC4	SURF6	CROCC	TUBB4B	RPL15	STOML2	CTNNB1	KIFC3	ACTG1	RAE1	INCENP	STAG3	FAU	RPL11	CCNA1	CDCA5	CDH23	INA	ZNF43	KRR1	IKBKAP	KIF5B	ZNF506	KIF5A	EMG1	KIF5C	PTBP1	NOP58	MYH7	ESPL1	LIG4	MYH6	MYH9	PCM1	MARK4	MARK1	NCAPD2	UXT	MYO18B	RPS19	ZNF238	ZWINT	JUN	ARL8A	ARL8B	RPS11	MYBBP1A
DNA_DIRECTED_RNA_POLYMERASE_COMPLEX	http://www.broadinstitute.org/gsea/msigdb/cards/DNA_DIRECTED_RNA_POLYMERASE_COMPLEX	ZNF281	POLR3G	POLR2E	POLR3H	POLR2L	POLR3K	POLR2J	HCLS1	POLR1C	C19orf2	MED21	POLR3C	POLR2D	PPARGC1A	POLR2B	POLR2A	ZNF148	SCAF11
INSOLUBLE_FRACTION	http://www.broadinstitute.org/gsea/msigdb/cards/INSOLUBLE_FRACTION	LOR	CCDC88C	TP53	PML	PDE4D	MAL	TMBIM6	S100A12	NAE1	FAAH	PDE4A	CLIC5	PDE4B	GYS2	MDM2
NUCLEUS	http://www.broadinstitute.org/gsea/msigdb/cards/NUCLEUS	HNRNPK	MEF2B	MEF2A	AURKAIP1	HNRNPF	AIF1	PPP2R5D	PPP2R5C	MED24	SYNCRIP	MED23	SGMS1	REST	MED22	WTAP	MED21	HNRNPM	ISG20	EPC1	RAE1	FOXF1	MED26	MED27	FOXF2	PQBP1	STAG3	ZNF396	PATZ1	ZNF395	OGT	STAG2	STAG1	IKBKAP	MCRS1	ZNF506	RREB1	KDM5B	LIG1	PTBP1	KDM5A	LIG3	MED12	MECP2	MED11	BSN	MED14	LIG4	MED13
SPINDLE	http://www.broadinstitute.org/gsea/msigdb/cards/SPINDLE	KIF23	KIF4A	PRC1	KNTC1	KATNB1	NEDD9	TTK	CETN1	AURKA	CDC16	LATS1	LATS2	TUBGCP3	NDE1	NUMA1	SAC3D1	DLGAP5	INCENP	KATNA1	BUB1	FBXO5	PAFAH1B1	CLASP1	TUBG1	CLASP2	ZW10	KIF11	CDK1	TPX2	CENPF	BIRC5	CDC20	POLB	CDC27	DCTN1	SMC3	ARL8A	ARL8B	MAPRE1
CELL_FRACTION	http://www.broadinstitute.org/gsea/msigdb/cards/CELL_FRACTION	ALS2	SLC9A6	CRHBP	BTC	PTGS1	XRCC6	RANGAP1	MED22	FAS	ROS1	YARS	KIF5A	NCF1	UGCG	BCL2L11	BCL2L10	JUP	PITPNM1	BACE2	F2	MADCAM1	TNFRSF6B	GGCX	HMGCS1	ARF6	PPT1	ACP1	ADCYAP1	SLC29A1	IL17C	SLC28A2	SLC28A1	RLBP1	UNC119	SPHK2	MOBP	CYP2C9	SPHK1	JTB	GARS	MOGS	BFAR	SYTL2	SYTL1	CYP2C19	SLC20A2	DPP10	LTC4S
CYTOSOL	http://www.broadinstitute.org/gsea/msigdb/cards/CYTOSOL	ALS2	XRCC4	LDHA	S100A7	PDLIM5	SART1	MAP3K8	CEP290	VPS4A	OGT	CCNA1	BCL2L14	NCF1	NCF4	RIC8B	MYH9	BCL2L10	THY1	TACSTD2	RAB14	MDH1	HSD17B14	PFKFB1	PPT1	ARFGEF2	CALR	GYS2	CDA	IDH1	ARHGEF10L	UNC119	SPHK2	LGALS4	SPHK1	CIDEB	HBA2	ARFIP1	S100A12	CIDEC	RERG	RGS3	NUTF2	PLA2G4C	PLA2G4B	ENOX2	MYO7A	NBEA	SPINK5
ORGANELLE_MEMBRANE	http://www.broadinstitute.org/gsea/msigdb/cards/ORGANELLE_MEMBRANE	HCCS	OXA1L	SLC9A6	SGMS2	VAPB	LEMD3	MPV17	RANGAP1	SGMS1	OGDH	WTAP	EPC1	MALL	HTRA2	RAE1	GLE1	MRPL32	OPA1	AADAC	ERP44	TMX1	NNT	AAAS	ATP2C1	ATP5C1	AMFR	EXT1	SURF1	EXT2	GLG1	CLCN3	LMNB1	MTX2	RER1	ARFGEF2	SERINC1	NUP50	TMED10	CTDNEP1	COX6B2	NUP54	STX10	GUCY2F	MSTO1	PHB	ARFIP1	CD63	VDAC2
SYNAPTIC_VESICLE	http://www.broadinstitute.org/gsea/msigdb/cards/SYNAPTIC_VESICLE	2005-09-01	RAB3A	CLN3	HCRT	ICA1	SVOP	SNAPIN	PPT1	AMPH	DMXL2	SYN3	TRAPPC4	SLC30A3	APBA1	MT3
ENDOCYTIC_VESICLE	http://www.broadinstitute.org/gsea/msigdb/cards/ENDOCYTIC_VESICLE	EGFR	MTSS1	TF	MYO6	AP2S1	GOLIM4	ABCA1	LDLRAP1	APOA1	STX12	CD207	RAB35	SFTPD	DMBT1
IMMUNOLOGICAL_SYNAPSE	http://www.broadinstitute.org/gsea/msigdb/cards/IMMUNOLOGICAL_SYNAPSE	CARD11	BCL10	LAT	GZMA	CD247	ZAP70	GZMB	CD79A	MYH9	TRAT1	SYK
CHROMOSOMEPERICENTRIC_REGION	http://www.broadinstitute.org/gsea/msigdb/cards/CHROMOSOMEPERICENTRIC_REGION	KIF22	ZNF330	SUMO3	CENPA	CENPC1	INCENP	BUB1	CLASP1	PAFAH1B1	ZWILCH	BUB3	HELLS	APC	ZW10	DSN1	CENPF	CENPE	NDC80	BIRC5	PMF1	SUGT1	MIS12	DCTN2	MAD2L1	PSEN1	NSL1	ZWINT	PSEN2	BUB1B	CLIP1	SMC1A
VOLTAGE_GATED_CALCIUM_CHANNEL_COMPLEX	http://www.broadinstitute.org/gsea/msigdb/cards/VOLTAGE_GATED_CALCIUM_CHANNEL_COMPLEX	CACNA2D1	CACNB1	CACNB2	CACNB3	CACNG2	CACNB4	CACNG1	CACNA1S	CACNA1G	CACNA1H	CACNA1E	CACNA1F	CACNA1C	CACNA1D	CACNA1B
MEDIATOR_COMPLEX	http://www.broadinstitute.org/gsea/msigdb/cards/MEDIATOR_COMPLEX	MED12	CDK8	MED11	MED14	MED13	MED22	MED21	PPARGC1B	MED6	MED4	MED30	MED16	MED17	MED8	MED26	THRAP3	MED18	MED1
INTEGRATOR_COMPLEX	http://www.broadinstitute.org/gsea/msigdb/cards/INTEGRATOR_COMPLEX	CPSF3L	SHFM1	INTS1	INTS2	INTS12	INTS3	INTS10	INTS9	INTS8	INTS5	INTS4	INTS7	INTS6
VOLTAGE_GATED_POTASSIUM_CHANNEL_COMPLEX	http://www.broadinstitute.org/gsea/msigdb/cards/VOLTAGE_GATED_POTASSIUM_CHANNEL_COMPLEX	KCNMB3	KCNE1L	KCNH1	KCNMB4	KCNC1	KCNC4	KCNC3	KCNA2	KCNA1	KCNA4	KCNA3	KCNA6	KCNA5	KCNJ3	KCNJ14	KCNMB2	KCNJ1	KCNQ5	KCNS1	KCNQ3	KCNK6	KCNE1	KCNE2	KCNQ2	KCNQ1	KCNG2	KCNMA1	HCN2	KCND3	KCNB2	KCNK1	KCNJ5	KCNN4	KCNJ4	KCNJ6	KCNN1	KCNJ8	KCNN3	KCNH2	KCNH4
DYSTROPHIN_ASSOCIATED_GLYCOPROTEIN_COMPLEX	http://www.broadinstitute.org/gsea/msigdb/cards/DYSTROPHIN_ASSOCIATED_GLYCOPROTEIN_COMPLEX	CAV3	SSPN	MAGEE1	SGCG	DMD	SNTB1	SNTG1	SGCD	SNTB2	SGCE	LAMB1	SGCA	SNTG2	SGCB
EXTRACELLULAR_REGION_PART	http://www.broadinstitute.org/gsea/msigdb/cards/EXTRACELLULAR_REGION_PART	PVR	NOG	UTS2	IL9R	LTBP2	LTBP4	PGC	EDN1	FSTL3	FSTL1	POSTN	SHH	CFP	DSPP	APOD	HTRA1	CTGF	LCAT	CFH	COL10A1	OPTC	MATN3	YARS	CLCA3P	CRISP2	MATN1	CRISP1	SSPN	PRELP	C1QA	WFDC12	SCGB1D1	C1QB	ADAMTS9	MAGEE1	COLQ	SCGB1D2	F2	VEGFA	EFNA5	LAMC1	ADAMTS5	WFDC2	LALBA	RBP4	ODAM	MFNG	AMTN
APICAL_JUNCTION_COMPLEX	http://www.broadinstitute.org/gsea/msigdb/cards/APICAL_JUNCTION_COMPLEX	CLDN16	CLDN8	CLDN7	CLDN17	CLDN18	SHROOM2	PARD3	CLDN19	CLDN9	VAPA	CLDN4	CLDN3	CLDN6	CLDN5	CLDN10	CLDN11	AMOTL1	CLDN12	CLDN14	CLDN15	SORBS1	WNK4	PARD6A	B4GALT1	PARD6B	CLDN22	CLDN20	CLDN23	TJP1	ASH1L	CLDN1	CLDN2	RAB13	PDZD3
ENVELOPE	http://www.broadinstitute.org/gsea/msigdb/cards/ENVELOPE	HCCS	XPO1	OXA1L	NDUFAB1	LEMD3	MPV17	EIF5A	RANGAP1	WTAP	OGDH	CBX5	EPC1	HTRA2	RAE1	SLC25A22	TIMM9	GLE1	MRPL32	NUP133	FAM156A	MYO6	OPA1	GATM	TIMM8B	SP140	NPC1	AAAS	NNT	ATP5C1	SURF1	NEU4	LMNB1	MCL1	MTX2	HADHB	FIS1	NUP50	CTDNEP1	COX6B2	NUP54	EMD	SREBF1	GUCY2F	ABCB8	MSTO1	PHB	MAOB	ABCB7
CELL_CORTEX	http://www.broadinstitute.org/gsea/msigdb/cards/CELL_CORTEX	GYPC	SHROOM2	ARF6	MYO9B	ANLN	GIPC1	SPINK5	LLGL1	CTTN	EZR	DLG4	GYS2	CLASP1	PAFAH1B1	SLC4A1	DBNL	CNKSR1	MYO1A	TRPC4	MYO6	EPB41	SPTBN4	PRKCI	ARFIP2	MYH9	NCL	EPB41L2	TSC1	CYTIP	LASP1	SCIN	SPTBN2	SPTBN1	TCHP	MAPRE1	SPTA1	SPTAN1	MYH10	SPTB
INTEGRAL_TO_MEMBRANE	http://www.broadinstitute.org/gsea/msigdb/cards/INTEGRAL_TO_MEMBRANE	KLRC2	IL9R	SGMS2	OSMR	PPP2R5C	RCE1	SGMS1	HNRNPM	LPHN2	LPHN3	AGTR1	APP	AGTR2	MC1R	GRIN2B	LTB4R	GRIN2C	RAE1	CCR10	ROS1	LPHN1	L3MBTL4	SCN2B	PDPN	GRIN2A	LIFR	MYH9	THY1	SSTR4	SSTR5	SSTR2	NPC1	SSTR3	TMPRSS11D	SSTR1	TMPRSS11E	F3	BACE1	MC2R	RYR1	ROR1	ROR2	KLRC1	DCBLD2	ORAI1	MTX1	PPYR1	RER1
SPINDLE_MICROTUBULE	http://www.broadinstitute.org/gsea/msigdb/cards/SPINDLE_MICROTUBULE	KIF4A	KIF11	PRC1	CDK1	KNTC1	POLB	BIRC5	CDC16	CDC27	TUBGCP3	NUMA1	PAFAH1B1	CLASP1	TUBG1	CLASP2	ZW10
CELL_SUBSTRATE_ADHERENS_JUNCTION	http://www.broadinstitute.org/gsea/msigdb/cards/CELL_SUBSTRATE_ADHERENS_JUNCTION	PTPRC	LIMA1	AIF1L	BCAR1	ACTN1	EVL	ACTN2	ACTN3	NEXN	VCL	SRCIN1	SORBS3	SORBS1	NRAP	LAYN	TRIP6
ENDOMEMBRANE_SYSTEM	http://www.broadinstitute.org/gsea/msigdb/cards/ENDOMEMBRANE_SYSTEM	SLC9A6	SGMS2	VAPB	LEMD3	RANGAP1	SGMS1	WTAP	EPC1	MALL	HTRA2	RAE1	GLE1	FAM156A	AADAC	ERP44	NPC1	TMX1	AAAS	ATP2C1	RAB14	AMFR	EXT1	EXT2	GLG1	CLCN3	LMNB1	RER1	ARFGEF2	RAC3	SERINC1	NUP50	CTDNEP1	TMED10	NUP54	EMD	STX10	GUCY2F	NPLOC4	ARFIP1	GUCY2D	NUP62	NUTF2	PARP1	RTN4	GNAZ	HTATIP2	AP2S1	ORMDL1
DNA_DIRECTED_RNA_POLYMERASEII_CORE_COMPLEX	http://www.broadinstitute.org/gsea/msigdb/cards/DNA_DIRECTED_RNA_POLYMERASEII_CORE_COMPLEX	ZNF281	POLR2E	POLR2L	POLR2J	HCLS1	C19orf2	POLR2D	MED21	PPARGC1A	POLR2B	POLR2A	ZNF148	SCAF11
INTERMEDIATE_FILAMENT	http://www.broadinstitute.org/gsea/msigdb/cards/INTERMEDIATE_FILAMENT	INA	KRT6A	GFAP	LMNB1	DRD2	VIM	UPP2	KRT31	BFSP2	PNN	KRT19	KRT18	KRT17	PKP1	KRT5	KRT15	NARF	KRT1	CLIP1	KRT2	TCHP	KRT3	NEFL	NEFM
CELL_MATRIX_JUNCTION	http://www.broadinstitute.org/gsea/msigdb/cards/CELL_MATRIX_JUNCTION	PTPRC	LIMA1	AIF1L	BCAR1	ACTN1	ACTN2	EVL	ACTN3	NEXN	VCL	SRCIN1	SORBS3	NRAP	SORBS1	ERBB2IP	LAYN	TRIP6	DST
MYOSIN_COMPLEX	http://www.broadinstitute.org/gsea/msigdb/cards/MYOSIN_COMPLEX	MYL6	SHROOM1	MYL4	MYL5	MYO6	MYO1C	MYL3	MYLPF	MYH7	MYH6	MYL9	MYO18B	MYL6B	DYNLL2	MYOM1	BMF
ORGANELLE_ENVELOPE	http://www.broadinstitute.org/gsea/msigdb/cards/ORGANELLE_ENVELOPE	HCCS	XPO1	OXA1L	NDUFAB1	MPV17	LEMD3	EIF5A	RANGAP1	OGDH	WTAP	CBX5	EPC1	HTRA2	RAE1	TIMM9	SLC25A22	GLE1	MRPL32	NUP133	FAM156A	MYO6	OPA1	GATM	SP140	TIMM8B	NPC1	AAAS	NNT	ATP5C1	SURF1	NEU4	LMNB1	MCL1	MTX2	HADHB	FIS1	NUP50	CTDNEP1	NUP54	COX6B2	EMD	SREBF1	GUCY2F	ABCB8	MSTO1	PHB	MAOB	ABCB7
LIPID_RAFT	http://www.broadinstitute.org/gsea/msigdb/cards/LIPID_RAFT	PIKFYVE	CAV2	CAV1	ITLN1	PPT1	ABCA1	SHH	BTK	CD48	STX12	MALL	SORBS1	CD24	PAG1	CLN3	LYN	FLOT1	MAL	STOM	CARD11	LAT	CD55	LAT2	LAX1	PI4K2A	LCK	CD79A	PRNP	GHSR
INTEGRAL_TO_PLASMA_MEMBRANE	http://www.broadinstitute.org/gsea/msigdb/cards/INTEGRAL_TO_PLASMA_MEMBRANE	KLRC2	IL9R	SGMS2	OSMR	RCE1	HNRNPM	AGTR1	AGTR2	APP	GRIN2B	MC1R	GRIN2C	LTB4R	CCR10	ROS1	L3MBTL4	SCN2B	PDPN	LIFR	GRIN2A	MYH9	THY1	SSTR4	SSTR5	SSTR2	NPC1	SSTR3	TMPRSS11D	SSTR1	TMPRSS11E	BACE1	MC2R	ROR1	RYR1	ROR2	KLRC1	DCBLD2	ORAI1	PPYR1	ATP12A	SLC29A1	SLC29A2	KLRF1	GUCY2F	JTB	KIR2DS4	KIR2DS3	GUCY2D
SPLICEOSOME	http://www.broadinstitute.org/gsea/msigdb/cards/SPLICEOSOME	ZMAT5	U2AF2	SNRPD3	SNRNP200	SNRPD2	HNRNPM	SMNDC1	DDX23	U2AF1	LSM4	ZRSR2	API5	SNRPA1	SNRPN	EFTUD2	HNRNPA2B1	SF1	SNRNP48	SNRPB	SNRPA	SLU7	SNRPC	GEMIN2	SNRPF	SNRPG	SNRPB2	ZCRB1	IVNS1ABP	SF3B4	SF3B3	SF3B2	SNRNP40	CWC22	PRPF8	CDC40	DHX15	HNRNPC	DHX8	BCAS2	SNRNP70	SNW1	SF3A2	PRPF18	SF3A1	HNRNPA1	SF3A3	PPIH	SNRNP25
NUCLEAR_UBIQUITIN_LIGASE_COMPLEX	http://www.broadinstitute.org/gsea/msigdb/cards/NUCLEAR_UBIQUITIN_LIGASE_COMPLEX	FZR1	BRCC3	ANAPC5	ANAPC4	BRE	CDC23	BUB1B	ANAPC11	CDC26	BRCA1	BARD1
ENDOSOME	http://www.broadinstitute.org/gsea/msigdb/cards/ENDOSOME	ALS2	RAB9A	KIAA0368	RAB5B	TSG101	LHCGR	SYT3	IL15	VPS4B	TPT1	RASSF9	RNF32	RAB21	EGFR	STX6	CLN3	TM9SF2	STS	PI4KB	LDLRAP1	ANKRD27	ADRB2	CHMP1A	CCR5	VOPP1	VAMP8	LYST	IGF2R	BACE1	RAB14	CTSE	VAMP4	TOM1	CLIP1	STEAP2	ANKFY1	VPS29	RAB7A	AVPR2	SNX17	FPR1	RABEPK	ARF6	DNER	PLIN3	VPS35	ADRA2C	SLC30A3
NUCLEAR_ENVELOPE	http://www.broadinstitute.org/gsea/msigdb/cards/NUCLEAR_ENVELOPE	RTN4	GNAZ	XPO1	HTATIP2	BNIP3	LEMD3	EIF5A	RANGAP1	WTAP	CBX5	EPC1	RAE1	IPO5	NARF	RANBP2	GLE1	TPR	LBR	KPNB1	FAM156A	NUP133	PTGER3	MYO6	NUP88	SNUPN	SP140	SENP2	NPC1	AAAS	BNIP1	NRM	PSEN1	BNIP2	IPO7	PSEN2	NUP107	KPNA3	MATR3	KPNA1	NXT1	NUP98	NUP160	LMNB1	POLA1	SUMO1	NUP214	DDX19B	BCL2
MEMBRANE_ENCLOSED_LUMEN	http://www.broadinstitute.org/gsea/msigdb/cards/MEMBRANE_ENCLOSED_LUMEN	HNRNPK	SURF6	XRCC6	INTS1	MED23	INTS2	ZNF638	MED22	INTS3	HDAC7	MED21	ISG20	INTS9	INTS8	EPC1	INTS5	INTS4	INTS7	MED26	FOXF1	FOXF2	INTS6	GIT2	RPL11	ZNF43	IKBKAP	KRR1	MCRS1	OPA1	GATM	ZNF506	EMG1	PTBP1	NOP58	MED12	MED11	MED14	MED13	KAT5	RPS19	MED16	MED17	MED18	MYBBP1A	CPSF3L	SDAD1	NHP2L1	SLC29A2
DNA_DIRECTED_RNA_POLYMERASEII_HOLOENZYME	http://www.broadinstitute.org/gsea/msigdb/cards/DNA_DIRECTED_RNA_POLYMERASEII_HOLOENZYME	INTS1	TBP	INTS2	MED22	INTS3	MED21	INTS9	INTS8	INTS5	INTS4	ZNF148	INTS7	MED26	INTS6	ELP4	ZNF281	ELP3	IKBKAP	MYO6	GTF2H4	CDK8	MED12	MED11	MED14	MED13	PPARGC1A	PPARGC1B	GTF2H1	MED6	TAF11	TAF10	MED4	TAF13	TAF12	MED16	MED8	MED17	MED18	EDF1	MED1	CPSF3L	POLR2E	POLR2L	POLR2J	SHFM1	POLR2D	POLR2B	POLR2A
MICROTUBULE_ORGANIZING_CENTER	http://www.broadinstitute.org/gsea/msigdb/cards/MICROTUBULE_ORGANIZING_CENTER	ALS2	KIAA0368	CROCC	AURKC	CDC16	PCGF5	NDE1	CEP250	DLGAP5	CEP290	CDK5RAP2	TUBG1	TOP2A	CNTRL	KIF15	ESPL1	PCM1	DCTN4	MARK4	DCTN2	UXT	SASS6	CHMP1A	LCK	CNTROB	MAP3K11	BBS4	PPP4R2	RABGAP1	NEK2	PKHD1	CETN3	KATNB1	ABCA2	CETN1	AKAP9	AZI1	TUBGCP4	TUBGCP3	TUBGCP6	CTAG2	TUBGCP5	CEP57	SAC3D1	NPM1	NUDT21	PKD2	BUB1
COATED_VESICLE_MEMBRANE	http://www.broadinstitute.org/gsea/msigdb/cards/COATED_VESICLE_MEMBRANE	EGFR	COPA	AFTPH	AP1G2	AP2S1	COPZ1	LDLRAP1	COPB2	AP1S1	COPG2	COPB1	ARCN1	NECAP2	COPG	RASSF9	SYNRG	COPE
NICOTINIC_ACETYLCHOLINE_GATED_RECEPTOR_CHANNEL_COMPLEX	http://www.broadinstitute.org/gsea/msigdb/cards/NICOTINIC_ACETYLCHOLINE_GATED_RECEPTOR_CHANNEL_COMPLEX	CHRNB4	CHRNB3	CHRNA4	CHRNB2	CHRND	CHRNA7	CHRNA6	CHRNA1	CHRNE	CHRNA3	CHRNA2
RNA_POLYMERASE_COMPLEX	http://www.broadinstitute.org/gsea/msigdb/cards/RNA_POLYMERASE_COMPLEX	ZNF281	POLR3G	POLR3H	POLR2E	POLR3K	POLR2L	POLR2J	HCLS1	POLR1C	C19orf2	POLR2D	POLR3C	MED21	PPARGC1A	POLR2B	POLR2A	ZNF148	SCAF11
NUCLEAR_DNA_DIRECTED_RNA_POLYMERASE_COMPLEX	http://www.broadinstitute.org/gsea/msigdb/cards/NUCLEAR_DNA_DIRECTED_RNA_POLYMERASE_COMPLEX	ZNF281	POLR3G	POLR2E	POLR3H	POLR2L	POLR3K	HCLS1	POLR2J	POLR1C	C19orf2	POLR2D	MED21	POLR3C	PPARGC1A	POLR2B	POLR2A	ZNF148	SCAF11
KINETOCHORE	http://www.broadinstitute.org/gsea/msigdb/cards/KINETOCHORE	KIF22	SUMO3	CENPC1	BUB1	PAFAH1B1	CLASP1	ZWILCH	BUB3	ZW10	APC	DSN1	CENPF	CENPE	PMF1	SUGT1	MIS12	DCTN2	MAD2L1	PSEN1	NSL1	ZWINT	PSEN2	CLIP1	BUB1B	SMC1A
NUCLEAR_CHROMATIN	http://www.broadinstitute.org/gsea/msigdb/cards/NUCLEAR_CHROMATIN	PAM	H1FNT	TIPIN	NUFIP1	CBX1	RCC1	KLHDC3	CBX5	ATRX	TIMELESS	NPM2	H2AFY2	H2AFY	FOXC1
NUCLEOPLASM_PART	http://www.broadinstitute.org/gsea/msigdb/cards/NUCLEOPLASM_PART	XRCC6	INTS1	INTS2	MED23	MED22	INTS3	MED21	HDAC7	ISG20	INTS9	INTS8	INTS5	INTS4	FOXF1	INTS7	MED26	INTS6	FOXF2	U2AF1	PITX2	IKBKAP	MED12	MED11	MED14	MED13	TAF6L	PPARGC1A	KAT5	PPARGC1B	SRSF2	MED16	MED17	MED18	LRCH4	SUDS3	CPSF3L	FIGLA	CHEK2	COIL	NKX2-5	SUB1	SMAD4	NXF3	SMAD2	C19orf2	PMF1	JAZF1	CHAF1A
INTEGRAL_TO_ORGANELLE_MEMBRANE	http://www.broadinstitute.org/gsea/msigdb/cards/INTEGRAL_TO_ORGANELLE_MEMBRANE	RTN4	LRIT1	SGMS2	BSCL2	LEMD3	BNIP3	PEX3	SGMS1	RTN1	PIGK	PEX2	COX18	LBR	CLN3	PIGU	DHRS9	PIGT	STIM1	PIGS	PSEN1	BNIP1	PSEN2	ERN1	AMFR	EXT1	DOLPP1	STEAP2	DERL2	DERL1	GPAA1	RER1	DERL3	EDEM1	FIS1	PEX16	ABCD3	PEX13	ENTPD4	PEX12	PCSK7	QSOX1	MAN1C1	SELS	PEX11A	ATP7A	LARGE	RHOT1	RHOT2
ER_GOLGI_INTERMEDIATE_COMPARTMENT	http://www.broadinstitute.org/gsea/msigdb/cards/ER_GOLGI_INTERMEDIATE_COMPARTMENT	P4HB	IST1	PDIA6	ANPEP	MAN1A1	TMED9	SERPINH1	YIF1A	ERGIC2	ERGIC3	NUCB1	ERP44	UGGT1	RGMB	TMED5	TMED2	RAB37	NUCB2	SURF4	TMED10	KDELR1	SEC23IP	GOLGB1	FN1
INTRACELLULAR_NON_MEMBRANE_BOUND_ORGANELLE	http://www.broadinstitute.org/gsea/msigdb/cards/INTRACELLULAR_NON_MEMBRANE_BOUND_ORGANELLE	ALS2	XRCC4	CROCC	SURF6	TUBB4B	RPL15	STOML2	KIFC3	CTNNB1	ACTG1	RAE1	INCENP	FAU	STAG3	RPL11	CCNA1	CDCA5	CDH23	INA	ZNF43	IKBKAP	KRR1	KIF5B	EMG1	KIF5A	ZNF506	PTBP1	KIF5C	NOP58	MYH7	ESPL1	MYH6	LIG4	PCM1	MYH9	MARK4	MARK1	NCAPD2	UXT	MYO18B	RPS19	ZNF238	ZWINT	JUN	ARL8A	ARL8B	RPS11	MYBBP1A
MEMBRANE_COAT	http://www.broadinstitute.org/gsea/msigdb/cards/MEMBRANE_COAT	EGFR	COPA	AFTPH	AP1G2	AP2S1	COPZ1	AP3S1	LDLRAP1	COPB2	AP1S1	COPG2	COPB1	ARCN1	NECAP2	COPG	SYNRG	COPE
CENTROSOME	http://www.broadinstitute.org/gsea/msigdb/cards/CENTROSOME	ALS2	KIAA0368	CROCC	AURKC	CDC16	PCGF5	NDE1	CEP250	DLGAP5	CEP290	CDK5RAP2	TOP2A	CNTRL	KIF15	ESPL1	PCM1	DCTN4	MARK4	DCTN2	UXT	SASS6	CNTROB	LCK	MAP3K11	BBS4	PPP4R2	RABGAP1	NEK2	KATNB1	CETN3	AKAP9	CETN1	AZI1	TUBGCP4	TUBGCP3	CTAG2	CEP57	SAC3D1	NUDT21	NPM1	TUBE1	CLASP1	APC	NIN	CKAP5	RNF19A	RPGRIP1L	BRCA2
NUCLEAR_MEMBRANE	http://www.broadinstitute.org/gsea/msigdb/cards/NUCLEAR_MEMBRANE	LEMD3	EIF5A	RANGAP1	WTAP	EPC1	RAE1	NARF	IPO5	RANBP2	GLE1	TPR	KPNB1	LBR	NUP133	MYO6	NUP88	SNUPN	SENP2	AAAS	PSEN1	IPO7	PSEN2	NUP107	KPNA3	MATR3	KPNA1	NXT1	NUP98	NUP160	LMNB1	SUMO1	NUP214	DDX19B	BCL2	DHCR7	NUP50	MRPL19	NUP54	AGFG1	GUCY2F	NUP153	TRIM27	SCRN1	GUCY2D	TMEM48	NUP62	PRICKLE1	NUTF2
INTRACELLULAR_ORGANELLE_PART	http://www.broadinstitute.org/gsea/msigdb/cards/INTRACELLULAR_ORGANELLE_PART	HNRNPK	OXA1L	SGMS2	HNRNPF	MED23	SGMS1	MED22	OGDH	MED21	WTAP	HNRNPM	ISG20	EPC1	RAE1	MED26	FOXF1	INCENP	FOXF2	STAG3	INA	IKBKAP	MCRS1	KIF5B	GATM	ZNF506	KIF5A	VPS45	KDM5A	PTBP1	KIF5C	MED12	MED11	ESPL1	MYH7	MED14	MED13	LIG4	MYH6	MYH9	MARK4	NPC1	MED16	MED17	JUN	ZWINT	MED18	ARL8A	ARL8B
MACROMOLECULAR_COMPLEX	http://www.broadinstitute.org/gsea/msigdb/cards/MACROMOLECULAR_COMPLEX	HNRNPK	OSMR	HNRNPF	MED23	MED22	MED21	HNRNPM	RAE1	BTBD1	FOXF1	MED26	INCENP	FOXF2	ROS1	HIGD1A	IKBKAP	L3MBTL4	SCN2B	KIF5B	KIF5A	KIF5C	PTBP1	KDM5A	MED12	MED11	MYH7	MED14	MED13	MYH6	LIG4	MYH9	MARK4	MED16	ZWINT	MED17	MED18	ABAT	MYBBP1A	CPSF3L	PPP2R3B	PPP2R3A	CACNB1	ZCRB1	CACNB2	CACNB3	CACNB4	ATP12A	FOXH1
NUCLEAR_PORE	http://www.broadinstitute.org/gsea/msigdb/cards/NUCLEAR_PORE	NXT1	NUP98	NUP160	EIF5A	RANGAP1	SUMO1	NUP214	RAE1	DDX19B	IPO5	NUP50	RANBP2	NUP54	GLE1	TPR	KPNB1	AGFG1	NUP133	NUP153	NUP88	SNUPN	SENP2	AAAS	TMEM48	NUP62	IPO7	NUTF2	NUP107	KPNA3	XPO7	KPNA1
NUCLEOLAR_PART	http://www.broadinstitute.org/gsea/msigdb/cards/NUCLEOLAR_PART	NOL6	RPP38	KRR1	NOC4L	UTP18	EMG1	SURF6	POLR1C	RRP9	CD3EAP	NHP2	NOP10	CDKN2AIP	POP1	RPP30	UTP20	RPP40	POP7
TRANS_GOLGI_NETWORK	http://www.broadinstitute.org/gsea/msigdb/cards/TRANS_GOLGI_NETWORK	TGOLN2	CLN3	SLC9A7	KIAA0368	CHST2	NBEA	CHST4	CBY1	ATP7A	TAS2R16	ATXN2	ATP2C1	RBFOX1	RAB11A	GNAS	AP4B1	GGA2	GOLGA4	SMPD4	GGA3	ATP7B
EXTRACELLULAR_MATRIX	http://www.broadinstitute.org/gsea/msigdb/cards/EXTRACELLULAR_MATRIX	LTBP2	LTBP4	POSTN	TGFB1	CHAD	DSPP	CTGF	TFPI2	COL10A1	OPTC	MATN3	MATN1	MGP	MEPE	SSPN	PRELP	ADAMTS9	MAGEE1	COLQ	SNTG1	COL1A2	LAMC1	DST	ADAMTS5	SNTG2	CAV3	ODAM	AMTN	LAMB2	IMPG1	DMD	KAL1	IMPG2	AGRN	LAMB1	COL18A1	MUC2	EFEMP2	EFEMP1	DMP1	CHI3L1	COL16A1	ECM2	TINAG	ECM1	LAMA2	LAMA4	LAMA3
TRANSCRIPTION_FACTOR_TFIID_COMPLEX	http://www.broadinstitute.org/gsea/msigdb/cards/TRANSCRIPTION_FACTOR_TFIID_COMPLEX	TAF2	TAF1	TAF4	TAF6	TAF5	TAF8	TAF7	TBP	TAF11	TAF10	TAF13	TAF12	EDF1	TAF9
APICAL_PLASMA_MEMBRANE	http://www.broadinstitute.org/gsea/msigdb/cards/APICAL_PLASMA_MEMBRANE	SHROOM2	STX3	SHROOM3	PKHD1	MAL	CFTR	SLC34A3	AQP2	RHCG	ATP8B1	SLC30A5	AKAP7	ATP6V0A4	SLC46A1
MICROBODY	http://www.broadinstitute.org/gsea/msigdb/cards/MICROBODY	HACL1	ECH1	EHHADH	IDE	PEX6	PRDX5	PEX3	PMVK	AGXT	PIPOX	ACOT4	PEX7	ACOX3	FIS1	LONP2	ACOT8	PEX1	AGPS	PEX19	PEX2	PEX16	PXMP4	ABCD2	ABCD3	PEX14	GNPAT	PEX13	HSD17B4	PEX12	PEX10	AMACR	ISOC1	ECI2	PHYH	PEX11A	HAO1	PEX11B	PNPLA8	MLYCD	PEX26	HAO2	ACAD11	IDI1	SLC27A2	SCP2	CROT	SLC25A17
CHROMOSOMAL_PART	http://www.broadinstitute.org/gsea/msigdb/cards/CHROMOSOMAL_PART	HMGN1	KIF22	HIST4H4	CBX1	CDT1	CBX5	MCM7	OIP5	INCENP	H2AFY	STAG3	TOP2B	CDCA5	ZW10	RAN	DSN1	APTX	UBE2I	MCM2	RB1	MCM3	JUNB	PURB	DCTN2	PURA	MYCN	KLHDC3	RFC5	RFC3	MAD2L1	RFC4	RFC1	TIMELESS	PSEN1	ZMIZ2	RFC2	ZWINT	NSL1	PSEN2	CLIP1	BUB1B	FOXC1	PAM	H1FNT	TIPIN	POLA1	NUFIP1	RCC1
APICOLATERAL_PLASMA_MEMBRANE	http://www.broadinstitute.org/gsea/msigdb/cards/APICOLATERAL_PLASMA_MEMBRANE	CLDN16	CLDN8	CLDN7	CLDN17	PARD3	SHROOM2	CLDN18	CLDN19	CLDN9	CLDN4	VAPA	CLDN3	CLDN6	CLDN5	CLDN10	CLDN11	AMOTL1	CLDN12	CLDN14	CLDN15	SORBS1	WNK4	PARD6A	B4GALT1	PARD6B	CLDN22	CLDN20	CLDN23	TJP1	ASH1L	CLDN1	CLDN2	RAB13	PDZD3
CONDENSED_CHROMOSOME	http://www.broadinstitute.org/gsea/msigdb/cards/CONDENSED_CHROMOSOME	HMGB1	PAM	XRCC4	HMGB2	MKI67IP	CHEK1	TTN	RCC1	RGS12	STAG3	TUBG1	NOL6	HMGB1P10	DSN1	SUV39H1	CENPF	SYCE2	SYCE1	CENPE	UBE2I	PMF1	LIG4	SMC2	LEPREL4	MIS12	NCAPD2	SMC4	RAD51	CHMP1A	NSL1	SMARCA5	SMC1A	DMC1	LRPPRC
NUCLEAR_MEMBRANE_PART	http://www.broadinstitute.org/gsea/msigdb/cards/NUCLEAR_MEMBRANE_PART	NXT1	NUP98	NUP160	LMNB1	LEMD3	EIF5A	RANGAP1	NUP214	SUMO1	RAE1	NARF	DDX19B	IPO5	DHCR7	NUP50	NUP54	GLE1	RANBP2	TPR	LBR	KPNB1	AGFG1	GUCY2F	NUP133	NUP153	NUP88	SNUPN	GUCY2D	SENP2	TMEM48	AAAS	PSEN1	NUP62	IPO7	PSEN2	NUTF2	NUP107	XPO7	KPNA3	MATR3	KPNA1	RETSAT
TRANSCRIPTION_FACTOR_COMPLEX	http://www.broadinstitute.org/gsea/msigdb/cards/TRANSCRIPTION_FACTOR_COMPLEX	LMO4	NR6A1	XRCC6	TBP	MED23	HDAC7	SAP30	NAA16	FOXF1	FOXF2	PITX2	SNAPC4	RELA	PTF1A	HDAC10	GTF2H4	HES6	ARNTL	HDAC11	TAF6L	KAT5	HMGA1	GTF2H1	TAF11	CD3EAP	MED7	TAF10	TAF13	HIF1A	TAF12	MED17	NCOA6	EDF1	RUVBL2	RUVBL1	CLOCK	SUDS3	ING2	FIGLA	NFYC	NFYB	NFYA	TRRAP	IVNS1ABP	ERCC5	NPAS2	GTF3C6	GATAD2A
LEADING_EDGE	http://www.broadinstitute.org/gsea/msigdb/cards/LEADING_EDGE	ALS2	MYO5A	FGD2	FGD1	S100A6	TLN1	BCAR1	WASF2	ABI3	ABI1	ARF6	INPP5J	CD2AP	ITGB1	CTTN	EZR	CXCR4	FAP	ARAP3	FGD5	FGD6	FGD4	DBNL	TESC	CCDC88A	MYO6	PDPN	ARFIP2	S100A11	CDK6	EVL	SCYL3	MYH9	NME2	CDC42BPG	MTMR14	TSC1	S100B	LAYN	ITGA5	ITGB1BP1	CDC42BPA	CYFIP1	AMOT	APBB2	APBB1	CDC42BPB
PROTEIN_COMPLEX	http://www.broadinstitute.org/gsea/msigdb/cards/PROTEIN_COMPLEX	OSMR	MED23	MED22	MED21	RAE1	BTBD1	FOXF1	MED26	INCENP	FOXF2	ROS1	HIGD1A	IKBKAP	L3MBTL4	KIF5B	SCN2B	KIF5A	KDM5A	KIF5C	MED12	MED11	MED14	MYH7	LIG4	MED13	MYH6	MYH9	MARK4	MED16	ZWINT	MED17	MED18	ABAT	MYBBP1A	CPSF3L	PPP2R3B	PPP2R3A	CACNB1	CACNB2	CACNB3	CACNB4	ATP12A	FOXH1	ARIH1	ZAP70	GCSH	FGL2	FGL1
INTRINSIC_TO_ORGANELLE_MEMBRANE	http://www.broadinstitute.org/gsea/msigdb/cards/INTRINSIC_TO_ORGANELLE_MEMBRANE	RTN4	LRIT1	SGMS2	BSCL2	BNIP3	LEMD3	PPOX	PEX3	SGMS1	RTN1	PIGK	PEX2	COX18	LBR	CLN3	PIGU	DHRS9	STIM1	PIGT	PIGS	MFN2	BNIP1	PSEN1	PSEN2	ERN1	AMFR	EXT1	DOLPP1	STEAP2	DERL2	DERL1	GPAA1	RER1	DERL3	EDEM1	FIS1	PEX16	ABCD3	PEX13	ENTPD4	PCSK7	PEX12	QSOX1	MAN1C1	SELS	ATP7A	PEX11A	LARGE
ENDOPLASMIC_RETICULUM_LUMEN	http://www.broadinstitute.org/gsea/msigdb/cards/ENDOPLASMIC_RETICULUM_LUMEN	PDIA5	PDIA4	CALR	ERP44	HSP90B1	UGGT2	TAP2	2015-09-01	ERAP1	TRPC4AP	ERAP2	MBTPS1	RCN1	CLN6
COLLAGEN	http://www.broadinstitute.org/gsea/msigdb/cards/COLLAGEN	COL18A1	COL4A4	COL4A3	COL4A2	TNXB	COL13A1	LUM	COL3A1	COL15A1	COL5A3	COL16A1	COL5A2	COL5A1	COL4A5	COL9A1	COL9A2	COL9A3	COL7A1	COL6A3	COL1A2	COL8A1	COL11A1	COL10A1
COATED_MEMBRANE	http://www.broadinstitute.org/gsea/msigdb/cards/COATED_MEMBRANE	EGFR	COPA	AFTPH	AP1G2	AP2S1	COPZ1	AP3S1	LDLRAP1	COPB2	AP1S1	COPG2	COPB1	ARCN1	NECAP2	COPG	SYNRG	COPE
INTEGRIN_COMPLEX	http://www.broadinstitute.org/gsea/msigdb/cards/INTEGRIN_COMPLEX	L3MBTL4	ITGAE	ITGB4	ITGA1	ITGA11	ITGA2	ITGA10	ITGA3	ITGB3	MYH9	ITGAM	ITGA9	ITGAX	ITGA5	ITGB8	ITGB7	ITGA8	ITGB6	ITGAD
GROWTH_CONE	http://www.broadinstitute.org/gsea/msigdb/cards/GROWTH_CONE	CDK5R1	ANG	MAPT	OTX2	ERC2	NRSN1	APBB2	CDK5	APBB1	THY1
TRANS_GOLGI_NETWORK_TRANSPORT_VESICLE	http://www.broadinstitute.org/gsea/msigdb/cards/TRANS_GOLGI_NETWORK_TRANSPORT_VESICLE	AFTPH	AP1G2	FURIN	LDLRAP1	ATP7A	AP1S1	IGF2R	GOPC	RAB14	SPG21	STEAP2	RASSF9	SYNRG
PLASMA_MEMBRANE_PART	http://www.broadinstitute.org/gsea/msigdb/cards/PLASMA_MEMBRANE_PART	KLRC2	IL9R	SGMS2	OSMR	RCE1	AMOTL1	HNRNPM	BTK	AGTR1	AGTR2	APP	GRIN2B	MC1R	LTB4R	GRIN2C	CCR10	ROS1	CDH24	L3MBTL4	SCN2B	PDPN	GRIN2A	LIFR	MYH9	THY1	SSTR4	SSTR5	SSTR2	NPC1	SSTR3	PTRF	SSTR1	TMPRSS11D	TMPRSS11E	MC2R	BACE1	ROR1	RYR1	ROR2	KLRC1	DCBLD2	ORAI1	AMTN	PPYR1	CACNB1	CACNB2	CACNB3	CACNB4
PLASMA_MEMBRANE	http://www.broadinstitute.org/gsea/msigdb/cards/PLASMA_MEMBRANE	HRAS	KLRC2	IL9R	SGMS2	SCN3B	OSMR	RCE1	SGMS1	AMOTL1	HNRNPM	BTK	AGTR1	AGTR2	APP	GRIN2B	MC1R	LTB4R	GRIN2C	CCR10	ROS1	KLRD1	CDH24	KLRB1	CRTAM	L3MBTL4	SCN2B	PDPN	GRIN2A	LIFR	MYH9	ERMAP	THY1	SSTR4	SSTR5	NPC1	SSTR2	SSTR3	PTRF	SSTR1	TMPRSS11D	TMPRSS11E	MC2R	BACE1	RYR1	ROR1	RYR2	ROR2	KLRC1
PEROXISOME	http://www.broadinstitute.org/gsea/msigdb/cards/PEROXISOME	HACL1	ECH1	EHHADH	IDE	PEX6	PRDX5	PEX3	PMVK	AGXT	ACOT4	PIPOX	PEX7	ACOX3	FIS1	LONP2	ACOT8	PEX1	AGPS	PEX19	PEX2	PEX16	PXMP4	ABCD2	PEX14	GNPAT	ABCD3	PEX13	HSD17B4	PEX12	PEX10	AMACR	ISOC1	PHYH	ECI2	HAO1	PEX11A	PNPLA8	PEX11B	MLYCD	PEX26	HAO2	IDI1	ACAD11	SLC27A2	SCP2	CROT	SLC25A17
NUCLEOLUS	http://www.broadinstitute.org/gsea/msigdb/cards/NUCLEOLUS	RPP38	FGF18	SURF6	SRP68	MORF4L2	LOC81691	KLHL7	TOP1	IMP3	CDKN2A	DDX11	DDX24	RPP30	RPL11	DDX21	IMP4	GNL3	ZNF43	KRR1	IKBKAP	RRP1	ZNF506	EMG1	FMR1	PTBP1	NOP58	RRP9	NOP56	RPS19	MYBBP1A	XRN2	PNMA1	SDAD1	NHP2L1	COIL	ZNF330	NHP2	DDX47	NOM1	SLC29A2	NOP10	NPM1	RPL3	NOC4L	TAF5	MPHOSPH10	WRN	RPS7
SOLUBLE_FRACTION	http://www.broadinstitute.org/gsea/msigdb/cards/SOLUBLE_FRACTION	EDN3	RAB3GAP2	CGA	CGB	RAB3GAP1	EDN2	CRHBP	IDE	EDN1	BTC	IL13	RANGAP1	DLK1	MED22	REG3A	STAC	PDE4A	PDE4B	CTDSP2	FAS	NSMAF	YARS	CARS	DARS	NCF1	EFNB1	CSGALNACT1	AARS	FMR1	IL26	PDE4D	CORO7	FGF21	FGF20	JUP	CD40LG	ARRB1	UBR5	RARS	F2	CCR2	TNFRSF6B	WNT5A	CCL3	CCDC19	HAX1	FARS2	CYTL1
VESICLE_MEMBRANE	http://www.broadinstitute.org/gsea/msigdb/cards/VESICLE_MEMBRANE	COPA	AFTPH	CLCN3	AP1G2	AP2S1	COPZ1	CUZD1	CSPG5	COPB2	AP1S1	ECE2	SLC2A4	TMED2	COPB1	NECAP2	TMED10	RASSF9	SYNRG	EGFR	SELP	ICA1	LDLRAP1	COPG2	LAMP2	KIF1B	ARCN1	ABCC4	COPG	COPE	DMBT1
CHROMOSOME	http://www.broadinstitute.org/gsea/msigdb/cards/CHROMOSOME	HMGN1	XRCC4	CBX1	TTN	CBX5	TOP1	OIP5	INCENP	STAG3	H2AFY	TUBG1	CDCA5	RAN	LIG4	JUNB	DCTN2	NCAPD2	RFC5	RFC3	MAD2L1	RFC4	TIMELESS	ZNF238	SMARCE1	RFC1	RFC2	JUN	ZWINT	SMARCA5	CLIP1	LRPPRC	PAM	HMGB1	HMGB2	TIPIN	CHEK1	RCC1	ZNF330	ACD	NPM2	CENPC1	JUND	CLASP1	TNKS	HELLS	DNMT3A	HMGB1P10	PIF1
REGULATION_OF_BIOLOGICAL_QUALITY	http://www.broadinstitute.org/gsea/msigdb/cards/REGULATION_OF_BIOLOGICAL_QUALITY	DLC1	ALS2	SLC9A7	PTGS2	PTGS1	MPV17	SGMS1	AGTR1	AGTR2	APP	FLI1	SERPINE1	CDH23	L3MBTL4	NOP58	F8	F9	MYH7	MYH6	F7	MYH9	THY1	NPC1	NPC2	RPS19	HNF4A	F5	F2	TFPI	GGCX	DCBLD2	PABPC4	HFE	CDHR2	PPT1	ARF6	BCL2L1	NPHP3	CDC42EP2	CDC42EP1	ARAP1	ARAP3	PABPC1	CDC42EP4	CDC42EP5	NTF4	TAOK2	PAIP1
DNA_METABOLIC_PROCESS	http://www.broadinstitute.org/gsea/msigdb/cards/DNA_METABOLIC_PROCESS	XRCC5	XRCC4	RAD51C	XRCC3	XRCC2	XRCC6	ISG20	PRIM1	PRIM2	TLK1	TLK2	POLL	POLK	GTPBP4	POLI	POLH	POLG	RAN	LIG1	POLE	LIG3	RAD9A	POLB	LIG4	PPARGC1A	KAT5	ORC1	RAD1	PNKP	RFC3	REC8	RFC4	RFC1	CD40LG	TBRG1	SMARCAL1	RAD23B	ENPP7	RAD23A	MRE11A	HUS1	CHEK1	PPT1	XAB2	ACD	SUPV3L1	POLQ	DNMT3B
RNA_METABOLIC_PROCESS	http://www.broadinstitute.org/gsea/msigdb/cards/RNA_METABOLIC_PROCESS	HNRNPF	HNRNPD	SYNCRIP	MED24	RORB	MED23	REST	MED21	MED20	ISG20	EPC1	TAF5L	DHX38	FOXF1	MED26	FOXF2	MED27	VPS4B	PQBP1	ZNF396	PATZ1	IKBKAP	PCBD2	RREB1	KDM5B	PTBP1	KDM5A	MED12	MECP2	MED14	MED13	SARS2	PTRF	MED16	MED17	SHOX	MYBBP1A	CPSF3L	CRTC1	PABPC4	DUSP11	VPS72	FOXH1	TRA2B	PABPC1	SRSF11	SPOP	DHX8
DNA_REPAIR	http://www.broadinstitute.org/gsea/msigdb/cards/DNA_REPAIR	MMS19	XRCC4	RAD51C	XRCC3	XRCC2	XRCC6	SETX	IGHMBP2	MUTYH	RAD21	CDKN2D	PMS2	PMS1	CIB1	POLL	POLI	POLH	POLG	LIG1	POLE	LIG3	RAD9A	LIG4	KAT5	RAD1	PNKP	RFC3	RPAIN	RAD17	HMGB1	RAD23B	HMGB2	BLM	MRE11A	RAD23A	HUS1	UBE2V1	UBE2V2	XAB2	POLE2	RAD51B	POLQ	NTHL1	ASF1A	RECQL4	HMGB1P10	RECQL5	TREX2
POSITIVE_REGULATION_OF_TRANSLATION	http://www.broadinstitute.org/gsea/msigdb/cards/POSITIVE_REGULATION_OF_TRANSLATION	TLR1	TLR3	TNFRSF8	EIF5A	TLR4	TLR6	TLR7	TLR8	TLR9	AZU1	APOA2	BCL3	DAZL	LTB	EBI3	SPN	SAMD4A	CD28	EIF2B5	IL4	BCL10	IL6	DAZ1	IL29	PRG3	CEBPG	IL27	IL9	CD276	BOLL	EREG	GLMN	IRF4	IL12B	ELANE
RESPONSE_TO_VIRUS	http://www.broadinstitute.org/gsea/msigdb/cards/RESPONSE_TO_VIRUS	IL28RA	DUOX2	BNIP3	APOBEC3G	TLR7	CXCL12	APOBEC3F	TLR8	ISG20	CXCR4	IFNK	IFNGR2	FOSL1	IFNGR1	ABCE1	SPACA3	IL29	HNRNPUL1	IFI44	HBXIP	IFNAR1	LILRB1	IFNAR2	TARBP2	CCDC130	TNF	FGR	POLA1	RSAD2	IFNW1	CCL8	IVNS1ABP	CCL5	CCL4	BANF1	CCL22	IFNA7	BCL2	PRKRA	IFNA4	BCL3	PTPRC	CREBZF	CCL19	C19orf2	TRIM22	CCL11	IRF7
MUSCLE_DEVELOPMENT	http://www.broadinstitute.org/gsea/msigdb/cards/MUSCLE_DEVELOPMENT	MEF2C	KCNH1	POU6F1	MEF2B	MYOD1	AEBP1	MEF2A	MYBPC3	UTRN	TTN	HDAC7	TGFB1	CXCL10	GATA6	MKX	MKL2	CHRNA1	BOC	IFRD1	EGR3	ACTA1	MYH3	TAZ	NRD1	MYH7	MBNL1	MYH6	KRT19	GYLTL1B	SMTN	TAGLN	SGCG	ITGB1BP2	SIX1	VAMP5	GAA	SGCD	SGCE	UBB	ADAM12	SGCA	SGCB	MYL6	SRI	ACHE	CTF1	MRAS	FHL3
POSITIVE_REGULATION_OF_CELL_DIFFERENTIATION	http://www.broadinstitute.org/gsea/msigdb/cards/POSITIVE_REGULATION_OF_CELL_DIFFERENTIATION	PPARG	FOXO3	SART1	TGFB2	CALCA	ACVR1B	ADIG	ZAP70	VWC2	ACIN1	RUNX1	BOC	BMP4	IL7	TBX5	SOCS5	IL20	ACVR2A	INHBA	NME2	BTG1	ETS1	SCIN	BMPR1B	IGFBP3
PROTEIN_FOLDING	http://www.broadinstitute.org/gsea/msigdb/cards/PROTEIN_FOLDING	PDIA2	RP2	PDIA6	PDIA5	CCT3	AIP	BAG5	BAG4	PIGK	APOA2	BAG2	2015-09-01	DNAJC7	MKKS	ARL2	CLN3	HSP90AA1	APCS	ERP29	TBCE	CCT6A	CLPX	LRPAP1	ST13	ERP44	TBCA	TBCD	PFDN4	TBCC	RUVBL2	FKBP9	FKBP6	FKBP5	FKBP4	NFYC	LMAN1	PIN4	STUB1	GLRX2	TTC1	UGGT1	CCT6B	TOR1A	DNAJA1	HSPE1	ERO1L	QSOX1	DNAJA3
LIPID_CATABOLIC_PROCESS	http://www.broadinstitute.org/gsea/msigdb/cards/LIPID_CATABOLIC_PROCESS	HSD17B11	PPARA	HACL1	PPARD	ECH1	HSD17B14	ECHS1	PPT1	HADHB	APOA4	APOA5	HSD17B6	BDH2	ANGPTL3	CPT1B	STS	ACADM	CYP46A1	ACADS	ALDH5A1	PLA2G15	CIDEA	PNPLA3	CPT1A	HAO1	ACADVL	CEL	YWHAH	GLA	PRDX6	HAO2	UGT2B4	PLA2G4C	NEU3	SMPD4	AKR1D1	PLA2G4B	SMPD3
PHOSPHOLIPID_BIOSYNTHETIC_PROCESS	http://www.broadinstitute.org/gsea/msigdb/cards/PHOSPHOLIPID_BIOSYNTHETIC_PROCESS	PGS1	IMPA1	SGMS2	GPAA1	SGMS1	PIGK	APOA1	DGKE	PIGF	LPCAT1	PIGG	LCAT	PIGH	PIGB	PEMT	PIGC	ETNK1	PCYT1B	PCYT2	AGPAT2	AGPAT1	PIGA	PIGZ	PIGY	PIK3C2A	FADS1	PIGV	PIGU	PI4KA	PIGT	PIGS	PI4KB	CHPT1	PIGO	PI4K2A	CD81	DPM1	DPM2	DPM3
CYTOKINESIS	http://www.broadinstitute.org/gsea/msigdb/cards/CYTOKINESIS	2005-09-01	2004-09-01	PRC1	DIAPH2	AURKC	NUSAP1	BRCA2	ANLN	BIRC5	RACGAP1	MYH9	DCTN3	RAB35	INCENP	CNTROB	2006-09-01	2007-09-01	RASA1	MYH10
NEGATIVE_REGULATION_OF_CELLULAR_METABOLIC_PROCESS	http://www.broadinstitute.org/gsea/msigdb/cards/NEGATIVE_REGULATION_OF_CELLULAR_METABOLIC_PROCESS	FST	ZNF254	EPC1	SIN3A	WWP1	ZNF396	SUPT5H	TWIST2	TWIST1	GTPBP4	KDM5B	ZHX1	MECP2	ZHX2	ZHX3	RAD9A	EIF2AK1	ZNF238	PIAS4	BACE2	TGIF1	PRDM1	EIF2AK3	SUDS3	ENPP7	VPS72	NR1H2	HEXIM2	DRAP1	HEXIM1	CDA	BCOR	TCF25	NKX2-5	DMBX1	NKRF	MDFI	HMGB1P10	BMP2	KLF12	PAIP2	KLF10	PHB	KLF11	S100A11	RYBP	SMAD4	SMAD3
REGULATION_OF_HYDROLASE_ACTIVITY	http://www.broadinstitute.org/gsea/msigdb/cards/REGULATION_OF_HYDROLASE_ACTIVITY	ALS2	RAB3GAP2	GNA15	RAB3GAP1	TNFSF15	PMAIP1	EDNRA	GPX1	NLRC4	APOA2	CDKN2A	CASP9	CASP8AP2	ANG	NMUR1	NMUR2	CDKN2D	APOA5	RGN	BUD31	PLCB2	LPAR2	DHCR24	S1PR4	EGFR	AIFM3	C5AR1	CCKBR	RALBP1	CYCS	TP53	ARHGAP27	NLRP3	HBXIP	NLRP2	BCL2L10	THY1	TNNT2	GNAQ	IFNB1	PPP6R3	LCK	F2	ERN1	ATPIF1	FGD2	FGD1	APOC2
PROTEIN_AUTOPROCESSING	http://www.broadinstitute.org/gsea/msigdb/cards/PROTEIN_AUTOPROCESSING	TTN	UHMK1	CAMKK2	AKT1	IGF1R	MAP3K3	PAK2	MAP3K9	LMTK2	PCSK9	PAK1	INSR	TAF1	MYO3A	KIAA1804	MEX3B	TAOK3	CDK12	MOB1B	SMG1	STK4	CDKL5	EIF2AK1	MAPK15	DYRK1A	MAP3K10	NLRP12	TNK1	MAP3K13	EIF2AK3	MAP3K12	MAP3K11
POSITIVE_REGULATION_OF_RESPONSE_TO_STIMULUS	http://www.broadinstitute.org/gsea/msigdb/cards/POSITIVE_REGULATION_OF_RESPONSE_TO_STIMULUS	MBL2	TRAF2	CADM1	BCAR1	CX3CL1	TLR8	TGFB2	CFHR1	MAP3K7	TNFRSF1A	KRT1	C2	IFNK	TRAF6	SCG2	PTPRC	CRTAM	IL8	IL29	SLA2	CEBPG	MALT1	PRKCG	NFAM1	TRAT1	SLIT2	CD1D	THY1	UBE2N	CDH13	LAT2	EREG	NPY	FYN	EEF1E1	IKBKG	IL12A	GHRL	IL12B	CD79A	GHSR
REGULATION_OF_CELLULAR_PH	http://www.broadinstitute.org/gsea/msigdb/cards/REGULATION_OF_CELLULAR_PH	CLN3	CLCN3	BCL2	ATP1A3	ATP1A4	PPT1	ATP1A1	ATP1A2	CLN5	CLN6
SYSTEM_DEVELOPMENT	http://www.broadinstitute.org/gsea/msigdb/cards/SYSTEM_DEVELOPMENT	MEF2C	MEF2B	HRAS	GDA	MEF2A	BTD	PPP2R5D	RORB	MYLIP	SART1	BTK	CUL7	SH3GL3	BRAF	PDPN	LIG1	MYH3	UGCG	LIG3	MYH7	MYH6	MYH9	MARK4	PROX1	THY1	DOC2A	TAGLN	SERPINF1	FOXG1	ZNF384	SHOX	PMP22	EIF2AK3	SH3GL2	SH3GL1	OSTF1	AMTN	SERF1B	CACNB2	T	ATN1	KAL1	IL17F	ZAP70	SPP2	CYP46A1	NTF3	MOBP
BIOGENIC_AMINE_METABOLIC_PROCESS	http://www.broadinstitute.org/gsea/msigdb/cards/BIOGENIC_AMINE_METABOLIC_PROCESS	SNCAIP	PRG3	HPRT1	IDO1	BBOX1	TGFB2	OAZ2	OAZ1	COLQ	DIO2	SULT1B1	ASMTL	ETNK1	DHPS	DIO1	SLC5A7	SMS
ESTABLISHMENT_OF_PROTEIN_LOCALIZATION	http://www.broadinstitute.org/gsea/msigdb/cards/ESTABLISHMENT_OF_PROTEIN_LOCALIZATION	RAB3GAP2	TSPO	LTBP2	CADM1	XPO6	AP1G1	LMAN2L	EIF5A	TNFSF14	MIPEP	MXI1	AGXT	KLHL2	TGFB1	AIP	SSR1	APOA2	NLRC4	APOA1	HOMER3	TRAK1	CEP290	TLK1	RPL11	DNAJC1	KIF13B	EGFR	MCM3AP	CRTAM	MYO6	CD3G	STAP1	VPS45	NOP58	ERP29	LRP1B	OPTN	MYH9	NUPL2	RPAIN	BACE2	PEX26	F2	RTP3	RTP2	ARFGAP3	PPY	ACHE
HEMOSTASIS	http://www.broadinstitute.org/gsea/msigdb/cards/HEMOSTASIS	GGCX	F2RL2	F2RL3	AVPR2	ADORA2A	F13A1	HPS4	PABPC4	GNA12	PF4	ITGB3	LMAN1	MMRN1	MAGI2-IT1	GP9	F13B	FLI1	SERPINE1	GP1BA	ENTPD1	PLAT	KNG1	F12	L3MBTL4	F10	NFE2	F8	F9	ITGA2	C4BPB	F7	WAS	TMPRSS6	PLG	PROC	GPI	VWF	CD36	THBD	HNF4A	GNAQ	F5	CD40LG	CD59	F2	TFPI	PROS1	F2R
ENZYME_LINKED_RECEPTOR_PROTEIN_SIGNALING_PATHWAY	http://www.broadinstitute.org/gsea/msigdb/cards/ENZYME_LINKED_RECEPTOR_PROTEIN_SIGNALING_PATHWAY	MTSS1	NRTN	MPZL1	LTBP2	EDN2	GDF5	FOXO4	TGFB1	CITED2	MAP3K7	FNTA	GP6	CDKN2B	TDGF1	GAB1	GDF9	FRS3	RAPGEF1	INSR	FRS2	EGFR	PTPRJ	EFNB3	PTPRF	PTPRG	CD3E	BAIAP2	PICK1	SOCS1	PTPRT	PTPRU	IRS1	GRB10	ROR1	TGFBRAP1	FGFR4	EID2	FGFR3	SNX6	GRB2	ERBB3	ERBB2	BMPR2	AFAP1L2	BDKRB2	PXN	SRC	FOXH1
REGULATION_OF_DEFENSE_RESPONSE	http://www.broadinstitute.org/gsea/msigdb/cards/REGULATION_OF_DEFENSE_RESPONSE	CRTAM	CADM1	IL28RA	APOBEC3G	CX3CL1	APOBEC3F	NCR1	TLR8	AHSG	IL20	CD1D	TNFRSF1A	TARBP2	EREG	IL12A	GHRL	CHRNA7	IFNK	IL12B	GHSR
POSITIVE_REGULATION_OF_TRANSCRIPTIONDNA_DEPENDENT	http://www.broadinstitute.org/gsea/msigdb/cards/POSITIVE_REGULATION_OF_TRANSCRIPTIONDNA_DEPENDENT	HNRNPAB	MMS19	XRCC6	FOXO1	RORB	FOXO3	MED21	TGFB1	CITED2	EPC1	SMARCD3	MDFIC	FOXF1	GATA4	FOXF2	SMARCD1	SUPT5H	BCL10	MYO6	PCBD2	RXRA	MED12	MED14	ARID1A	MED13	ARNTL	ELL3	TRERF1	PPARGC1B	HIF1A	HNF4A	MED17	TFAP2B	SMARCA1	CRTC1	ELK1	AFAP1L2	FOXH1	PLAGL1	MAML3	TCF4	RUNX1	TCF3	ARHGEF10L	UTF1	EPAS1	MAP2K3	TAF8
TISSUE_MORPHOGENESIS	http://www.broadinstitute.org/gsea/msigdb/cards/TISSUE_MORPHOGENESIS	TBX3	SMAD2	TRIM15	SPINK5	SLIT2	TGFB2	IL20	GLI1	EYA2	TGM3	KRT2	ERCC3	KLF4	ERCC2
G_PROTEIN_SIGNALING_COUPLED_TO_IP3_SECOND_MESSENGERPHOSPHOLIPASE_C_ACTIVATING	http://www.broadinstitute.org/gsea/msigdb/cards/G_PROTEIN_SIGNALING_COUPLED_TO_IP3_SECOND_MESSENGERPHOSPHOLIPASE_C_ACTIVATING	F2RL3	CCKAR	GNA15	PARD3	DRD1	DRD2	TACR1	EDN2	AZU1	EDNRA	CALCA	AGTR1	EDNRB	HRH1	P2RY6	P2RY4	NMUR1	ANG	LTB4R	NMUR2	P2RY2	P2RY1	BUD31	MC3R	PPAP2A	LPAR2	PLCB2	S1PR4	EGFR	C5AR1	CCKBR	PICK1	HOMER1	GRM5	CXCR2	P2RY11	GNAQ	CHRM2	CHRM1	AVPR1B	AVPR1A	HTR2B	NMBR	PRKD3	GAP43
MULTI_ORGANISM_PROCESS	http://www.broadinstitute.org/gsea/msigdb/cards/MULTI_ORGANISM_PROCESS	CHIA	S100A7	VAPB	CRHBP	PGLYRP1	TLR3	APOBEC3G	TLR6	CXCL12	APOBEC3F	TLR7	TGFB1	TLR8	IL10	PSG11	IDO1	ISG20	CFP	NLRC4	PGLYRP4	WWP2	PGLYRP2	WWP1	RLN2	PGLYRP3	IFNK	ITCH	SPN	ENDOU	BCL10	IL29	HNRNPUL1	BYSL	UBR3	IFI44	HBXIP	CLEC4M	LILRB1	PTHLH	CRHR1	WFDC12	CCDC130	LALBA	DERL1	PRLHR	FGR	ITLN1	TFCP2L1
NERVOUS_SYSTEM_DEVELOPMENT	http://www.broadinstitute.org/gsea/msigdb/cards/NERVOUS_SYSTEM_DEVELOPMENT	MEF2C	ALS2	GDA	BTD	PPP2R5D	L1CAM	MYLIP	HDAC7	SH3GL3	PHOX2B	MARK4	THY1	PITPNM1	DOC2A	SERPINF1	FOXG1	ZNF384	TRAPPC4	PMP22	SH3GL2	SH3GL1	NAGLU	SERF1B	PPT1	HESX1	ATN1	KAL1	DMBX1	DVL3	MOBP	NTF3	CYP46A1	SERPINI1	PCDH18	SHOX2	MAB21L2	RTN4	FGF5	NEURL	RTN1	DGCR14	SCRG1	NMUR2	MAPT	FGF2	FLNA	NAB2	CLN8
GLYCOPROTEIN_METABOLIC_PROCESS	http://www.broadinstitute.org/gsea/msigdb/cards/GLYCOPROTEIN_METABOLIC_PROCESS	GYPC	TUSC3	LDLR	B3GALT5	ALG1	ALG2	B3GALT4	TSPAN7	ALG5	ALG6	TSPAN8	ALG8	APOA4	POMGNT1	B3GALNT1	POMT1	TRAK1	RPN1	PSENEN	OGT	MAN2B1	TNIP1	CLN3	MAN1A2	FUT10	ALK	ERP44	CD37	MAGT1	ADAMTS9	PSEN1	BACE2	BACE1	PSEN2	MGEA5	DOLPP1	TM4SF4	TM4SF5	SERP1	GCNT4	GALNT2	GALNT1	ACHE	GCNT3	FUT9	APH1A	GALNT7	FUT8
CELL_DEVELOPMENT	http://www.broadinstitute.org/gsea/msigdb/cards/CELL_DEVELOPMENT	ALS2	RORB	CIAPIN1	BTK	CTNNB1	MAGED1	CUL3	CUL2	MAP3K5	CUL5	AGTR2	FAS	DDAH2	CUL1	CRTAM	YARS	OPA1	CRYAA	BRAF	CRYAB	ESPL1	BCL2L11	BCL2L10	THY1	MAPK1	NME5	NME2	NME3	SSTR3	SPAG6	SERPINF1	IFNB1	NME1	F2	TRAPPC4	MAPK8	MYO18A	UNC13B	TNFRSF6B	CACNB2	NFKBIA	MYEF2	BCL2L2	PPT1	BCL2L1	HSPA1B	PEA15	IFNA2
VIRAL_GENOME_REPLICATION	http://www.broadinstitute.org/gsea/msigdb/cards/VIRAL_GENOME_REPLICATION	CCL3	CTBP1	CCL2	CTBP2	IL8	VAPB	OPRK1	EIF5A	DEK	APOBEC3G	HBXIP	CCL4	APOBEC3F	UBP1	TARBP2	SMARCB1	PPIA	HTATSF1	CXCR6	TOP2A	TNIP1
REGULATION_OF_KINASE_ACTIVITY	http://www.broadinstitute.org/gsea/msigdb/cards/REGULATION_OF_KINASE_ACTIVITY	ALS2	ZAK	EDN2	C13orf15	TNFSF15	PKMYT1	MBIP	TLR6	MAP3K7	MAP3K6	MAP3K5	MAP3K4	CDKN2A	CDKN2B	DIRAS3	MDFIC	CDKN2C	CDKN2D	MAP3K9	TDGF1	SPRED2	CHRNA7	SPRED1	GNG3	S1PR2	EGFR	ANAPC2	DBNL	GTPBP4	C5AR1	RBL2	MADD	PIK3CB	KIAA1804	RBL1	PICK1	THY1	PLCE1	MAP4K5	CARTPT	TRAF2	TAB1	CDK5R1	CDK5R2	ADORA2B	PTPLAD1	ERBB2	MAP4K1
CELL_ACTIVATION	http://www.broadinstitute.org/gsea/msigdb/cards/CELL_ACTIVATION	CADM1	ELF4	IL18	PREX1	JAG2	TNFSF13	TLR4	TPD52	HDAC7	SPINK5	TGFB1	SART1	CD47	NLRC3	EBI3	SPACA3	CRTAM	L3MBTL4	SIT1	PRG3	CD3D	CD3E	SLA2	IL27	SOCS5	NFAM1	INHA	IL21	THY1	NCK2	INHBA	LAT2	SIRPG	WBP2NL	CD40LG	LAX1	NCK1	LCK	F2	IL12A	IL12B	NHEJ1	ICOSLG	LST1	PF4	CX3CL1	MAGI2-IT1	AZU1
REGULATION_OF_PROTEIN_KINASE_ACTIVITY	http://www.broadinstitute.org/gsea/msigdb/cards/REGULATION_OF_PROTEIN_KINASE_ACTIVITY	ALS2	ZAK	EDN2	C13orf15	TNFSF15	PKMYT1	MBIP	TLR6	MAP3K7	MAP3K6	MAP3K5	MAP3K4	CDKN2A	DIRAS3	CDKN2B	MDFIC	CDKN2C	MAP3K9	CDKN2D	TDGF1	SPRED2	CHRNA7	SPRED1	GNG3	S1PR2	EGFR	ANAPC2	DBNL	GTPBP4	C5AR1	MADD	PIK3CB	KIAA1804	PICK1	THY1	MAP4K5	PLCE1	CARTPT	TRAF2	TAB1	CDK5R1	CDK5R2	ADORA2B	PTPLAD1	ERBB2	MAP4K1	CHEK1	STRADB
BIOPOLYMER_METABOLIC_PROCESS	http://www.broadinstitute.org/gsea/msigdb/cards/BIOPOLYMER_METABOLIC_PROCESS	USE1	SYNCRIP	RORB	BTK	MAP3K6	DHX38	FOXF1	MAP3K9	FOXF2	MAP3K8	VPS4B	ZNF396	OGT	IKBKAP	MCRS1	PCBD2	BRAF	PTBP1	MARK4	SARS2	MARK1	MARK2	PPP1CA	EIF2AK1	PTRF	SHOX	EIF2AK3	MYBBP1A	EIF2AK4	DUSP10	DUSP12	DUSP11	XAB2	VPS72	FOXH1	ARIH1	DUSP13	NTHL1	SPOP	DHX8	PAIP1	CELF1	TAOK3	ESRRG	DUSP22	ATR	C19orf2	UBE2L3
PROTEIN_AMINO_ACID_N_LINKED_GLYCOSYLATION	http://www.broadinstitute.org/gsea/msigdb/cards/PROTEIN_AMINO_ACID_N_LINKED_GLYCOSYLATION	GYPC	TUSC3	FUT8	KEL	ALG2	TSPAN7	ALG6	ST8SIA3	ST8SIA2	ALG8	STT3B	STT3A	MPDU1	RPN1	GAL3ST1	MGAT4B	MGAT4A	LIPA	MAN1A2	ALK	MAN1C1	MOGS	CD37	MAGT1	ST8SIA4	DOLPP1	LIPC	ALG12	TM4SF4	TM4SF5
AMINO_ACID_TRANSPORT	http://www.broadinstitute.org/gsea/msigdb/cards/AMINO_ACID_TRANSPORT	SLC38A3	SLC16A10	SLC7A8	SLC7A9	SLC7A5	SLC1A4	SLC1A5	SLC1A2	SLC1A3	SLC1A6	SERINC1	SLC25A22	ARL6IP5	SLC43A1	SLC1A1	CLN3	PRAF2	PDPN	SLC3A2	SLC7A10	SLC3A1	SLC25A12	SLC25A13	SLC6A7	CTNS	SLC25A15
POSITIVE_REGULATION_OF_TRANSCRIPTION_FROM_RNA_POLYMERASE_II_PROMOTER	http://www.broadinstitute.org/gsea/msigdb/cards/POSITIVE_REGULATION_OF_TRANSCRIPTION_FROM_RNA_POLYMERASE_II_PROMOTER	ELF1	ELF4	FOXO1	FOXO3	GLI2	MED21	ZBTB38	GLI1	EPC1	MKL2	SUPT5H	MYO6	CCNH	RXRA	MED12	TP53	MED14	MED13	ARNTL	CDK7	ELL3	PPARGC1B	NRIP1	PRPF6	GTF2H1	MED6	INHBA	HIF1A	HNF4A	ZMIZ2	MED17	NCOA6	TFAP2B	CLOCK	MED1	GLIS3	CRTC1	GLIS1	NUFIP1	ELK1	PLAGL1	FOXH1	TNFRSF1A	NPAS2	SQSTM1	SUPT4H1	MAML3	ERCC3
GLUTAMATE_SIGNALING_PATHWAY	http://www.broadinstitute.org/gsea/msigdb/cards/GLUTAMATE_SIGNALING_PATHWAY	CDK5R1	GRIK1	GRIK2	GRIK3	GRIK4	GRIN2A	GRIA3	GRIA4	HOMER1	HOMER2	GRM5	GRM4	GRIN2B	GRIN2C	HOMER3	GRM6	GRID2
TUBE_MORPHOGENESIS	http://www.broadinstitute.org/gsea/msigdb/cards/TUBE_MORPHOGENESIS	KCNMB4	BCL10	GCLC	LMO4	KEL	VANGL2	CELSR1	GLI2	SOD1	TINAG	GCLM	SHH	KCNMB2	CALCA	NOTCH4
REGULATION_OF_CYTOKINE_SECRETION	http://www.broadinstitute.org/gsea/msigdb/cards/REGULATION_OF_CYTOKINE_SECRETION	CARD8	CRTAM	CADM1	CIDEA	NLRP3	PYDC1	FOXP3	NLRP2	APOA2	NOD2	APOA1	INS	NLRP12	PYCARD	GLMN	SRGN
MACROMOLECULAR_COMPLEX_ASSEMBLY	http://www.broadinstitute.org/gsea/msigdb/cards/MACROMOLECULAR_COMPLEX_ASSEMBLY	SYT1	OXA1L	EIF2C1	MED24	MED23	CD2AP	SRSF6	PICALM	SRSF5	APOE	EIF1AX	SFSWAP	MED26	KIFAP3	SRSF9	MED27	SH3BGR	FAS	EIF2B2	EIF2B3	EIF2B4	EIF2B5	SYK	IKBKAP	GJD3	CD3E	MATN1	MED12	EIF2S3	MED14	CD40	MED13	SRSF1	PPARGC1A	BOLL	PTRF	MED16	RPS14	MED17	ATPIF1	AMFR	LAMC1	GEMIN2	SURF1	EIF2AK3	EIF2AK4	DAG1	HFE
DI___TRI_VALENT_INORGANIC_CATION_TRANSPORT	http://www.broadinstitute.org/gsea/msigdb/cards/DI___TRI_VALENT_INORGANIC_CATION_TRANSPORT	ORAI1	HFE	CCL8	CACNB3	CACNB4	SLC11A2	SLN	NMUR1	NMUR2	TRPV5	SLC30A5	CHRNA7	SLC39A1	TRPC1	CACNA2D1	TRPC4	SLC8A1	TRPC3	TRPC5	STIM2	STIM1	TRPM2	NPY	ATP2C1	ATP2A3	PLN	RYR3	ATP2A1	RYR1	SLC40A1	CACNA1D	CSN2
PROTEIN_TETRAMERIZATION	http://www.broadinstitute.org/gsea/msigdb/cards/PROTEIN_TETRAMERIZATION	ALDH5A1	TP53	TP63	AASS	ACTN2	HPRT1	IGF1R	APOE	GPX3	TRPV5	TGM3	CDA	ATPIF1	INSR
FATTY_ACID_BETA_OXIDATION	http://www.broadinstitute.org/gsea/msigdb/cards/FATTY_ACID_BETA_OXIDATION	ACADVL	CPT1B	PPARA	PPARD	ACADM	ECH1	ACADS	ECHS1	BDH2	CPT1A	HADHB
POSITIVE_REGULATION_OF_IMMUNE_SYSTEM_PROCESS	http://www.broadinstitute.org/gsea/msigdb/cards/POSITIVE_REGULATION_OF_IMMUNE_SYSTEM_PROCESS	CADM1	BCAR1	IL18	TNFSF13	SART1	TGFB1	TLR8	TGFB2	MAP3K7	CFHR1	CD47	IFNK	EBI3	SPACA3	CRTAM	IL29	CD3E	SLA2	SOCS5	NFAM1	IL21	TRAT1	THY1	UBE2N	NCK2	SIRPG	LAT2	EREG	NCK1	LCK	IL12A	IL12B	ICOSLG	MBL2	TRAF2	MIA3	KRT1	ZAP70	CD24	C2	TRAF6	CD28	IL4	PTPRC	IL7	CD276	MALT1	CD1D
PEROXISOME_ORGANIZATION_AND_BIOGENESIS	http://www.broadinstitute.org/gsea/msigdb/cards/PEROXISOME_ORGANIZATION_AND_BIOGENESIS	PEX6	PEX3	AGXT	PEX7	FIS1	PEX1	PEX19	PEX2	PEX16	PEX26	VPS4B	PEX14	ABCD3	PEX13	PEX12	PEX10
MEIOSIS_I	http://www.broadinstitute.org/gsea/msigdb/cards/MEIOSIS_I	MSH5	MRE11A	MSH4	LIG3	CHEK1	SPO11	RAD52	SYCP1	RAD50	LEPREL4	ATM	RAD51	RAD1	REC8	RAD21	RAD51B	STAG3	RAD54B	RAD51D	DMC1
MEMBRANE_LIPID_METABOLIC_PROCESS	http://www.broadinstitute.org/gsea/msigdb/cards/MEMBRANE_LIPID_METABOLIC_PROCESS	SGMS2	GBGT1	SGMS1	CERS5	APOA1	LCAT	ST3GAL6	PLA1A	NSMAF	APOM	SGPL1	SPTLC1	UGCG	TAZ	CHPT1	PITPNM3	PI4K2A	NEU3	PLA2G2E	PLA2G2D	ENPP7	ST8SIA1	APOC2	ST8SIA3	PPT1	PLAA	SERINC2	SERINC5	B3GNT5	LPCAT1	SERINC1	PEMT	PCYT1B	B4GALT4	LPL	SPHK1	SMG1	CERS1	ST8SIA5	PLA2G4C	PLA2G4B	IMPA1	PIP5K1A	PTEN	ASAH1	ASAH2	IP6K1	ST6GALNAC6
REGULATION_OF_MOLECULAR_FUNCTION	http://www.broadinstitute.org/gsea/msigdb/cards/REGULATION_OF_MOLECULAR_FUNCTION	ALS2	RAB3GAP2	XRCC4	ADORA3	ADCY7	RAB3GAP1	EDN2	MAP3K7	MAP3K6	BAK1	MAP3K5	MAP3K4	DIRAS3	MAP3K9	ABRA	CHRNA7	PSENEN	GNG3	DBNL	ANAPC2	GTPBP4	C5AR1	PIK3CB	KIAA1804	THY1	BCL2L10	CRHR1	NME1	IFNB1	PPP6R3	CCR2	F2	ATPIF1	ACR	TAB1	CDK5R1	CDK5R2	GNAI3	GNAI2	PTPLAD1	ERBB2	CHEK1	STRADB	CDC37	ADCYAP1	SERINC2	ADRB3	SERINC5
NEGATIVE_REGULATION_OF_CELLULAR_BIOSYNTHETIC_PROCESS	http://www.broadinstitute.org/gsea/msigdb/cards/NEGATIVE_REGULATION_OF_CELLULAR_BIOSYNTHETIC_PROCESS	IL10	PAIP2B	SFTPD	BCL3	IL6	PRG3	PAIP2	NDUFA13	INHA	FOXP3	SOD1	FURIN	BRCA1	SIGIRR	INHBB	EIF4A3	INHBA	EIF2AK1	GLA	TSC1	GCK	GRM8	NLRP12	GHRL	GHSR	ELANE	PDZD3	APBB1	EIF2AK3
DEVELOPMENTAL_MATURATION	http://www.broadinstitute.org/gsea/msigdb/cards/DEVELOPMENTAL_MATURATION	KCNH1	ACTA1	PICK1	MYOZ1	TTN	KCNIP2	IL21	SPINK5	FARP2	TGFB2	NRCAM	KRT19	RND1	EREG	MYH11	CACNA1H	AGRN	ADAM12
NUCLEOBASENUCLEOSIDENUCLEOTIDE_AND_NUCLEIC_ACID_METABOLIC_PROCESS	http://www.broadinstitute.org/gsea/msigdb/cards/NUCLEOBASENUCLEOSIDENUCLEOTIDE_AND_NUCLEIC_ACID_METABOLIC_PROCESS	GDA	HNRNPF	HNRNPD	MED24	SYNCRIP	MED23	RORB	REST	MED21	MED20	ISG20	EPC1	TAF5L	DHX38	DIRAS3	FOXF1	MED26	FOXF2	MED27	VPS4B	PQBP1	ZNF396	PATZ1	IKBKAP	PCBD2	RREB1	LIG1	KDM5B	KDM5A	PTBP1	MECP2	LIG3	MED12	MED14	LIG4	MED13	SARS2	RAD1	PTRF	MED16	MED17	SHOX	MYBBP1A	CPSF3L	RAD23B	ADSS	RAD23A	NFKBIB
REGULATION_OF_PROTEIN_AMINO_ACID_PHOSPHORYLATION	http://www.broadinstitute.org/gsea/msigdb/cards/REGULATION_OF_PROTEIN_AMINO_ACID_PHOSPHORYLATION	ITLN1	ITGB2	IL31RA	NDUFS4	CLCF1	TDGF1	BMP4	EGFR	IL3	IL5	CCDC88A	LYN	NF2	IL29	CCDC88C	HCLS1	SOCS1	IL20	CARD14	CCND1	CD80	AKTIP	CCND3	CCND2	CD81	NLRP12	IL12A	TNK2	IGFBP3	IL22RA2
RESPONSE_TO_ENDOGENOUS_STIMULUS	http://www.broadinstitute.org/gsea/msigdb/cards/RESPONSE_TO_ENDOGENOUS_STIMULUS	XRCC4	RAD51C	XRCC3	XRCC2	XRCC6	EIF2B2	CCNA2	EIF2B3	MAP2K6	EIF2B4	EIF2B5	POLL	POLI	POLH	POLG	LIG1	POLE	RINT1	LIG3	RAD9A	LIG4	KAT5	C16orf5	RAD1	PNKP	RFC3	KRT19	UBR5	RAD23B	RAD23A	MRE11A	HUS1	CHEK1	CHEK2	XAB2	GYS2	POLQ	NTHL1	RECQL4	HMGB1P10	RECQL5	CIDEB	TREX2	CIDEA	ATR	RAD54L	ATM	RERG
PHOSPHOLIPASE_C_ACTIVATION	http://www.broadinstitute.org/gsea/msigdb/cards/PHOSPHOLIPASE_C_ACTIVATION	EGFR	GNA15	C5AR1	CCKBR	EDNRA	GNAQ	NMUR1	ANG	AVPR1B	AVPR1A	BUD31	LPAR2	PLCB2	S1PR4
CELL_SURFACE_RECEPTOR_LINKED_SIGNAL_TRANSDUCTION_GO_0007166	http://www.broadinstitute.org/gsea/msigdb/cards/CELL_SURFACE_RECEPTOR_LINKED_SIGNAL_TRANSDUCTION_GO_0007166	HRAS	LTBP2	OSMR	CITED2	MAP3K7	AGTR1	HTR1B	HTR1A	GRIN2B	MC1R	GRIN2C	LTB4R	CCR10	GIT2	GNG4	QRFP	HTR1D	KLRD1	HTR1F	HTR1E	GNG7	KLRB1	PTPRJ	PIK3CG	BSG	MAGI1	PTPRF	PIK3CB	GPER	PTPRG	LIFR	GRIN2A	PTPRT	PTPRU	GEM	MARK4	THY1	SSTR4	SSTR5	GRB10	SSTR2	SSTR3	IFNB1	SSTR1	MC2R	ROR1	ADAMTS1	KLRC1
CELL_STRUCTURE_DISASSEMBLY_DURING_APOPTOSIS	http://www.broadinstitute.org/gsea/msigdb/cards/CELL_STRUCTURE_DISASSEMBLY_DURING_APOPTOSIS	FOXL2	DFFA	GZMA	AIFM1	DFFB	CYCS	CECR2	CIDEA	BNIP3	TPD52L1	PPT1	GZMB	PMAIP1	SOD1	CASP3	MOAP1	CDKN2A	BAX
BIOSYNTHETIC_PROCESS	http://www.broadinstitute.org/gsea/msigdb/cards/BIOSYNTHETIC_PROCESS	RPL18	RPL19	SGMS2	RPL14	RPL13	GBGT1	PTGS1	RPL15	SGMS1	RPL11	OGT	DDAH2	YARS	GATM	UGCG	EIF2S3	SARS2	EIF2AK1	RPS19	RPS17	BACE2	RPS12	HSD11B2	RPS10	RPS11	EIF2AK3	EIF2AK4	ADSS	PABPC4	MTIF2	MTIF3	PDSS1	PDSS2	RPS27	IL17A	LPCAT1	IL17F	PEMT	MGAT4B	MGAT4A	PAIP2	PAIP1	RPS9	RPS5	MOGS	CYP7B1	CHST15	LDLR
M_PHASE	http://www.broadinstitute.org/gsea/msigdb/cards/M_PHASE	XRCC2	KNTC1	PKMYT1	TTK	AURKA	CDC16	TTN	TGFB1	RAD21	CDKN2B	DDX11	TARDBP	STAG3	CCNA1	CCNA2	CDCA5	ANAPC5	RAN	RINT1	ANAPC4	LIG3	ESPL1	PIM2	DCTN3	BOLL	DCTN2	RAD1	REC8	MAD2L1	ZWINT	CLIP1	AKAP8	MAD2L2	RAD17	NEK6	PPP5C	PAM	NEK2	MRE11A	CHEK1	ANAPC10	ANLN	ANAPC11	RCC1	SYCP1	PIN1	DUSP13	RAD51B
REGULATION_OF_TRANSFERASE_ACTIVITY	http://www.broadinstitute.org/gsea/msigdb/cards/REGULATION_OF_TRANSFERASE_ACTIVITY	ALS2	ZAK	EDN2	C13orf15	TNFSF15	PKMYT1	MBIP	TLR6	MAP3K7	MAP3K6	MAP3K5	MAP3K4	CDKN2A	DIRAS3	CDKN2B	CDKN2C	MDFIC	CDKN2D	MAP3K9	TDGF1	SPRED2	CHRNA7	GNG3	SPRED1	S1PR2	EGFR	DBNL	ANAPC2	GTPBP4	C5AR1	RBL2	PIK3CB	MADD	KIAA1804	PICK1	RBL1	THY1	PLCE1	MAP4K5	CARTPT	TRAF2	TAB1	CDK5R1	CDK5R2	ADORA2B	ERBB2	PTPLAD1	MAP4K1
MYOBLAST_DIFFERENTIATION	http://www.broadinstitute.org/gsea/msigdb/cards/MYOBLAST_DIFFERENTIATION	KCNH1	BMP4	TBX3	ACTA1	MYEF2	MYOZ1	MBNL1	TTN	KRT19	NOTCH1	MAPK12	MYH11	CACNA1H	ADAM12	IFRD1	IGFBP3	BOC
SENSORY_PERCEPTION_OF_TASTE	http://www.broadinstitute.org/gsea/msigdb/cards/SENSORY_PERCEPTION_OF_TASTE	RTP3	TAS2R16	RTP4	TAS2R14	TAS2R4	TAS2R5	TAS2R3	TAS2R43	TAS1R3	TAS1R1	TAS1R2
INTRACELLULAR_TRANSPORT	http://www.broadinstitute.org/gsea/msigdb/cards/INTRACELLULAR_TRANSPORT	RAB3GAP2	LTBP2	USE1	MXI1	SSR1	BAK1	GBF1	RAE1	HOMER3	APOE	TRAK1	VPS4B	RPL11	TLK1	KIF13B	OPA1	CRYAA	KIF5B	CRYAB	KIF5A	VPS45	NOP58	MYH7	OPTN	MYH6	MYH9	ERGIC1	ERGIC2	VTI1A	ERGIC3	CLEC4M	UXT	TMX1	NPC1	KRT18	NPC2	ATP2C1	PEX26	F2	TBRG1	RAB14	MYBBP1A	RTP3	KIF4A	RTP4	NFKBIE	MTX2	RER1
APOPTOTIC_NUCLEAR_CHANGES	http://www.broadinstitute.org/gsea/msigdb/cards/APOPTOTIC_NUCLEAR_CHANGES	FOXL2	AIFM1	DFFA	DFFB	CYCS	CIDEA	NDUFA13	BNIP3	CECR2	TPD52L1	PPT1	SOD1	CASP3	MOAP1	CDKN2A	BAX	ACIN1	TOP2A	DEDD2
SULFUR_COMPOUND_BIOSYNTHETIC_PROCESS	http://www.broadinstitute.org/gsea/msigdb/cards/SULFUR_COMPOUND_BIOSYNTHETIC_PROCESS	CSGALNACT2	GCLC	HS3ST5	NDST1	CSGALNACT1	CHST3	CDO1	GCLM	GLCE	CHST7	CHST6	CHST12	CHST11	CHST13	HS6ST1	MAT2B	EXT1	HS3ST3B1
RESPONSE_TO_TOXIN	http://www.broadinstitute.org/gsea/msigdb/cards/RESPONSE_TO_TOXIN	GLYAT	CES1	BAX	BCL2	AS3MT	DPYS	BPHL	NQO1	PDZD3	MPST
IMMUNE_SYSTEM_DEVELOPMENT	http://www.broadinstitute.org/gsea/msigdb/cards/IMMUNE_SYSTEM_DEVELOPMENT	TM7SF4	MMP9	SPI1	JAG2	ZNF675	TNFSF13	FOXO3	HDAC7	TPD52	SPINK5	SART1	TGFB1	IL10	TGFB2	IL31RA	ACVR1B	CDC42	ALAS2	ACIN1	PRL	KAT8	KIRREL3	KAT6A	CD3D	LYN	IL27	LIG1	LDB1	TAZ	LIG3	CDK6	INHA	NFAM1	SOCS5	IFI16	MYH9	ACVR2A	INHBA	RPS19	CD40LG	LCK	SCIN	NCOA6	CARTPT	LRMP	IL12B	NHEJ1	RAB3D
POSITIVE_REGULATION_OF_CATALYTIC_ACTIVITY	http://www.broadinstitute.org/gsea/msigdb/cards/POSITIVE_REGULATION_OF_CATALYTIC_ACTIVITY	ALS2	XRCC4	GNA15	ADORA3	ADCY7	ZAK	EDN2	TNFSF15	PMAIP1	TLR6	GHRHR	MAP3K7	MAP3K6	NLRC4	MAP3K5	CDKN2A	MAP3K4	CASP8AP2	MDFIC	MAP3K9	APOA5	TDGF1	RGN	CHRNA7	PSENEN	BUD31	GNG3	S1PR2	LPAR2	S1PR4	EGFR	DBNL	C5AR1	MADD	PIK3CB	KIAA1804	PICK1	BCL2L10	THY1	CRHR1	TNNT2	MAP4K5	PLCE1	IFNB1	F2	CARTPT	GLP1R	ACR
PHOTOTRANSDUCTION	http://www.broadinstitute.org/gsea/msigdb/cards/PHOTOTRANSDUCTION	UNC119	RP1	TRPC3	OPN1SW	NR2E3	ABCA4	SAG	PITPNM1	PDE6B	PDC	GRK1	OPN4	RHO
HETEROPHILIC_CELL_ADHESION	http://www.broadinstitute.org/gsea/msigdb/cards/HETEROPHILIC_CELL_ADHESION	AMIGO1	REG3A	AMIGO2	CADM3	AMIGO3	CADM1	PVRL1	CD209	LGALS7	CD164
DNA_INTEGRITY_CHECKPOINT	http://www.broadinstitute.org/gsea/msigdb/cards/DNA_INTEGRITY_CHECKPOINT	CDC6	NBN	ZAK	HUS1	RINT1	PML	TIPIN	RAD9A	CHEK1	CHEK2	ATR	BRSK1	NEK11	FOXN3	CDT1	NAE1	RAD1	TRIAP1	CDC45	PCBP4	GML	CCNA2	ATRIP	RAD17
SKELETAL_DEVELOPMENT	http://www.broadinstitute.org/gsea/msigdb/cards/SKELETAL_DEVELOPMENT	CASR	HOXD13	POSTN	TGFB1	GHRHR	DSPP	COL12A1	TWIST2	TWIST1	COL10A1	MATN3	DLL3	MGP	MEPE	PRELP	COL1A2	SHOX	EXT1	EXT2	ADAMTS4	TRAPPC2	FGFR1	ACHE	OSTF1	FGFR3	HOXA13	DSCAML1	EXTL1	ATP6V1B1	AHSG	IL17F	TEAD4	SMA4	RUNX2	SRGN	SPP2	BMP4	EVC	BMP1	KLF10	DMP1	EN1	ANKH	SHOX2	DLX6	TRPS1	DLX5	ETS2
NUCLEAR_TRANSPORT	http://www.broadinstitute.org/gsea/msigdb/cards/NUCLEAR_TRANSPORT	NCBP2	HTATIP2	XPO6	PDIA3	TNFSF14	EIF5A	MXI1	GLI3	TGFB1	AKT1	RAE1	DDX25	ZFYVE9	IPO5	ANP32A	NCKIPSD	RANBP2	TPR	KPNB1	KHDRBS1	NUP133	MCM3AP	NUDT4	NOP58	NUPL2	NLRP3	FLNA	DDX39A	RPAIN	NUP205	F2	TBRG1	KPNA6	KPNA5	NUP107	KPNA4	KPNA3	KPNA2	MYBBP1A	KPNA1	NUP98	TNF	NUP160	NFKBIE	CDH1	STRADB	CALR	UHMK1
NEGATIVE_REGULATION_OF_IMMUNE_SYSTEM_PROCESS	http://www.broadinstitute.org/gsea/msigdb/cards/NEGATIVE_REGULATION_OF_IMMUNE_SYSTEM_PROCESS	PTPRC	LST1	SLA2	INHA	SOCS5	FOXP3	SPINK5	THY1	TGFB2	INHBA	TARBP2	LAX1	SFTPD	GLMN
REGULATION_OF_PROTEIN_POLYMERIZATION	http://www.broadinstitute.org/gsea/msigdb/cards/REGULATION_OF_PROTEIN_POLYMERIZATION	NCK2	CDC42EP2	NCK1	TPPP	MAPT	ARF6	MAPRE1	TMSB4Y	LATS1	RASA1	CDC42EP5
POSITIVE_REGULATION_OF_RNA_METABOLIC_PROCESS	http://www.broadinstitute.org/gsea/msigdb/cards/POSITIVE_REGULATION_OF_RNA_METABOLIC_PROCESS	MMS19	HNRNPAB	NCBP1	XRCC6	FOXO1	RORB	FOXO3	MED21	TGFB1	CITED2	EPC1	SMARCD3	MDFIC	FOXF1	SMARCD1	GATA4	FOXF2	SUPT5H	BCL10	MYO6	PCBD2	RXRA	MED12	ARID1A	MED14	MED13	ARNTL	ELL3	TRERF1	PPARGC1B	HIF1A	HNF4A	MED17	TFAP2B	SMARCA1	CRTC1	ELK1	AFAP1L2	PLAGL1	FOXH1	MAML3	TCF4	RUNX1	TCF3	ARHGEF10L	UTF1	EPAS1	MAP2K3
RESPONSE_TO_LIGHT_STIMULUS	http://www.broadinstitute.org/gsea/msigdb/cards/RESPONSE_TO_LIGHT_STIMULUS	RP1	COPS3	BRSK1	NR2E3	OPN1SW	ABCA4	GPX1	PDE6B	ERCC8	ERCC5	ERCC6	MC1R	CDKN2D	BCL3	SERPINB13	ERCC3	ERCC4	IVL	FEN1	ERCC2	UNC119	REV1	TRPC3	FECH	RELA	UBE4B	NF1	GTF2H2	SAG	PITPNM1	RPAIN	POLD1	GRM6	IL12A	PDC	DDB2	MAPK8	CACNA1F	IL12B	SCARA3	ELANE	DYNLRB1	CLOCK	OPN4	RHO	GRK1
POSITIVE_REGULATION_OF_CYTOKINE_BIOSYNTHETIC_PROCESS	http://www.broadinstitute.org/gsea/msigdb/cards/POSITIVE_REGULATION_OF_CYTOKINE_BIOSYNTHETIC_PROCESS	TLR1	TLR3	TNFRSF8	TLR4	TLR6	TLR7	TLR8	TLR9	AZU1	APOA2	LTB	SPN	EBI3	CD28	BCL10	PRG3	IL27	CEBPG	IL9	CD276	EREG	GLMN	IL12B	IRF4	ELANE
NEGATIVE_REGULATION_OF_TRANSCRIPTION_DNA_DEPENDENT	http://www.broadinstitute.org/gsea/msigdb/cards/NEGATIVE_REGULATION_OF_TRANSCRIPTION_DNA_DEPENDENT	FST	TCEAL1	ZNF254	EPC1	SIN3A	ZNF396	SUPT5H	TWIST2	TWIST1	ZNF593	KDM5B	ZHX1	MECP2	ZHX2	ZNF189	ZHX3	NR0B2	NR0B1	CSDA	FOXN3	PA2G4	ZNF238	SMARCE1	TGIF1	PRDM1	HMGB1	EID1	VPS72	MEIS2	HEXIM2	DRAP1	HEXIM1	BCOR	NKX2-5	TCF25	HELLS	MDFI	HMGB1P10	BMP2	KLF12	KLF10	KLF11	SMAD4	RYBP	SMAD3	SMAD2	FOXP3	HDAC5
MONOVALENT_INORGANIC_CATION_HOMEOSTASIS	http://www.broadinstitute.org/gsea/msigdb/cards/MONOVALENT_INORGANIC_CATION_HOMEOSTASIS	CLN3	SLC9A7	CLCN3	ATP1A3	ATP1A4	PPT1	ATP1A1	ATP1A2	ATP6V1B1	TMPRSS3	BCL2	CLN5	CLN6	SLC9A1
REGULATION_OF_MITOSIS	http://www.broadinstitute.org/gsea/msigdb/cards/REGULATION_OF_MITOSIS	NBN	NEK2	KNTC1	PML	PKMYT1	TTK	ANLN	CDC16	BRSK1	RCC1	TGFB1	PIN1	TRIAP1	CDKN2B	PCBP4	PRMT5	NPM2	BUB1	TGFA	CDK13	EGF	GML	CCNA2	CD28	ZW10	RINT1	CDC23	NUSAP1	BIRC5	UBE2C	CDC25C	ATM	MAD2L1	EREG	EPGN	ZWINT	BUB1B	MAD2L2	CHFR	RAD17	NEK6
CARBOXYLIC_ACID_METABOLIC_PROCESS	http://www.broadinstitute.org/gsea/msigdb/cards/CARBOXYLIC_ACID_METABOLIC_PROCESS	ALDH1L1	PTGS1	SLC7A8	SLC7A9	GGT1	SLC7A4	AGXT	SLC7A5	IDO1	SLC7A6	BBOX1	SLC7A7	GLDC	FAH	GOT2	ASPA	GOT1	PLOD1	SCLY	MAT1A	DDAH2	DDAH1	NANP	ALDH6A1	YARS	DARS	GATM	CSGALNACT1	AARS	QDPR	PLA2G15	GGT5	CDO1	ECI2	PPARGC1A	SARS2	PYCR1	PNPLA8	NPC1	ALOX15B	RARS	CROT	ME1	HACL1	ACADSB	ME3	GCLC	GLUD2
HOMOPHILIC_CELL_ADHESION	http://www.broadinstitute.org/gsea/msigdb/cards/HOMOPHILIC_CELL_ADHESION	CADM3	MPZL2	CADM1	ITGB1	CDH5	CD84	AMIGO1	AMIGO2	PVRL1	ROBO1	TRO	PVRL3	PVRL2	NPTN	PKD1	ROBO2
INTERCELLULAR_JUNCTION_ASSEMBLY	http://www.broadinstitute.org/gsea/msigdb/cards/INTERCELLULAR_JUNCTION_ASSEMBLY	PARD6B	CD9	TLN1	TJP1	GJD3	TLN2	GJA1	GJA4	GJA5	GJC1	VCL
PURINE_NUCLEOTIDE_METABOLIC_PROCESS	http://www.broadinstitute.org/gsea/msigdb/cards/PURINE_NUCLEOTIDE_METABOLIC_PROCESS	ADSS	FIGNL1	OLA1	C16orf7	AK5	ACLY	HPRT1	CTNS	AMPD3	GUK1	PPAT	NDUFS1
PROTEIN_IMPORT	http://www.broadinstitute.org/gsea/msigdb/cards/PROTEIN_IMPORT	PDIA3	PEX6	TNFSF14	PEX3	MXI1	GLI3	TGFB1	PEX7	AIP	AKT1	PEX1	ZFYVE9	TAMM41	IPO5	NCKIPSD	RANBP2	TPR	KPNB1	MCM3AP	NOP58	NLRP3	FLNA	RPAIN	NUP205	PEX26	F2	TOMM20	KPNA6	KPNA5	TOMM22	KPNA4	KPNA3	KPNA2	KPNA1	TNF	NFKBIE	CDH1	CEP57	PEX16	BCL3	PEX14	PEX13	BCL6	PEX12	TNPO1	PEX10	FYB	MDFI
POST_GOLGI_VESICLE_MEDIATED_TRANSPORT	http://www.broadinstitute.org/gsea/msigdb/cards/POST_GOLGI_VESICLE_MEDIATED_TRANSPORT	SCAMP1	SCAMP3	SCAMP2	STX7	OPTN	MON2	KRT18	RAB14	AP3B2	DOPEY2	EXOC5	SNAP23	DOPEY1	STEAP2
REGULATION_OF_INTERFERON_GAMMA_BIOSYNTHETIC_PROCESS	http://www.broadinstitute.org/gsea/msigdb/cards/REGULATION_OF_INTERFERON_GAMMA_BIOSYNTHETIC_PROCESS	INHBA	CEBPG	IL27	CD276	TLR3	IL12B	INHA	TLR7	EBI3	TLR8	TLR9
NEGATIVE_REGULATION_OF_ANGIOGENESIS	http://www.broadinstitute.org/gsea/msigdb/cards/NEGATIVE_REGULATION_OF_ANGIOGENESIS	COL4A3	COL4A2	PML	NPR1	PF4	TNNI3	FOXO4	SPINK5	PLG	SERPINF1	STAB1	IL17F	NPPB
EPITHELIAL_CELL_DIFFERENTIATION	http://www.broadinstitute.org/gsea/msigdb/cards/EPITHELIAL_CELL_DIFFERENTIATION	ELF3	UPK1A	UPK1B	EHF	KRT3	KRT4	UPK3A	SPINK5	UPK2	DMBT1
RESPONSE_TO_STEROID_HORMONE_STIMULUS	http://www.broadinstitute.org/gsea/msigdb/cards/RESPONSE_TO_STEROID_HORMONE_STIMULUS	CALCR	KRT19	GSTM3	GATA3	BRCA2	GHRL	ABCA2	CRIPAK	CD24	BRCA1	PDCD7
MUSCLE_CELL_DIFFERENTIATION	http://www.broadinstitute.org/gsea/msigdb/cards/MUSCLE_CELL_DIFFERENTIATION	KCNH1	BMP4	ACTA1	TBX3	MYEF2	MYOZ1	CBY1	MBNL1	TTN	FOXO4	NOTCH1	SYNE1	KRT19	EREG	MAPK12	MYH11	GLMN	CACNA1H	ADAM12	IFRD1	BOC	IGFBP3
CYTOKINE_METABOLIC_PROCESS	http://www.broadinstitute.org/gsea/msigdb/cards/CYTOKINE_METABOLIC_PROCESS	IL18	TLR1	TNFSF15	TLR3	TNFRSF8	TLR4	TLR6	TLR7	TLR8	TLR9	AZU1	APOA2	NOD1	IL17F	SFTPD	BCL3	LTB	EBI3	SPN	CD28	IL4	BCL10	IL6	PRG3	IL27	CEBPG	IL9	CD276	INHA	FOXP3	SIGIRR	INHBB	INHBA	MAST2	EREG	NLRP12	GLMN	GHRL	IRF4	IL12B	ELANE	GHSR
REGULATION_OF_G_PROTEIN_COUPLED_RECEPTOR_PROTEIN_SIGNALING_PATHWAY	http://www.broadinstitute.org/gsea/msigdb/cards/REGULATION_OF_G_PROTEIN_COUPLED_RECEPTOR_PROTEIN_SIGNALING_PATHWAY	GIT1	RIC8B	RGS16	RGS14	ADRB3	PLCE1	RGS20	ADRB2	RGS11	RGS12	RGS2	RGS3	RGS4	RGS5	GRK6	GIT2	GRK4	RGS9	GRK5	GNG4	RAMP1	GNG7	GRK1
REGULATION_OF_TRANSLATION	http://www.broadinstitute.org/gsea/msigdb/cards/REGULATION_OF_TRANSLATION	METAP1	EIF2C1	TLR1	EIF5	EIF5A	TLR3	EIF2A	TLR4	TLR6	TLR7	IL10	TLR8	TLR9	YBX2	APOA2	DDX25	HRSP12	EIF1	EIF2B2	LTB	SAMD4A	EBI3	SPN	EIF2B5	BCL10	PRG3	IL29	IL27	NDUFA13	EIF1B	INHA	BOLL	SIGIRR	INHBB	INHBA	EIF4A3	EIF4G2	EIF4G3	EIF2AK1	MAST2	EREG	TRNAU1AP	MTRF1	EIF4A2	BACE2	HSPB1	GHRL	IL12B
INTERLEUKIN_8_BIOSYNTHETIC_PROCESS	http://www.broadinstitute.org/gsea/msigdb/cards/INTERLEUKIN_8_BIOSYNTHETIC_PROCESS	BCL10	APOA2	NOD1	PRG3	IL17F	BCL3	TLR4	ELANE	TLR7	TLR8
DEFENSE_RESPONSE	http://www.broadinstitute.org/gsea/msigdb/cards/DEFENSE_RESPONSE	KLRC4	KLRC2	ADORA3	KLRC3	CADM1	S100A8	AIF1	S100A7	S100A9	HDAC7	ADORA1	CFP	CD48	LILRA1	LILRA2	LILRA3	LTB4R	CHRNA7	IFNK	F11R	CRTAM	C5AR1	NCF2	NCF1	VPS45	DCDC2	COLEC12	CD40	CCR9	WFDC12	LILRB2	CCR7	CCR6	CCR5	LILRB5	CD40LG	CCR4	LILRB3	CCR3	CX3CR1	CCR2	MST1R	PLA2G2E	CLEC5A	PLA2G2D	LALBA	TPST1	AFAP1L2
FATTY_ACID_BIOSYNTHETIC_PROCESS	http://www.broadinstitute.org/gsea/msigdb/cards/FATTY_ACID_BIOSYNTHETIC_PROCESS	PTGES3	PRG3	FADS1	PTGS1	MCAT	FADS2	CD74	BRCA1	MIF	OXSM	PTGDS	LTA4H	HPGD	DEGS1
CALCIUM_MEDIATED_SIGNALING	http://www.broadinstitute.org/gsea/msigdb/cards/CALCIUM_MEDIATED_SIGNALING	EGFR	PIKFYVE	NUDT4	IL8	SLA2	SPHK1	TRAT1	BTK	CAMKK2	LAT	CDH13	LAT2	PLCE1	NMUR1	NMUR2	RGN
I_KAPPAB_KINASE_NF_KAPPAB_CASCADE	http://www.broadinstitute.org/gsea/msigdb/cards/I_KAPPAB_KINASE_NF_KAPPAB_CASCADE	RPL17	SLC44A2	VAPA	TBK1	TSPAN6	TNFSF15	TNFSF14	TLR6	MAP3K7	NLRC3	TMEM9B	MYD88	MIER1	BUD31	GPR89A	EDARADD	BCL10	BST2	GOLT1B	RELA	FADD	CD40	TRIM38	VOPP1	ATP2C1	MIB2	RIPK2	ERC1	TNFAIP3	NEK6	IRAK1BP1	PPP5C	TRAF2	LITAF	PTPLAD1	UBE2V1	CXXC5	TAB2	OTUD7B	TRAF6	TRAF5	CFLAR	CARD8	CARD9	LGALS1	NDFIP1	NDFIP2	MALT1
NUCLEOSOME_ASSEMBLY	http://www.broadinstitute.org/gsea/msigdb/cards/NUCLEOSOME_ASSEMBLY	RSF1	SET	SMARCA5	NAP1L1	NAP1L3	NAP1L2	CHAF1A	NAP1L4	CHAF1B	ASF1A
TUBE_DEVELOPMENT	http://www.broadinstitute.org/gsea/msigdb/cards/TUBE_DEVELOPMENT	KCNMB4	BCL10	GCLC	PDPN	NKX2-6	LMO4	KEL	VANGL2	CELSR1	SOD1	GLI2	GCLM	TINAG	SHH	KCNMB2	CALCA	NOTCH4	SFTPD
CELL_CYCLE_PROCESS	http://www.broadinstitute.org/gsea/msigdb/cards/CELL_CYCLE_PROCESS	XRCC2	AURKA	CDC16	CUL3	CUL2	CUL5	DDX11	STAG3	CCNA1	CDCA5	CCNA2	CUL1	ANAPC5	RAN	RINT1	ANAPC4	POLE	LIG3	SKP2	TBRG4	ESPL1	PIM2	DCTN3	BOLL	SUN2	DCTN2	RAD1	REC8	MAD2L1	ZWINT	CNTROB	MAD2L2	NEK6	NEK2	MRE11A	CHEK1	RCC1	PIN1	DUSP13	SAC3D1	FBXO5	PBRM1	ARAP1	PAPD7	SSSCA1	CDC23	TPD52L1	NDC80
PRODUCTION_OF_MOLECULAR_MEDIATOR_OF_IMMUNE_RESPONSE	http://www.broadinstitute.org/gsea/msigdb/cards/PRODUCTION_OF_MOLECULAR_MEDIATOR_OF_IMMUNE_RESPONSE	IL4	TRAF2	PTPRC	DEFB103A	MALT1	TNFSF13	FOXP3	TGFB1	MAP3K7	APOA2	APOA1	CD40LG	TRAF6
INTRA_GOLGI_VESICLE_MEDIATED_TRANSPORT	http://www.broadinstitute.org/gsea/msigdb/cards/INTRA_GOLGI_VESICLE_MEDIATED_TRANSPORT	COG3	COPB2	COPG2	NAPG	COPB1	COPZ1	STX16	NAPA	OPTN	GOSR1	COPE	COG2
BEHAVIOR	http://www.broadinstitute.org/gsea/msigdb/cards/BEHAVIOR	CASR	HRAS	ADCY8	CRHBP	OBP2B	CXCL11	ZIC1	CXCL12	IL10	TGFB2	CXCL10	AGTR2	HTR1A	APOE	GALR3	GALR2	RALA	SPN	SYK	PLD1	C5AR1	PIK3CB	PMCH	UBR3	PLAUR	CCR9	MAPK1	CCR8	CCR7	CCR6	CCR5	CCR4	CCR3	CX3CR1	CCR2	ABAT	CARTPT	DEFA1	DYNLRB1	CCL1	CCL3	CCL2	DRD3	PPYR1	CCL8	ITGB2	CX3CL1	CCL5
REGULATION_OF_PROTEIN_METABOLIC_PROCESS	http://www.broadinstitute.org/gsea/msigdb/cards/REGULATION_OF_PROTEIN_METABOLIC_PROCESS	EIF2C1	AURKAIP1	ATP6AP2	LTBP4	TLR1	EIF5	EIF5A	TLR3	TLR4	TLR6	CXCL12	TLR7	SHH	TGFB1	IL10	TLR8	IL31RA	TLR9	APOA2	ATG7	DDX25	TDGF1	HRSP12	EIF1	EIF2B2	SAMD4A	SPN	EBI3	DNAJC1	EIF2B5	EGFR	BCL10	GTPBP4	IL29	IL27	SOCS1	PPARGC1A	BOLL	TRAT1	IL20	EIF2AK1	BACE2	RNF139	HSPB1	EIF2AK3	EIF2AK4	ITLN1	KATNB1
MITOTIC_SISTER_CHROMATID_SEGREGATION	http://www.broadinstitute.org/gsea/msigdb/cards/MITOTIC_SISTER_CHROMATID_SEGREGATION	PAM	KIF25	PDS5B	CDC23	NUSAP1	ESPL1	CENPE	NDC80	SMC4	CHMP1A	NCAPH	DDX11	ZWINT	SMC1A	CDCA5	ZW10
POSITIVE_REGULATION_OF_IMMUNE_RESPONSE	http://www.broadinstitute.org/gsea/msigdb/cards/POSITIVE_REGULATION_OF_IMMUNE_RESPONSE	TRAF2	MBL2	CADM1	BCAR1	TLR8	TGFB2	CFHR1	MAP3K7	KRT1	C2	IFNK	TRAF6	PTPRC	CRTAM	IL29	SLA2	MALT1	NFAM1	TRAT1	CD1D	THY1	UBE2N	LAT2	EREG	FYN	IKBKG	IL12A	IL12B	CD79A
VITAMIN_TRANSPORT	http://www.broadinstitute.org/gsea/msigdb/cards/VITAMIN_TRANSPORT	GC	SLC22A16	CUBN	PDPN	TCN2	SLC19A1	TCN1	FOLR3	FOLR2	FOLR1	SLC22A4	SLC22A5	SLC46A1
PHAGOCYTOSIS	http://www.broadinstitute.org/gsea/msigdb/cards/PHAGOCYTOSIS	SPACA3	ADORA2A	GULP1	COLEC12	ADORA1	ELMO1	AHSG	AZU1	CORO1C	GATA2	DOCK1	FCN2	FCGR1A	FCN1	SFTPD	CLEC7A	CD14
NEGATIVE_REGULATION_OF_CELLULAR_PROCESS	http://www.broadinstitute.org/gsea/msigdb/cards/NEGATIVE_REGULATION_OF_CELLULAR_PROCESS	DLC1	AIF1	MXI1	ZNF254	CIAPIN1	MAGED1	CUL3	EPC1	CUL2	CUL5	ZNF396	FAS	DDAH2	CUL1	MAP2K6	CGRRF1	OPA1	BRAF	CRYAA	CRYAB	KDM5B	ZHX1	MECP2	ZHX2	ZHX3	BRAP	BCL2L10	THY1	SSTR4	SSTR5	NME5	NME2	SSTR2	SIRPG	SSTR3	EIF2AK1	ADAMTS8	ZNF238	SSTR1	NME1	BACE2	TGIF1	MAPK8	ATPIF1	ADAMTS1	EIF2AK2	MYO18A	EIF2AK3
PROTEOGLYCAN_BIOSYNTHETIC_PROCESS	http://www.broadinstitute.org/gsea/msigdb/cards/PROTEOGLYCAN_BIOSYNTHETIC_PROCESS	CSGALNACT2	HS3ST5	NDST1	CSGALNACT1	CHST3	GLCE	CHST7	CHST9	CHST12	CHST8	CHST11	CHST13	HS6ST1	EXT1	HS3ST3B1
REGULATION_OF_DNA_METABOLIC_PROCESS	http://www.broadinstitute.org/gsea/msigdb/cards/REGULATION_OF_DNA_METABOLIC_PROCESS	SMARCAD1	NBN	ENPP7	MRE11A	WRNIP1	TIPIN	UBE2V1	UBE2V2	TNFSF13	TERF2IP	IL7R	GLI2	TGFB1	CDT1	GLI1	SET	TSPYL2	CDC45	TLK1	TLK2	ERCC4	TERF2	ERCC1	IL4	CDC6	GTPBP4	CCDC88A	NF2	POLH	CEBPG	GMNN	PIF1	S100A11	RAD9A	PRKCG	ATR	PPARGC1A	RAD50	CDK2	RAD51	UBE2N	EREG	KPNA2	RAD17	KPNA1
LOCOMOTORY_BEHAVIOR	http://www.broadinstitute.org/gsea/msigdb/cards/LOCOMOTORY_BEHAVIOR	HRAS	CXCL11	CXCL12	IL10	TGFB2	CXCL10	RALA	SPN	SYK	PLD1	C5AR1	PIK3CB	PLAUR	CCR9	MAPK1	CCR8	CCR7	CCR6	CCR5	CCR4	CCR3	CCR2	CX3CR1	DEFA1	CCL1	CCL3	CCL2	CCL8	ITGB2	CX3CL1	CCL5	CCL7	DOCK2	KAL1	CKLF	SFTPD	AIMP1	DEFB1	DEFB4A	NOVA1	MAP2K1	CXCL14	CXCL13	LTB4R2	FPR2	XCL1	PLAU	CXCR3
RNA_ELONGATION	http://www.broadinstitute.org/gsea/msigdb/cards/RNA_ELONGATION	ADRM1	ERCC6	ELL	GTF2F2	TCEB2	CDK9	SUPT4H1	SUPT5H	ELL3	ELL2
REGULATION_OF_CELL_ADHESION	http://www.broadinstitute.org/gsea/msigdb/cards/REGULATION_OF_CELL_ADHESION	ARHGDIG	EMCN	ACVRL1	IL18	CX3CL1	PTEN	MAGI2-IT1	AZU1	CD47	MIA3	CDKN2A	SAA1	PRSS2	TGFBI	TGM2	B4GALNT2	RASA1	SPN	ARHGDIA	ARHGDIB	KNG1	CYTH1	GTPBP4	ADAM10	NF2	IL8	NF1	DLL1	CDK6	CDH13	SIRPG	RND1	TSC1	CYTIP	IL12A	IL12B	ALOX12
REGULATION_OF_DEVELOPMENTAL_PROCESS	http://www.broadinstitute.org/gsea/msigdb/cards/REGULATION_OF_DEVELOPMENTAL_PROCESS	HDAC7	CIAPIN1	SART1	BTK	MAGED1	CUL3	CUL2	MAP3K5	CUL5	FAS	DDAH2	CUL1	CRTAM	OPA1	BRAF	CRYAA	CRYAB	MYH9	BCL2L11	BCL2L10	THY1	MAPK1	NME5	NME2	NME3	SSTR3	SERPINF1	IFNB1	NME1	F2	MAPK8	UNC13B	MYO18A	TNFRSF6B	BCL2L2	PPT1	HSPA1B	BCL2L1	NPHP3	PEA15	IFNA2	CDC42EP2	CDC42EP1	IL17F	ZAP70	DIABLO	ARAP1	ARAP3
MEMBRANE_LIPID_BIOSYNTHETIC_PROCESS	http://www.broadinstitute.org/gsea/msigdb/cards/MEMBRANE_LIPID_BIOSYNTHETIC_PROCESS	IMPA1	SGMS2	GBGT1	SGMS1	CERS5	PIGK	ST6GALNAC6	APOA1	PIGF	PIGG	LCAT	PIGH	PIGB	PIGC	PCYT2	AGPAT2	PIGA	AGPAT1	PIGZ	PIGY	PIK3C2A	UGCG	PIGV	PI4KA	PIGU	PIGT	PIGS	PI4KB	CHPT1	PIGO	PI4K2A	CD81	PGS1	GPAA1	ST8SIA1	ST8SIA3	DGKE	LPCAT1	B3GNT5	PEMT	ETNK1	PCYT1B	FADS1	LARGE	ST8SIA5	CERS1	DPM1	DPM2
REGULATION_OF_T_CELL_ACTIVATION	http://www.broadinstitute.org/gsea/msigdb/cards/REGULATION_OF_T_CELL_ACTIVATION	IL18	SPINK5	SART1	CD47	SFTPD	ZAP70	CD24	EBI3	CD28	IL4	PTPRC	SIT1	CD3E	IL7	IL27	CD276	SOCS5	IL21	THY1	NCK2	LAT	SIRPG	LAX1	NCK1	LCK	GLMN	IL12B	ICOSLG
CELLULAR_MORPHOGENESIS_DURING_DIFFERENTIATION	http://www.broadinstitute.org/gsea/msigdb/cards/CELLULAR_MORPHOGENESIS_DURING_DIFFERENTIATION	ALS2	NRP2	RTN4	NRP1	RORB	LRRC4C	PAX2	GLI2	SHH	ROBO1	APOE	MAPT	CEP290	POU4F1	ROBO2	SEMA3B	UNC5C	SPON2	NRXN3	BAIAP2	OTX2	NRXN1	SLIT1	SLIT2	THY1	AMIGO1	NRL	SEMA4F	OPHN1	SIAH1	CNTN4	UBB	PARD3	CDK5R1	RTN4RL1	KAL1	BAI1	RTN4RL2	PARD6B	KLK8	DPYSL5	NTNG1	NTNG2	YWHAH	S100B	MAP1S	CYFIP1	FEZ2
NEGATIVE_REGULATION_OF_GROWTH	http://www.broadinstitute.org/gsea/msigdb/cards/NEGATIVE_REGULATION_OF_GROWTH	DLC1	DCBLD2	ING5	ING4	BMP10	PML	OSGIN1	CDHR2	PPT1	TGFB1	ACVR1B	TSPYL2	CDKN2A	CDKN2C	CDKN2D	SERTAD3	CDA	BCL6	NDUFS3	SERTAD2	ENO1	IP6K2	KLK8	SMAD4	TP53	SMAD3	NDUFA13	RB1	CAPRIN2	RERG	INHBA	PPP1R9B	CDKN1A	CDKN1B	BBC3	ALOX15B	CDKN2AIP	PTCH1	APBB2	APBB1
MEIOTIC_CELL_CYCLE	http://www.broadinstitute.org/gsea/msigdb/cards/MEIOTIC_CELL_CYCLE	XRCC2	MRE11A	CHEK1	SPO11	SYCP1	RAD21	DUSP13	HSPA2	RAD51B	NPM2	STAG3	TUBG1	RAD51D	CCNA1	TAF1L	ZW10	MSH5	MSH4	LIG3	PIM2	RAD52	RAD54L	LEPREL4	ATM	RAD50	SMC3	BOLL	RAD51	RAD1	REC8	EREG	TOP3A	RAD54B	DMC1	SMC1A
SPERM_MOTILITY	http://www.broadinstitute.org/gsea/msigdb/cards/SPERM_MOTILITY	GAPDHS	SLC22A16	SMCP	ROPN1B	ATP1A3	ATP1A4	TNP1	ATP1A1	ATP1A2	GAS8	AKAP4
CYTOKINE_PRODUCTION	http://www.broadinstitute.org/gsea/msigdb/cards/CYTOKINE_PRODUCTION	CADM1	ATP6AP2	IL18	TLR1	TLR3	TLR4	TLR6	TLR7	TLR8	TGFB2	TLR9	MAP3K7	NOD2	APOA2	NLRC4	APOA1	NOD1	IFNG	CHRNA7	LTB	SPN	EBI3	BCL10	CRTAM	PRG3	IL27	INHA	NLRP3	NLRP2	SIGIRR	INHBB	CARD11	INHBA	MAST2	HIF1A	EREG	CD40LG	IL12A	GHRL	IL12B	TRAF2	TNFRSF8	AFAP1L2	ABCA1	PYDC1	CALCA	AZU1	INS
CELLULAR_CATABOLIC_PROCESS	http://www.broadinstitute.org/gsea/msigdb/cards/CELLULAR_CATABOLIC_PROCESS	PGD	HNRNPD	RNASEH1	RNF217	GLDC	ISG20	FAH	GOT2	GOT1	DDAH2	DDAH1	ANAPC2	ANAPC5	ANAPC4	OLA1	UBR3	PGLS	NNT	UHRF2	COLQ	UBR5	MGAM	FBXL4	AMFR	MPST	HSD17B11	ALDOA	HACL1	HSD17B14	PFKFB1	PABPC4	ALDOB	PPT1	HSPA1B	ASL	HADHB	ARG1	ARIH1	GAD2	CDA	GCSH	ALDH4A1	NTHL1	GAD1	FBXO7	NPLOC4	CYP46A1	GUSB
MITOTIC_CELL_CYCLE	http://www.broadinstitute.org/gsea/msigdb/cards/MITOTIC_CELL_CYCLE	SIK1	PRC1	DBF4	KNTC1	TTK	PKMYT1	AURKA	CDC16	FOXO4	TTN	TGFB1	CUL3	CUL2	CUL5	CDKN2A	DDX11	CDKN2B	CDKN2C	TARDBP	CDKN2D	CCNA2	CDCA5	CUL1	ANAPC5	RAN	POLE	ANAPC4	RINT1	SKP2	TBRG4	ESPL1	DCTN3	FOXN3	SUN2	DCTN2	MAD2L1	ZWINT	CLIP1	AKAP8	STMN1	MAD2L2	RAD17	NEK6	PPP5C	PAM	NEK2	ANLN	ANAPC10
MESODERM_DEVELOPMENT	http://www.broadinstitute.org/gsea/msigdb/cards/MESODERM_DEVELOPMENT	TBX6	SECTM1	IKZF3	TBX3	IKZF1	HCK	BMX	SMAD2	TRIM15	SNAI2	SLIT2	BTK	T	TCF21	EYA2	GDF11	JAK2	TIE1	TCF15	KLF4	MATK	MEST
CELLULAR_BIOSYNTHETIC_PROCESS	http://www.broadinstitute.org/gsea/msigdb/cards/CELLULAR_BIOSYNTHETIC_PROCESS	RPL18	ALAD	RPL19	EIF2C1	MRPL41	RPL14	ADCY7	RPL13	PTGS1	RPL15	BBOX1	PLOD1	ASMTL	EIF1AX	HRSP12	SULT1A2	RPL11	DDAH2	EIF2B2	EIF2B3	EIF2B4	EIF2B5	MRPL52	MRPL51	YARS	GATM	CSGALNACT1	AARS	EIF2S3	C16orf7	PPARGC1A	GLCE	SARS2	BOLL	RPS19	EIF2AK1	RPS17	RARS	BACE2	RPS12	HSD11B2	RPS10	RPS11	EXT1	EIF2AK3	HS3ST3B1	EIF2AK4	ADSS
ORGANIC_ACID_METABOLIC_PROCESS	http://www.broadinstitute.org/gsea/msigdb/cards/ORGANIC_ACID_METABOLIC_PROCESS	ALDH1L1	PTGS1	SLC7A8	SLC7A9	GGT1	SLC7A4	AGXT	SLC7A5	IDO1	BBOX1	SLC7A6	GLDC	SLC7A7	FAH	GOT2	ASPA	GOT1	SCLY	PLOD1	MAT1A	DDAH2	DDAH1	NANP	ALDH6A1	YARS	DARS	GATM	CSGALNACT1	AARS	PLA2G15	QDPR	GGT5	CDO1	PPARGC1A	ECI2	SARS2	PYCR1	PNPLA8	NPC1	ALOX15B	RARS	CROT	MPST	ME1	HACL1	ACADSB	ME3	GCLC
POSITIVE_REGULATION_OF_MULTICELLULAR_ORGANISMAL_PROCESS	http://www.broadinstitute.org/gsea/msigdb/cards/POSITIVE_REGULATION_OF_MULTICELLULAR_ORGANISMAL_PROCESS	CADM1	ATP6AP2	BCAR1	IL18	FST	TNFSF13	TLR8	TGFB1	SART1	TGFB2	MAP3K7	CFHR1	CD47	NOD2	IFNG	IFNK	EBI3	SPACA3	CRTAM	IL29	CD3E	SLA2	NFAM1	SOCS5	IL21	TRAT1	THY1	UBE2N	CARD11	PROK2	NCK2	LAT2	SIRPG	EREG	CD40LG	NCK1	LCK	IL12A	IL12B	ICOSLG	MBL2	TRAF2	AFAP1L2	CALCA	MIA3	ZAP70	KRT1	CD24
ACTIVATION_OF_NF_KAPPAB_TRANSCRIPTION_FACTOR	http://www.broadinstitute.org/gsea/msigdb/cards/ACTIVATION_OF_NF_KAPPAB_TRANSCRIPTION_FACTOR	BCL10	TNF	RELA	UBE2V1	EDA2R	PRDX3	UBE2N	PRKCQ	CARD11	NOD2	NLRC3	NPM1	PYCARD	EDA	IKBKB	ERC1	CAMK2A	MAP3K13
BLOOD_COAGULATION	http://www.broadinstitute.org/gsea/msigdb/cards/BLOOD_COAGULATION	GGCX	F2RL2	F2RL3	ADORA2A	F13A1	GNA12	PABPC4	PF4	ITGB3	MMRN1	LMAN1	MAGI2-IT1	GP9	F13B	SERPINE1	GP1BA	ENTPD1	KNG1	PLAT	F12	L3MBTL4	F10	F8	F9	ITGA2	C4BPB	F7	WAS	TMPRSS6	PLG	PROC	VWF	THBD	CD36	HNF4A	F5	GNAQ	CD40LG	CD59	F2	TFPI	PROS1	F2R
REGULATION_OF_CELLULAR_COMPONENT_ORGANIZATION_AND_BIOGENESIS	http://www.broadinstitute.org/gsea/msigdb/cards/REGULATION_OF_CELLULAR_COMPONENT_ORGANIZATION_AND_BIOGENESIS	EIF2C1	EIF5	EIF5A	LRRC4C	CXCL12	GATA2	PACSIN3	APOE	ROBO1	HRSP12	TLK1	ROBO2	EIF1	TLK2	EIF2B2	EIF2B5	MYH9	PPARGC1A	BOLL	NEBL	THY1	HSPB1	EIF2AK3	EIF2AK4	FGD2	FGD1	HMGB1	KATNB1	ARF6	PPT1	MTIF2	MTIF3	AHSG	EIF3C	EIF3D	IRAK3	EIF3A	CDC42EP2	CDC42EP1	EIF3G	EIF3H	EIF3E	EIF3F	RAC1	SFTPD	EIF3I	ARAP1	CLASP1
COFACTOR_CATABOLIC_PROCESS	http://www.broadinstitute.org/gsea/msigdb/cards/COFACTOR_CATABOLIC_PROCESS	SDHA	BLVRA	SDHB	NNT	ALDH1L1	ACO2	SDHC	SDHD	UGT1A1	PDHB
CELL_CYCLE_PHASE	http://www.broadinstitute.org/gsea/msigdb/cards/CELL_CYCLE_PHASE	XRCC2	DBF4	KNTC1	PKMYT1	TTK	AURKA	CDC16	FOXO4	TTN	TGFB1	CUL3	CUL2	CUL5	RAD21	CDKN2A	DDX11	CDKN2B	CDKN2C	CDKN2D	TARDBP	STAG3	CCNA1	CDCA5	CCNA2	CUL1	ANAPC5	RAN	RINT1	POLE	ANAPC4	LIG3	SKP2	TBRG4	ESPL1	PIM2	DCTN3	FOXN3	BOLL	DCTN2	RAD1	REC8	MAD2L1	TIMELESS	ZWINT	CLIP1	AKAP8	MAD2L2	NEK6
CELLULAR_PROTEIN_COMPLEX_DISASSEMBLY	http://www.broadinstitute.org/gsea/msigdb/cards/CELLULAR_PROTEIN_COMPLEX_DISASSEMBLY	UPF1	MTERF	TNP1	ETF1	HMGA1	TTF2	MAZ	SET	SMARCE1	MTRF1	HRSP12	SUPT16H	NRG1
RHYTHMIC_PROCESS	http://www.broadinstitute.org/gsea/msigdb/cards/RHYTHMIC_PROCESS	ENOX2	SPRR2G	SPRR2F	SPRR2E	SPRR2C	SPRR2D	SPRR2A	SPRR2B	PER2	AANAT	PER1	EIF2B2	CRY1	EIF2B4	EIF2B5	FOXL2	EGR3	ARNTL	SOD1	PTGDS	EREG	TIMELESS	HTR7	HEBP1	CARTPT	BMPR1B	CLOCK	OPN4	MTNR1A
MONOCARBOXYLIC_ACID_METABOLIC_PROCESS	http://www.broadinstitute.org/gsea/msigdb/cards/MONOCARBOXYLIC_ACID_METABOLIC_PROCESS	PTGES3	ACOX2	PPARA	PPARD	CYP2J2	ALDH1L1	PTGS1	ACOT2	ACOT1	AGXT	ACOT4	BBOX1	ACN9	MSMO1	ACOX3	ACOT9	AKR1C3	AKR1C2	MTHFD2	CYP39A1	PTGES	ACOT12	GNPAT	AKR1C1	ACADM	PRG3	ALDH5A1	ACADS	CSGALNACT1	PLA2G15	ADIPOR2	ADIPOR1	ECI2	PPARGC1A	ACADVL	HAO1	PNPLA8	NPC1	PTGDS	ALOX15B	HAO2	SLC27A6	AKR1D1	SLC27A2	SLC27A5	CROT	ALOX12	DEGS1
MULTICELLULAR_ORGANISMAL_DEVELOPMENT	http://www.broadinstitute.org/gsea/msigdb/cards/MULTICELLULAR_ORGANISMAL_DEVELOPMENT	MEF2C	MEF2B	HRAS	GDA	MEF2A	BTD	PPP2R5D	RORB	MYLIP	SART1	BTK	CUL7	MC1R	SH3GL3	BRAF	PDPN	RREB1	LIG1	MYH3	UGCG	LIG3	MYH7	MYH6	MYH9	MARK4	PROX1	THY1	DOC2A	TAGLN	SERPINF1	F2	FOXG1	ZNF384	ROR2	SHOX	PMP22	EIF2AK3	SH3GL2	SH3GL1	OSTF1	AMTN	SERF1B	CACNB2	T	ARIH2	ATN1	KAL1	IL17F
IMMUNE_EFFECTOR_PROCESS	http://www.broadinstitute.org/gsea/msigdb/cards/IMMUNE_EFFECTOR_PROCESS	MBL2	TRAF2	CADM1	IL28RA	BNIP3	RSAD2	APOBEC3G	TNFSF13	TLR7	APOBEC3F	CD74	TGFB1	TLR8	MAP3K7	CFHR1	APOA2	APOA1	FCN2	BCL2	FCN1	KRT1	C2	TRAF6	IL4	PTPRC	CRTAM	IL29	SLA2	DEFB103A	CEBPG	MALT1	FOXP3	NCR1	TARBP2	CD40LG	BNIP3L	IL12A	IL12B
CELL_CELL_SIGNALING	http://www.broadinstitute.org/gsea/msigdb/cards/CELL_CELL_SIGNALING	PGF	PGR	HTR1B	GRIN2B	HTR1D	HTR1F	HTR1E	PTPRJ	SCN2B	KIF5A	GRIN2A	BSN	MAPK1	SSTR2	SIRPG	GRB10	SSTR3	DOC2A	SSTR1	PMP22	GRAP2	SCN1B	ADCYAP1	HCRTR2	IL17C	HCRTR1	IFNA2	IL17A	IL17B	SYPL1	IFNA7	UNC119	NTF4	NTF3	KLF10	KCNK3	RAPSN	AREG	ASIP	CHRNE	FGF6	FGF5	GLRA1	FAM3D	FGF9	FAM3B	LNPEP	NMUR1
CELL_CYCLE_CHECKPOINT_GO_0000075	http://www.broadinstitute.org/gsea/msigdb/cards/CELL_CYCLE_CHECKPOINT_GO_0000075	NBN	ZAK	HUS1	PML	TIPIN	KNTC1	TTK	CHEK1	CHEK2	BRSK1	CCNG2	TGFB1	CDT1	CCNE2	TRIAP1	CDC45	CDKN2A	CDKN2B	PCBP4	BUB1	FANCG	ERCC3	GML	ATRIP	CCNA2	ERCC2	ZW10	CDC6	DDB1	RINT1	BIRC5	RAD9A	ATR	RB1	ATM	FOXN3	NEK11	RBBP8	NAE1	RAD1	MAD2L1	XPC	ZWINT	BUB1B	CHFR	MAD2L2	SMC1A	RAD17
REGULATION_OF_TRANSCRIPTION_FROM_RNA_POLYMERASE_II_PROMOTER	http://www.broadinstitute.org/gsea/msigdb/cards/REGULATION_OF_TRANSCRIPTION_FROM_RNA_POLYMERASE_II_PROMOTER	FST	HIRA	MED23	MED21	MED20	ZNF254	CITED1	CITED2	EPC1	MED26	MED27	TRAK1	SUPT5H	TWIST1	IKBKAP	YY1	RXRA	MECP2	MED12	MED14	HNF4G	MED13	TAF6L	PPARGC1B	UHRF1	HNF4A	MTF1	ZNF238	MED17	SMARCAL1	TGIF1	PRDM1	KAT2A	CRTC1	ZNF76	VPS72	PLAGL1	FOXH1	HEXIM2	DRAP1	HEXIM1	HTATSF1	MAML3	VEZF1	TCF25	NKX2-5	MDFI	HMGB1P10
PROTEOGLYCAN_METABOLIC_PROCESS	http://www.broadinstitute.org/gsea/msigdb/cards/PROTEOGLYCAN_METABOLIC_PROCESS	SGSH	CSGALNACT2	HS3ST5	NDST1	CSGALNACT1	CHST3	GLCE	LECT1	CHST7	HPSE	CHST9	CHST12	IL17F	CHST11	CHST8	CHST14	CHST13	HS6ST1	EXT1	B4GALT7	HS3ST3B1
DEFENSE_RESPONSE_TO_VIRUS	http://www.broadinstitute.org/gsea/msigdb/cards/DEFENSE_RESPONSE_TO_VIRUS	PTPRC	TARBP2	IL29	BCL2	BNIP3L	IL28RA	RSAD2	BNIP3	APOBEC3G	APOBEC3F	TLR7	TLR8
REGULATION_OF_PH	http://www.broadinstitute.org/gsea/msigdb/cards/REGULATION_OF_PH	CLN3	CLCN3	SLC9A7	ATP1A3	ATP1A4	PPT1	ATP1A1	ATP1A2	ATP6V1B1	BCL2	CLN5	CLN6	SLC9A1
CHROMOSOME_SEGREGATION	http://www.broadinstitute.org/gsea/msigdb/cards/CHROMOSOME_SEGREGATION	PAM	KIF25	LATS1	NCAPH	DDX11	INCENP	TOP2A	CDCA5	PAPD7	ZW10	PDS5B	NUSAP1	CENPF	CDC23	CENPE	ESPL1	NDC80	PMF1	SRPK1	MIS12	BRCA1	SMC4	CHMP1A	REC8	PSEN1	RIOK3	ZWINT	PSEN2	ARL8A	ARL8B	SMC1A	NEK6
REGULATION_OF_CHROMOSOME_ORGANIZATION_AND_BIOGENESIS	http://www.broadinstitute.org/gsea/msigdb/cards/REGULATION_OF_CHROMOSOME_ORGANIZATION_AND_BIOGENESIS	UBE2N	SET	PIF1	TLK1	TLK2	TERF2IP	PPARGC1A	ERCC4	TERF2	ERCC1
LEUKOCYTE_ACTIVATION	http://www.broadinstitute.org/gsea/msigdb/cards/LEUKOCYTE_ACTIVATION	CADM1	ELF4	PREX1	IL18	JAG2	TLR4	TNFSF13	HDAC7	TPD52	SPINK5	TGFB1	SART1	CD47	NLRC3	EBI3	SPACA3	CRTAM	SIT1	PRG3	CD3D	CD3E	IL27	SLA2	SOCS5	NFAM1	INHA	IL21	THY1	INHBA	NCK2	SIRPG	LAT2	LAX1	CD40LG	NCK1	LCK	IL12A	IL12B	NHEJ1	ICOSLG	LST1	CX3CL1	AZU1	INS	SFTPD	CD2	ZAP70	CD4
INTERLEUKIN_1_SECRETION	http://www.broadinstitute.org/gsea/msigdb/cards/INTERLEUKIN_1_SECRETION	CARD8	NOD2	NLRC4	APOA1	NLRP12	PYCARD	ABCA1	PYDC1	NLRP3	NLRP2
ELECTRON_TRANSPORT_GO_0006118	http://www.broadinstitute.org/gsea/msigdb/cards/ELECTRON_TRANSPORT_GO_0006118	HCCS	CYP24A1	OXA1L	UQCRC1	CYB5R2	ENOX2	PGD	DUOX2	DUOX1	PDIA5	PPOX	AKR1C3	PLOD1	FXN	GPX4	SPR	LOXL1	WWOX	AKR1C1	TXNL1	ALDH5A1	NCF4	GRHPR	CDO1	DDO	POR	MTRR	DHRS2	DHRS4	NNT	SURF1	AKR1D1	ALDH9A1	AOC3	ME3	CYP1B1	GLUD2	ADH7	ALDH3A1	SCO2	NOX4	NOX5	FDXR	CYP4F11	BLVRA	SLC25A12	SDHA	NDOR1
ADAPTIVE_IMMUNE_RESPONSE_GO_0002460	http://www.broadinstitute.org/gsea/msigdb/cards/ADAPTIVE_IMMUNE_RESPONSE_GO_0002460	IL4	TRAF2	PTPRC	CRTAM	CADM1	IL27	SLA2	IL18	TNFSF13	MALT1	SOCS5	FOXP3	TLR8	CD74	TGFB1	IL10	MAP3K7	IL18BP	CD40LG	IL12A	C2	IL12B	TRAF6	EBI3
POSITIVE_REGULATION_OF_DEFENSE_RESPONSE	http://www.broadinstitute.org/gsea/msigdb/cards/POSITIVE_REGULATION_OF_DEFENSE_RESPONSE	TNFRSF1A	CRTAM	EREG	CADM1	IL12A	IFNK	IL12B	CX3CL1	TLR8	CD1D
B_CELL_DIFFERENTIATION	http://www.broadinstitute.org/gsea/msigdb/cards/B_CELL_DIFFERENTIATION	HDAC5	IL4	HDAC4	INHBA	CEBPG	INHA	CD79A	NFAM1	HDAC7	TPD52	HDAC9	NHEJ1
METAL_ION_TRANSPORT	http://www.broadinstitute.org/gsea/msigdb/cards/METAL_ION_TRANSPORT	KCNC1	KCNC4	KCNC3	ATOX1	KCNK7	KCNK6	KCNK5	CHRNA7	KCND3	SCN2B	SCN2A	STIM2	STIM1	SLC34A3	ATP2C1	RYR3	RYR1	SLC40A1	KCNMB3	ORAI1	KCNMB4	SCN1B	KCNA2	KCNA1	KCNA4	HFE	CCL8	KCNA3	KCNA6	CACNB3	CACNB4	KCNA5	KCNJ2	KCNJ3	KCNMB1	KCNMB2	KCNJ1	KCNS3	SLC11A2	KCNS1	SCN9A	SLC30A5	SLC31A2	SLC31A1	TRPC1	CACNA2D1	TRPC4	TRPC3
ENDOTHELIAL_CELL_PROLIFERATION	http://www.broadinstitute.org/gsea/msigdb/cards/ENDOTHELIAL_CELL_PROLIFERATION	CALCA	CDH13	AGGF1	ANG	NF1	TNFSF15	GHRL	AIMP1	ATPIF1	TNFSF12	DLG1	SCG2
NEUROPEPTIDE_SIGNALING_PATHWAY	http://www.broadinstitute.org/gsea/msigdb/cards/NEUROPEPTIDE_SIGNALING_PATHWAY	GLRB	ECEL1	GLRA1	GLRA2	GRP	HCRTR2	HCRTR1	GALR1	NMUR1	GALR3	NMUR2	QRFP	AGRP	NPFF
ACTIN_POLYMERIZATION_AND_OR_DEPOLYMERIZATION	http://www.broadinstitute.org/gsea/msigdb/cards/ACTIN_POLYMERIZATION_AND_OR_DEPOLYMERIZATION	LIMA1	WASF3	WASF1	PREX1	ARF6	EVL	LATS1	CXCL12	DSTN	NCK2	CDC42EP2	ANG	GSN	NCK1	RAC1	CAPG	GHRL	WASL	TMSB4Y	WIPF1	GHSR	RASA1	CDC42EP5
INFLAMMATORY_RESPONSE	http://www.broadinstitute.org/gsea/msigdb/cards/INFLAMMATORY_RESPONSE	ADORA3	S100A8	AIF1	S100A9	IL13	CXCL11	HDAC7	ADORA1	TGFB1	CXCL10	LTB4R	S1PR3	CHRNA7	IL1A	F11R	VPS45	RELA	CD40	CDO1	IL20	TNFAIP6	CCR7	CCR5	CD40LG	CCR4	CCR3	CCR2	RIPK2	NFE2L1	PLA2G2E	PLA2G2D	TPST1	C3AR1	CCL3	ADORA2A	AFAP1L2	CX3CL1	CCL5	CCL4	AHSG	IL17C	IFNA2	RAC1	AIMP1	BLNK	AGER	S100A12	HDAC5
PROTEIN_EXPORT_FROM_NUCLEUS	http://www.broadinstitute.org/gsea/msigdb/cards/PROTEIN_EXPORT_FROM_NUCLEUS	STRADA	NUP214	XPO6	GSK3B	DUSP16	EIF5A	STRADB	XPO7	CALR	NUPL2	UHMK1	BARD1
ACTIVATION_OF_IMMUNE_RESPONSE	http://www.broadinstitute.org/gsea/msigdb/cards/ACTIVATION_OF_IMMUNE_RESPONSE	PTPRC	MBL2	BCAR1	SLA2	MALT1	NFAM1	TRAT1	THY1	CFHR1	UBE2N	LAT2	FYN	IKBKG	KRT1	CD79A	C2	TRAF6
RESPONSE_TO_STRESS	http://www.broadinstitute.org/gsea/msigdb/cards/RESPONSE_TO_STRESS	XRCC4	XRCC3	XRCC2	AIF1	XRCC6	HDAC7	MAP3K4	CTGF	LTB4R	SERPINE1	MAP2K7	CCNA2	MAP2K6	L3MBTL4	TNIK	CGRRF1	LIG1	VPS45	F8	LIG3	F9	LIG4	F7	KAT5	RAD1	EIF2AK1	F5	HNF4A	F2	TFPI	MAPK9	MAPK8	EIF2AK3	GGCX	DCBLD2	RAD23B	RAD23A	PABPC4	DUSP10	HSPA1B	SERPINH1	XAB2	IL17C	HSPA1L	IFNA2	RAC1	NTHL1	RECQL4
RIBONUCLEOPROTEIN_COMPLEX_BIOGENESIS_AND_ASSEMBLY	http://www.broadinstitute.org/gsea/msigdb/cards/RIBONUCLEOPROTEIN_COMPLEX_BIOGENESIS_AND_ASSEMBLY	EIF2C1	CRNKL1	EIF5	DICER1	SNRPD1	EIF5A	SNRPD2	EIF2A	SRSF6	SRSF5	DKC1	RPS3A	EIF1AX	SFSWAP	SRSF9	EIF1	DDX20	EIF2B2	EIF2B3	EIF2B4	EIF2B5	PRPF31	SRPK2	EXOSC7	NOP58	EXOSC2	SF1	EIF2S3	EXOSC3	EIF1B	RRP9	SRSF1	NOP56	BOLL	EIF4G2	EIF4G3	RPS14	EIF4A2	SLU7	HSPB1	GEMIN2	NOP14	EIF2AK3	EIF2AK4	SRSF10	SDAD1	MTIF2	MTIF3
CELLULAR_CATION_HOMEOSTASIS	http://www.broadinstitute.org/gsea/msigdb/cards/CELLULAR_CATION_HOMEOSTASIS	GNA15	CASR	ATOX1	F2RL1	CD52	CXCL12	AGTR1	APP	GALR2	RGN	CHRNA7	S1PR3	BUD31	LPAR2	LPAR3	FTL	S1PR4	C5AR1	THY1	CCR9	CCR8	PLCE1	CCR7	CCR6	CCR5	CCR4	ATP2C1	CCR3	CCR2	STC1	SLC40A1	GLP1R	SRI	CCL1	C3AR1	CCL3	DRD1	CLCN3	CCL2	CYSLTR1	HFE	BDKRB1	PPT1	BDKRB2	CCL5	CALR	FTH1	CCL7
REGULATION_OF_CELLULAR_METABOLIC_PROCESS	http://www.broadinstitute.org/gsea/msigdb/cards/REGULATION_OF_CELLULAR_METABOLIC_PROCESS	AURKAIP1	HNRNPF	MED23	RORB	REST	MED21	MED20	EPC1	FOXF1	MED26	FOXF2	MED27	VPS4B	PQBP1	ZNF396	PATZ1	IKBKAP	PCBD2	RREB1	KDM5B	KDM5A	MED12	MECP2	MED14	MED13	NPC2	EIF2AK1	MED17	BACE2	EIF2AK3	MYBBP1A	EIF2AK4	CRTC1	ARF6	VPS72	FOXH1	IL17F	PABPC1	PAIP2	PAIP1	ESRRG	ATR	C19orf2	ELF1	HTATIP2	ELF2	ELF4	EZH2
PROTEIN_COMPLEX_DISASSEMBLY	http://www.broadinstitute.org/gsea/msigdb/cards/PROTEIN_COMPLEX_DISASSEMBLY	MTERF	UPF1	TNP1	ETF1	HMGA1	TTF2	IRAK3	SET	MAZ	SMARCE1	MTRF1	HRSP12	SUPT16H	NRG1
MITOCHONDRION_ORGANIZATION_AND_BIOGENESIS	http://www.broadinstitute.org/gsea/msigdb/cards/MITOCHONDRION_ORGANIZATION_AND_BIOGENESIS	BID	TSPO	TIMM17A	MTX2	TIMM17B	MPV17	BNIP3	TIMM50	BCL2L1	MIPEP	PMAIP1	SFN	STARD3	NDUFS7	FIS1	TFAM	BAK1	GPX1	NDUFS5	TYMP	NDUFS4	MRPL12	CDKN2A	TAMM41	BCL2	NDUFS8	TFB2M	SLC25A1	COX18	TOMM34	OPA1	DNM1L	MSTO1	HSP90AA1	MTERF	SLC25A4	TAZ	TP53	TIMM23	TIMM44	TRNT1	MFN2	POLRMT	BBC3	BAX	TOMM22	SLC25A15	IFI6
CIRCADIAN_RHYTHM	http://www.broadinstitute.org/gsea/msigdb/cards/CIRCADIAN_RHYTHM	EGR3	ARNTL	TIMELESS	PTGDS	HTR7	HEBP1	PER2	AANAT	CARTPT	PER1	CRY1	CLOCK	MTNR1A	OPN4
RNA_PROCESSING	http://www.broadinstitute.org/gsea/msigdb/cards/RNA_PROCESSING	NCBP2	NCBP1	PRPF4B	RNMT	HNRNPF	SNRPD3	RBM3	LSM6	SNRNP200	HNRNPD	RBM5	SNRPD1	SNRPD2	INTS1	RBM6	RP9	SYNCRIP	INTS2	ZNF638	INTS3	SMNDC1	SETX	SRSF6	INTS9	NONO	SRSF7	INTS8	SRSF4	DDX17	SRSF5	INTS5	DDX23	DHX38	INTS4	SFSWAP	INTS7	INTS6	SRSF9	RBMS2	U2AF1	LSM5	LSM4	SRRM1	LSM3	DDX20	LSM1	RBMS1	SNRPA1
EXTRACELLULAR_STRUCTURE_ORGANIZATION_AND_BIOGENESIS	http://www.broadinstitute.org/gsea/msigdb/cards/EXTRACELLULAR_STRUCTURE_ORGANIZATION_AND_BIOGENESIS	ACHE	CACNB2	PCDHB14	PCDHB13	PCDHB11	SPINK5	PCDHB10	NRCAM	PCDHB16	ACAN	POU4F1	AGRN	CHRNA1	B4GALT7	PCDHB9	COL4A4	KLK8	TNXB	PCDHB5	PCDHB6	PCDHB3	PCDHB4	NF1	NLGN1	PCDHB2	NRD1	COL5A2	MYH11	GHRL	MUC5AC	UBB	LAMC1
INTERLEUKIN_8_PRODUCTION	http://www.broadinstitute.org/gsea/msigdb/cards/INTERLEUKIN_8_PRODUCTION	CALCA	BCL10	APOA2	NOD1	PRG3	IL17F	BCL3	AFAP1L2	TLR4	ELANE	TLR7	TLR8
RESPONSE_TO_CHEMICAL_STIMULUS	http://www.broadinstitute.org/gsea/msigdb/cards/RESPONSE_TO_CHEMICAL_STIMULUS	CYP3A4	SYT1	HRAS	CHIA	AQP9	S100A7	VAPB	PDLIM1	GOT2	CHRNA4	CHRNA7	OGT	SUPT5H	EIF2B2	EIF2B3	EIF2B4	EIF2B5	SYK	PLD1	C5AR1	STC2	PIK3CB	PLAUR	CCR9	PNKP	MAPK1	CCR8	ERP44	SSTR2	KRT19	CCR7	CCR6	MTF1	CCR5	SSTR1	CCR4	CCR3	CX3CR1	CCR2	ABAT	STC1	AMFR	EIF2AK3	MPST	RTP3	KCNMB3	KCNMB4	RTP4
REGULATION_OF_NEUROTRANSMITTER_LEVELS	http://www.broadinstitute.org/gsea/msigdb/cards/REGULATION_OF_NEUROTRANSMITTER_LEVELS	2005-09-01	KCNMB4	RAB3A	SYT1	SNCAIP	PRG3	BAIAP3	SLC6A4	NLGN1	SNAPIN	HPRT1	GDNF	RIMS1	TGFB2	GCH1	GRM4	SLC1A3	COLQ	HRH3	SYN3	CARTPT	SLC5A7	ALDH9A1	GCHFR
REGULATION_OF_CELL_DIFFERENTIATION	http://www.broadinstitute.org/gsea/msigdb/cards/REGULATION_OF_CELL_DIFFERENTIATION	SIK1	PPARG	SPI1	ZNF675	FOXO3	FOXO4	SPINK5	SART1	SHH	TGFB2	ACVR1B	ADIG	ACIN1	BOC	TWIST2	USH2A	NANOG	LDB1	IL27	CDK6	SOCS5	INHA	GPR98	IL20	INHBA	ACVR2A	NME2	TCFL5	EREG	BTG1	SCIN	CARTPT	CNTN4	IQCB1	MAP4K1	PF4	ZBTB16	CALCA	NPHP3	ZAP70	VWC2	RUNX1	IL4	BMP4	TBX3	DTX1	IL7	MAFB
SENSORY_PERCEPTION	http://www.broadinstitute.org/gsea/msigdb/cards/SENSORY_PERCEPTION	OCLM	RP1	WFS1	RP2	PITPNA	RCVRN	RPE65	NR2E3	CNGB1	CNGB3	KIFC3	CRYGA	ATP2B2	CRYGD	TIMM9	TGFBI	RGR	CDH23	COCH	OPA3	CLRN1	OPA1	C5AR1	MYO6	MYO3A	CRYAA	SIX3	KRT12	UBR3	VAX2	CNGA3	SIX6	OR1D2	NTSR2	CNGA1	TIMM8B	OR1D5	SAG	PITPNM1	TACSTD2	RTP3	IQCB1	CYP1B1	RTP4	ADORA2A	DIAPH1	RBP3	OPN1SW
POSITIVE_REGULATION_OF_DEVELOPMENTAL_PROCESS	http://www.broadinstitute.org/gsea/msigdb/cards/POSITIVE_REGULATION_OF_DEVELOPMENTAL_PROCESS	CADM1	FST	ADORA1	SART1	BTK	CUL3	CUL2	BAK1	CUL5	MAP3K5	APOE	CHRNA7	FAS	CUL1	CRTAM	BCL2L11	C16orf5	MAPK1	CD38	NME2	SSTR3	NME3	SERPINF1	ALOX15B	IFNB1	NPTN	UNC13B	LALBA	SIVA1	CDK5R1	STK17B	CD70	CHEK2	STK17A	PLAGL1	IFNA2	CDC42EP2	CDC42EP1	AGGF1	ZAP70	DIABLO	ARAP1	CDC42EP4	CDC42EP5	BMP4	TP53BP2	SPHK1	CIDEB
PROTEIN_RNA_COMPLEX_ASSEMBLY	http://www.broadinstitute.org/gsea/msigdb/cards/PROTEIN_RNA_COMPLEX_ASSEMBLY	EIF2C1	CRNKL1	DICER1	EIF5	SNRPD1	EIF5A	SNRPD2	EIF2A	SRSF6	SRSF5	RPS3A	SFSWAP	EIF1AX	SRSF9	EIF1	DDX20	EIF2B2	EIF2B3	EIF2B4	EIF2B5	PRPF31	SRPK2	SF1	EIF2S3	EIF1B	SRSF1	BOLL	EIF4G2	EIF4G3	EIF4A2	RPS14	HSPB1	SLU7	GEMIN2	EIF2AK3	EIF2AK4	SRSF10	MTIF2	MTIF3	PAIP2B	EIF3C	EIF3D	EIF3A	EIF3B	EIF3G	EIF3H	EIF3E	USP39
POST_TRANSLATIONAL_PROTEIN_MODIFICATION	http://www.broadinstitute.org/gsea/msigdb/cards/POST_TRANSLATIONAL_PROTEIN_MODIFICATION	PPP2R5C	MYLIP	BTK	MAP3K6	ISG15	MAP3K9	MAP3K8	ILK	TLK1	TLK2	MAP2K6	PTPRJ	IKBKAP	PTPRM	ROCK1	BRAF	ROCK2	KIAA1804	PTPRH	PTPRR	PTPRT	PTPRO	MARK4	KAT5	MARK1	MARK2	PPP1CA	EIF2AK1	MAPK6	MAPK4	MAPK3	F2	MAPK8	EIF2AK3	EIF2AK4	PPP2R3B	PPP2R3A	ERBB3	ERBB2	DUSP10	DUSP13	TNKS	PHB	TGFBR1	NIM1	TAOK3	EPM2A	DUSP22
POSITIVE_REGULATION_OF_CYTOKINE_SECRETION	http://www.broadinstitute.org/gsea/msigdb/cards/POSITIVE_REGULATION_OF_CYTOKINE_SECRETION	CARD8	NOD2	CRTAM	CADM1	INS	PYCARD	GLMN	NLRP3	PYDC1	NLRP2
ESTABLISHMENT_OF_ORGANELLE_LOCALIZATION	http://www.broadinstitute.org/gsea/msigdb/cards/ESTABLISHMENT_OF_ORGANELLE_LOCALIZATION	SNAP29	2005-09-01	STX5	SHROOM2	AP1M2	NLGN1	CDC23	NUSAP1	CENPF	BIRC5	CENPE	SUN2	TMED10	LRMP	PAFAH1B1	SNAP23	CDCA5	YKT6
VACUOLAR_TRANSPORT	http://www.broadinstitute.org/gsea/msigdb/cards/VACUOLAR_TRANSPORT	ARSB	USE1	M6PR	ADRB2	NAGPA	NPC1	ATG4D	ATG4C	AP3M1	ZFYVE16	ATG4A	LYST	RHOB
CALCIUM_INDEPENDENT_CELL_CELL_ADHESION	http://www.broadinstitute.org/gsea/msigdb/cards/CALCIUM_INDEPENDENT_CELL_CELL_ADHESION	CLDN8	CLDN16	CLDN7	CLDN17	CLDN18	CLDN9	CLDN19	CLDN4	CLDN3	CLDN6	CLDN5	CLDN22	CLDN10	CX3CL1	CLDN20	CLDN11	CLDN12	CLDN23	CLDN14	CLDN15	CLDN1	CLDN2
PHOSPHOINOSITIDE_MEDIATED_SIGNALING	http://www.broadinstitute.org/gsea/msigdb/cards/PHOSPHOINOSITIDE_MEDIATED_SIGNALING	CCKAR	F2RL3	DRD1	GNA15	PARD3	DRD2	TACR1	EDN2	EDNRA	CALCA	AZU1	AGTR1	EDNRB	HRH1	P2RY6	P2RY4	LTB4R	ANG	NMUR1	NMUR2	P2RY2	PLCH1	P2RY1	BUD31	MC3R	PPAP2A	PLCB2	LPAR2	S1PR4	EGFR	C5AR1	CCKBR	PICK1	HOMER1	GRM5	CXCR2	PLCE1	P2RY11	GNAQ	CHRM2	CHRM1	AVPR1B	AVPR1A	HTR2B	NMBR	PRKD3	PTAFR	GAP43
REGULATION_OF_ORGANELLE_ORGANIZATION_AND_BIOGENESIS	http://www.broadinstitute.org/gsea/msigdb/cards/REGULATION_OF_ORGANELLE_ORGANIZATION_AND_BIOGENESIS	LIMA1	KATNB1	ARF6	TERF2IP	CXCL12	LATS1	CDC42EP2	SORBS3	SET	CEP250	GSN	MAPT	ARAP1	CLASP1	TLK1	TLK2	CLASP2	ERCC4	ARHGEF10L	RASA1	TERF2	ERCC1	CDC42EP5	APC	ARHGEF2	CCDC88A	NF2	PIF1	CRIPAK	MID1IP1	NEXN	PPARGC1A	NEBL	UBE2N	NCK2	TSC1	NCK1	CAPG	TMSB4Y	MAPRE1
MORPHOGENESIS_OF_AN_EPITHELIUM	http://www.broadinstitute.org/gsea/msigdb/cards/MORPHOGENESIS_OF_AN_EPITHELIUM	BCL10	ELF3	LMO4	VANGL2	EHF	UPK3A	CELSR1	GLI2	SPINK5	TIMELESS	UPK1A	UPK1B	KRT3	KRT4	UPK2	DMBT1
NEUTRAL_AMINO_ACID_TRANSPORT	http://www.broadinstitute.org/gsea/msigdb/cards/NEUTRAL_AMINO_ACID_TRANSPORT	SLC1A4	SLC1A5	SLC38A3	SLC6A7	SERINC1	SLC7A8	SLC7A10	SLC7A9	SLC7A5	SLC43A1
CELLULAR_MONOVALENT_INORGANIC_CATION_HOMEOSTASIS	http://www.broadinstitute.org/gsea/msigdb/cards/CELLULAR_MONOVALENT_INORGANIC_CATION_HOMEOSTASIS	CLN3	CLCN3	BCL2	ATP1A3	ATP1A4	PPT1	ATP1A1	ATP1A2	TMPRSS3	CLN5	CLN6
RESPONSE_TO_BACTERIUM	http://www.broadinstitute.org/gsea/msigdb/cards/RESPONSE_TO_BACTERIUM	LALBA	S100A7	PGLYRP1	TLR3	DEFB127	TLR6	CHIT1	IL10	NOS2	AZU1	CFP	SLC11A1	NOD2	NLRC4	NOD1	PGLYRP4	PGLYRP2	PGLYRP3	DEFB118	CD24	SPN	BCL10	SPACA3	CAMP	DEFB103A	STAB2	CD1D	WFDC12	STAB1	IL12A	DMBT1
CELLULAR_COMPONENT_ASSEMBLY	http://www.broadinstitute.org/gsea/msigdb/cards/CELLULAR_COMPONENT_ASSEMBLY	SYT1	OXA1L	EIF2C1	MED24	MED23	CD2AP	SRSF6	SRSF5	PICALM	APOE	SFSWAP	EIF1AX	MED26	KIFAP3	MED27	SRSF9	SH3BGR	STAG3	FAS	EIF2B2	EIF2B3	EIF2B4	SYK	EIF2B5	IKBKAP	GJD3	CD3E	MATN1	MED12	EIF2S3	MED14	MED13	CD40	SRSF1	PPARGC1A	BOLL	KRT19	PTRF	MED16	MED17	RPS14	ATPIF1	AMFR	LAMC1	GEMIN2	SURF1	EIF2AK3	EIF2AK4
IMMUNE_RESPONSE	http://www.broadinstitute.org/gsea/msigdb/cards/IMMUNE_RESPONSE	CADM1	AQP9	IL6ST	MAP3K7	LTB4R	SEMA7A	IFNK	IKBKAP	GTPBP1	CRTAM	C5AR1	NCF4	COLEC12	GEM	THY1	CCR9	CRHR1	CCR8	LILRB2	CCR6	CCR5	CD40LG	CCR4	CCR2	MADCAM1	IL1R2	CNIH	HLA-DRB3	FCGRT	CD74	IL17A	IL17B	ZAP70	BLNK	ST6GAL1	TCF7	RGS1	ETS1	TCF12	IL27RA	BCAR1	LY86	IL28RA	BNIP3	ZEB1	SPINK5	CFHR1	HAMP
HEMOPOIETIC_OR_LYMPHOID_ORGAN_DEVELOPMENT	http://www.broadinstitute.org/gsea/msigdb/cards/HEMOPOIETIC_OR_LYMPHOID_ORGAN_DEVELOPMENT	TM7SF4	MMP9	SPI1	JAG2	ZNF675	FOXO3	HDAC7	TPD52	SPINK5	SART1	TGFB1	IL10	IL31RA	TGFB2	ACVR1B	CDC42	ALAS2	ACIN1	PRL	KAT8	KIRREL3	KAT6A	CD3D	LYN	IL27	LDB1	TAZ	CDK6	IFI16	INHA	NFAM1	SOCS5	MYH9	INHBA	ACVR2A	RPS19	LCK	SCIN	NCOA6	LRMP	CARTPT	IL12B	NHEJ1	RAB3D	CSF1	RAG1	MAP4K2	MAP4K1
PROTEIN_MODIFICATION_BY_SMALL_PROTEIN_CONJUGATION	http://www.broadinstitute.org/gsea/msigdb/cards/PROTEIN_MODIFICATION_BY_SMALL_PROTEIN_CONJUGATION	DZIP3	UBE2V1	RNF217	SAE1	UBE2V2	UBE3C	MYLIP	ANAPC11	STUB1	SENP7	ERCC8	SUMO1	FBXW7	WWP1	RNF11	TRAF7	UBE2D1	TRAF6	RNF144B	BCL10	GTPBP4	VHL	UBE4B	CBL	PRKCG	PCNP	PARK2	UBE2C	TRIM23	ATG3	BRCA1	NAE1	UBE2N	UHRF2	TSC1	HUWE1	RNF139	DDB2	MDM2	CAND1	UBB	AMFR	SMURF1
POSITIVE_REGULATION_OF_TRANSCRIPTION_FACTOR_ACTIVITY	http://www.broadinstitute.org/gsea/msigdb/cards/POSITIVE_REGULATION_OF_TRANSCRIPTION_FACTOR_ACTIVITY	BCL10	TNF	CEBPG	RELA	EDA2R	UBE2V1	NFAM1	PRDX3	JMY	UBE2N	CARD11	PRKCQ	NOD2	EP300	NLRC3	NPM1	PYCARD	ABRA	ERC1	TSSK4	EDA	IKBKB	CAMK2A	MAP3K13
PROTEIN_UBIQUITINATION	http://www.broadinstitute.org/gsea/msigdb/cards/PROTEIN_UBIQUITINATION	DZIP3	UBE2V1	RNF217	SAE1	UBE2V2	MYLIP	ANAPC11	UBE3C	STUB1	ERCC8	FBXW7	WWP1	RNF11	TRAF7	UBE2D1	TRAF6	RNF144B	BCL10	GTPBP4	VHL	CBL	UBE4B	PRKCG	PCNP	PARK2	UBE2C	TRIM23	ATG3	BRCA1	UBE2N	UHRF2	HUWE1	TSC1	DDB2	RNF139	MDM2	CAND1	UBB	SMURF1	AMFR
DEVELOPMENT_OF_PRIMARY_SEXUAL_CHARACTERISTICS	http://www.broadinstitute.org/gsea/msigdb/cards/DEVELOPMENT_OF_PRIMARY_SEXUAL_CHARACTERISTICS	HMGCR	LHCGR	ANKRD7	SHH	PRKACG	CSDE1	MKKS	SOX15	HSD17B3	SRD5A2	EIF2B2	EIF2B4	EIF2B5	FOXL2	TBX3	MEA1	DMRT1	DMRT2	NR0B1	SOD1	FSHR	EREG	NCOA4	BMPR1B	LHB	NR5A1
PROTEOLYSIS	http://www.broadinstitute.org/gsea/msigdb/cards/PROTEOLYSIS	AURKAIP1	ATP6AP2	MMP9	PGC	LTBP4	BTRC	MMP8	IDE	MMP7	RNF217	RCE1	MMP3	MMP2	MMP1	SHH	HTRA2	ERAP1	CPA3	PSENEN	CPA1	CFD	FBXO22	DNAJC1	ANAPC2	ENDOU	ANAPC5	ANAPC4	UBR3	NAPSA	NAPSB	MYH9	ADAMTS9	UHRF2	TMPRSS11E	UBR5	BACE2	ST14	F2	BACE1	FBXL4	PGCP	FBXL6	AMFR	ADAMTS5	WFDC2	FBXL2	ADAMTS4	FZR1
SECONDARY_METABOLIC_PROCESS	http://www.broadinstitute.org/gsea/msigdb/cards/SECONDARY_METABOLIC_PROCESS	ALDH8A1	TSPO	ALAD	RARRES2	COX10	PPOX	GPR143	DCT	TYR	ALAS1	ALAS2	CPOX	AP3D1	OCA2	COX15	FECH	GMPS	BLVRA	RDH12	BCO2	RDH11	DHRS3	AS3MT	NFE2L1	PAICS	RETSAT
PYRIMIDINE_NUCLEOTIDE_METABOLIC_PROCESS	http://www.broadinstitute.org/gsea/msigdb/cards/PYRIMIDINE_NUCLEOTIDE_METABOLIC_PROCESS	DCTD	CMPK1	TYMP	UMPS	CTPS	NT5M	DCK	AK5	ENTPD4	NT5C
REGULATION_OF_ANGIOGENESIS	http://www.broadinstitute.org/gsea/msigdb/cards/REGULATION_OF_ANGIOGENESIS	HTATIP2	PML	RNH1	PF4	TNFSF12	FOXO4	SPINK5	AGGF1	IL17F	RHOB	CHRNA7	ANGPTL3	RUNX1	ANGPTL4	COL4A3	COL4A2	NF1	SPHK1	NPR1	TNNI3	PLG	SERPINF1	BTG1	STAB1	AMOT	NPPB
ACTIN_FILAMENT_POLYMERIZATION	http://www.broadinstitute.org/gsea/msigdb/cards/ACTIN_FILAMENT_POLYMERIZATION	WASF3	WASF1	PREX1	ARF6	LATS1	NCK2	CDC42EP2	ANG	GSN	NCK1	RAC1	TMSB4Y	RASA1	CDC42EP5
BILE_ACID_METABOLIC_PROCESS	http://www.broadinstitute.org/gsea/msigdb/cards/BILE_ACID_METABOLIC_PROCESS	ACOX2	CYP7B1	GBA2	NPC1	BAAT	CYP39A1	HSD3B7	AKR1D1	NR1H4	AKR1C1	ACOX3
OLIGOSACCHARIDE_METABOLIC_PROCESS	http://www.broadinstitute.org/gsea/msigdb/cards/OLIGOSACCHARIDE_METABOLIC_PROCESS	B4GALT1	ST6GAL1	ST6GAL2	GLA	FUT8	ST8SIA4	MPDU1	MAN1B1	ST8SIA3	ST8SIA2	COG2
REGULATION_OF_ACTION_POTENTIAL	http://www.broadinstitute.org/gsea/msigdb/cards/REGULATION_OF_ACTION_POTENTIAL	KCNMB3	SRI	KCNMB4	PPARD	PLP1	KLK8	KCND2	NF1	MAL	SOD1	KCNMB2	MBP	AMIGO1	CD9	EIF2B2	EIF2B4	EIF2B5
CELLULAR_PROTEIN_METABOLIC_PROCESS	http://www.broadinstitute.org/gsea/msigdb/cards/CELLULAR_PROTEIN_METABOLIC_PROCESS	AURKAIP1	PPP2R5C	RCE1	MYLIP	BTK	MAP3K6	ISG15	MAP3K9	ILK	MAP3K8	OGT	IKBKAP	MCRS1	BRAF	MYH9	MARK4	MARK1	SARS2	MARK2	PPP1CA	EIF2AK1	MAPK6	TMPRSS11E	BACE2	MAPK4	MAPK3	F2	BACE1	MAPK8	EIF2AK3	EIF2AK4	PPP2R3B	PPP2R3A	PABPC4	DUSP10	DUSP12	ARF6	ARIH1	IL17A	DUSP13	KLKB1	RAC1	IL17F	NAA50	PAIP2	PAIP1	TAOK3	EPM2A
LIPID_HOMEOSTASIS	http://www.broadinstitute.org/gsea/msigdb/cards/LIPID_HOMEOSTASIS	CAV1	ABCA2	ABCA1	ABCG1	APOA4	APOA2	NPC1	NPC2	APOA1	APOE	LCAT	PCSK9	CETP	CD24	ANGPTL3	AKR1C1
XENOBIOTIC_METABOLIC_PROCESS	http://www.broadinstitute.org/gsea/msigdb/cards/XENOBIOTIC_METABOLIC_PROCESS	CYP3A4	UGT1A6	UGT1A9	NR1I2	AS3MT	UGT2B11	UGT2B4	UGT2B15	NQO1	UGT2B28	S100A12
UNFOLDED_PROTEIN_RESPONSE	http://www.broadinstitute.org/gsea/msigdb/cards/UNFOLDED_PROTEIN_RESPONSE	ATF6	DERL2	DERL1	VCP	VAPB	ERN1	AMFR	DERL3	EIF2AK3	SELS
CELL_DIVISION	http://www.broadinstitute.org/gsea/msigdb/cards/CELL_DIVISION	2005-09-01	2004-09-01	PARD3	PRC1	DIAPH2	AURKC	NUSAP1	BRCA2	BIRC5	ANLN	MYH9	DCTN3	RACGAP1	TGFB2	RAB35	INCENP	CNTROB	2006-09-01	2007-09-01	RASA1	MYH10
RESPONSE_TO_ABIOTIC_STIMULUS	http://www.broadinstitute.org/gsea/msigdb/cards/RESPONSE_TO_ABIOTIC_STIMULUS	XRCC4	RP1	AQP9	ZAK	TACR1	COPS3	FGF16	MBIP	NR2E3	HVCN1	AKT1	GPX1	MC1R	CDKN2D	ACOT11	TRPV4	EIF2B2	EIF2B3	EIF2B4	EIF2B5	REV1	FECH	BRCC3	RELA	TOPBP1	LIG4	GMPR	CSDA	XRRA1	GTF2H2	SAG	PITPNM1	PNKP	PPM1D	RPAIN	TIMELESS	GRM6	DDB2	IL12A	MAPK8	ATPIF1	IL12B	NHEJ1	DYNLRB1	CLOCK	GCLC	POLA1	PML
HOMEOSTASIS_OF_NUMBER_OF_CELLS	http://www.broadinstitute.org/gsea/msigdb/cards/HOMEOSTASIS_OF_NUMBER_OF_CELLS	BCL10	IL6	LYN	MAFB	HCLS1	LDB1	CEBPG	SPI1	CDK6	FOXO3	SOD1	AKT1	ACVR1B	ACVR2A	INHBA	ALAS2	RPS19	ETS1	DYRK3	ACIN1
RNA_3END_PROCESSING	http://www.broadinstitute.org/gsea/msigdb/cards/RNA_3END_PROCESSING	TRNT1	NCBP1	CSTF3	CSTF2	GRSF1	PABPC1	CPSF3	CSTF1	CPSF1	SLBP
RESPONSE_TO_BIOTIC_STIMULUS	http://www.broadinstitute.org/gsea/msigdb/cards/RESPONSE_TO_BIOTIC_STIMULUS	CHIA	VAPB	S100A7	PGLYRP1	TLR3	APOBEC3G	TLR6	APOBEC3F	TLR7	CXCL12	TLR8	IL10	ISG20	CFP	NLRC4	PGLYRP4	PGLYRP2	PGLYRP3	IFNK	DNAJC4	SPN	BCL10	CRTAM	IL29	HNRNPUL1	IFI44	HBXIP	LILRB1	WFDC12	ERP44	CCDC130	HSPB7	HSPB1	HSPB3	AMFR	EIF2AK3	LALBA	DERL2	DERL1	FGR	ITLN1	CCL8	DEFB127	HSPA1B	CCL5	DERL3	CCL4	SERPINH1
G_PROTEIN_SIGNALING_COUPLED_TO_CAMP_NUCLEOTIDE_SECOND_MESSENGER	http://www.broadinstitute.org/gsea/msigdb/cards/G_PROTEIN_SIGNALING_COUPLED_TO_CAMP_NUCLEOTIDE_SECOND_MESSENGER	MCHR1	ADORA3	ADCY7	WASF2	GABBR1	GABBR2	GHRHR	EDNRA	EDNRB	GALR1	GALR3	GALR2	GLP2R	PRKACB	CAP1	PTGER4	PTHLH	CRHR1	CRHR2	GRM4	CHRM5	GRM3	ADRB2	GRM2	ADRB1	GRM8	CHRM2	GHRH	CCR3	GRM7	GIPR	CCR2	GNAS	GLP1R	ACR	CALCR	AVPR2	DRD1	GNAI3	GNAI2	ADORA2B	DRD2	OPRK1	DRD5	NPY2R	FPR1	GCGR	ADCYAP1
MACROMOLECULE_LOCALIZATION	http://www.broadinstitute.org/gsea/msigdb/cards/MACROMOLECULE_LOCALIZATION	RAB3GAP2	LTBP2	CADM1	MXI1	SSR1	RAE1	HOMER3	TRAK1	CEP290	TLK1	RPL11	KIF13B	CRTAM	CD3G	VPS45	VANGL2	NOP58	OPTN	MYH9	COLQ	BACE2	F2	PEX26	BIN3	RTP3	RTP2	RTP4	NFKBIE	RTP1	PPT1	AKAP10	STRADB	CALR	CDC37	UHMK1	CD74	INS	DUSP16	SUPT7L	SEC23IP	TRAM1	MDFI	NXF5	CIDEA	SMAD3	ARFIP1	ABCG1	GGN
SENSORY_PERCEPTION_OF_CHEMICAL_STIMULUS	http://www.broadinstitute.org/gsea/msigdb/cards/SENSORY_PERCEPTION_OF_CHEMICAL_STIMULUS	RTP3	CYB5R4	OR52A1	C5AR1	RTP4	TAS2R4	TAS2R5	OMP	TAS2R3	UBR3	TAS1R3	TAS1R1	OR1D2	TAS1R2	OR1D5	SLIT2	TAS2R16	TAS2R14	TAS2R43	GNAS
GLYCOSPHINGOLIPID_METABOLIC_PROCESS	http://www.broadinstitute.org/gsea/msigdb/cards/GLYCOSPHINGOLIPID_METABOLIC_PROCESS	CLN3	ST6GALNAC6	GLA	LARGE	PSAP	ST8SIA5	UGCG	ST8SIA1	ST8SIA3	NEU3	B4GALNT1	CLN6
G_PROTEIN_SIGNALING_ADENYLATE_CYCLASE_ACTIVATING_PATHWAY	http://www.broadinstitute.org/gsea/msigdb/cards/G_PROTEIN_SIGNALING_ADENYLATE_CYCLASE_ACTIVATING_PATHWAY	CALCR	ACR	AVPR2	DRD1	ADORA3	ADCY7	ADORA2B	DRD5	GHRHR	GPR3	ADCYAP1	CALCA	EDNRA	ADRB3	CAP1	CAP2	CRHR1	PTHLH	ADRB2	P2RY11	ADRB1	GHRH	GIPR	GNAS	GLP1R
RESPONSE_TO_OTHER_ORGANISM	http://www.broadinstitute.org/gsea/msigdb/cards/RESPONSE_TO_OTHER_ORGANISM	CHIA	S100A7	IL28RA	DUOX2	PGLYRP1	BNIP3	TLR3	APOBEC3G	TLR6	APOBEC3F	CXCL12	TLR7	IL10	TLR8	ISG20	NOS2	CFP	NLRC4	NOD2	NOD1	PGLYRP4	CXCR4	PGLYRP2	PGLYRP3	IFNK	IFNGR2	FOSL1	IFNGR1	SPN	BCL10	ABCE1	SPACA3	IL29	HNRNPUL1	CAMP	IFI44	HBXIP	IFNAR1	LILRB1	TARBP2	WFDC12	IFNAR2	CCDC130	IL12A	LALBA	TNF	FGR	ITLN1
LYSOSOMAL_TRANSPORT	http://www.broadinstitute.org/gsea/msigdb/cards/LYSOSOMAL_TRANSPORT	ARSB	ADRB2	NAGPA	NPC1	AP3M1	ZFYVE16	LYST	USE1	RHOB	M6PR
AMINE_BIOSYNTHETIC_PROCESS	http://www.broadinstitute.org/gsea/msigdb/cards/AMINE_BIOSYNTHETIC_PROCESS	BCAT1	ALDH18A1	PRG3	PAH	CDO1	BBOX1	TGFB2	PYCR1	OAZ1	PLOD1	ASMTL	ETNK1	SULT1A2	MAT2B	SLC5A7
POSITIVE_REGULATION_OF_T_CELL_ACTIVATION	http://www.broadinstitute.org/gsea/msigdb/cards/POSITIVE_REGULATION_OF_T_CELL_ACTIVATION	IL4	PTPRC	CD3E	IL7	IL18	CD276	SOCS5	IL21	SART1	THY1	CD47	NCK2	SIRPG	NCK1	LCK	ZAP70	IL12B	CD24	EBI3	ICOSLG	CD28
REGULATION_OF_CELL_SHAPE	http://www.broadinstitute.org/gsea/msigdb/cards/REGULATION_OF_CELL_SHAPE	FGD2	FGD1	TAOK2	MYH9	CDC42EP2	CDC42EP1	ARAP1	ARAP3	FGD5	CDC42EP4	FGD6	CDC42EP5	FGD4
AMINO_ACID_DERIVATIVE_BIOSYNTHETIC_PROCESS	http://www.broadinstitute.org/gsea/msigdb/cards/AMINO_ACID_DERIVATIVE_BIOSYNTHETIC_PROCESS	OAZ1	PRG3	GATM	ASMTL	ETNK1	GAMT	SLC5A7	CDO1	BBOX1	TGFB2
CELLULAR_RESPONSE_TO_EXTRACELLULAR_STIMULUS	http://www.broadinstitute.org/gsea/msigdb/cards/CELLULAR_RESPONSE_TO_EXTRACELLULAR_STIMULUS	SREBF1	PPP1R9B	CHMP1A	CDKN1A	CDKN2B	NUAK2	ALB	FADS1	TP53	PCSK9	CARTPT	ASNS
REGULATION_OF_MITOTIC_CELL_CYCLE	http://www.broadinstitute.org/gsea/msigdb/cards/REGULATION_OF_MITOTIC_CELL_CYCLE	CDC6	SIK1	SPHK1	SMAD3	AFAP1L2	ASNS	BIRC5	RCC1	CDC25C	CDK2	TGFB1	CHMP1A	CDKN2A	TMEM8B	BTG3	CDC123	MYO16	FBXO5	FOXC1	CDK10	APBB2	APBB1	DLG1
BIOPOLYMER_MODIFICATION	http://www.broadinstitute.org/gsea/msigdb/cards/BIOPOLYMER_MODIFICATION	PPP2R5C	MYLIP	BTK	MAP3K6	ISG15	MAP3K9	ILK	MAP3K8	TLK1	TLK2	OGT	MAP2K6	PTPRJ	IKBKAP	MCRS1	PTPRM	BRAF	ROCK1	ROCK2	KIAA1804	PTPRH	PTPRR	PTPRT	PTPRU	KAT5	PTPRO	MARK4	MARK1	MARK2	PPP1CA	EIF2AK1	MAPK6	BACE2	MAPK4	F2	MAPK3	UBL4A	MAPK8	EIF2AK3	EIF2AK4	GGCX	PPP2R3B	PPP2R3A	ERBB3	ERBB2	DUSP10	DUSP12	IL17A
CELLULAR_LIPID_CATABOLIC_PROCESS	http://www.broadinstitute.org/gsea/msigdb/cards/CELLULAR_LIPID_CATABOLIC_PROCESS	HSD17B11	HACL1	PPARA	PPARD	ECH1	HSD17B14	ECHS1	PPT1	HADHB	APOA5	HSD17B6	BDH2	CPT1B	STS	ACADM	CYP46A1	ALDH5A1	ACADS	PLA2G15	PNPLA3	CPT1A	HAO1	ACADVL	CEL	YWHAH	GLA	PRDX6	HAO2	UGT2B4	PLA2G4C	NEU3	PLA2G4B	AKR1D1	SMPD4	SMPD3
HOMEOSTATIC_PROCESS	http://www.broadinstitute.org/gsea/msigdb/cards/HOMEOSTATIC_PROCESS	SLC9A7	MPV17	CD52	BAK1	AGTR1	APP	APOE	LCAT	CHRNA7	CHRNA1	CDH23	FTL	CLRN1	C5AR1	PPARGC1A	THY1	CCR9	CCR8	ERP44	NPC1	CCR7	RPS19	CCR6	NPC2	CCR5	RHCG	ATP2C1	CCR4	CCR3	CCR2	STC1	IQCB1	KCNMB3	KCNMB4	CLCN3	HFE	PPT1	BDKRB1	BCL2L1	BDKRB2	CALR	KCNMB2	NPHP3	PCDH15	RPS6	ABCG1	CD55	ETS1
CELLULAR_HOMEOSTASIS	http://www.broadinstitute.org/gsea/msigdb/cards/CELLULAR_HOMEOSTASIS	GNA15	CASR	ATOX1	F2RL1	CD52	CXCL12	AGTR1	BAK1	APP	GALR2	RGN	CHRNA7	S1PR3	SLC4A1	BUD31	CHRNA1	LPAR2	LPAR3	FTL	CDH23	S1PR4	CLRN1	C5AR1	DDIT3	SLC34A3	THY1	CCR9	CCR8	ERP44	CCR7	PLCE1	CCR6	GYLTL1B	CCR5	RHCG	ATP2C1	CCR4	CCR3	CCR2	CARTPT	STC1	SLC40A1	GLP1R	CCL1	SRI	IQCB1	KCNMB3	C3AR1
STRIATED_MUSCLE_CONTRACTION_GO_0006941	http://www.broadinstitute.org/gsea/msigdb/cards/STRIATED_MUSCLE_CONTRACTION_GO_0006941	ALDOA	SRI	MYL2	MYBPC3	PGAM2	TTN	MYBPH	ATP2A1	GAA	SMPX	MYOM1	KBTBD10	CASQ2	DTNA
GLYCOPROTEIN_BIOSYNTHETIC_PROCESS	http://www.broadinstitute.org/gsea/msigdb/cards/GLYCOPROTEIN_BIOSYNTHETIC_PROCESS	GYPC	TUSC3	LDLR	ALG1	B3GALT5	ALG2	B3GALT4	ALG5	TSPAN7	ALG6	TSPAN8	ALG8	POMGNT1	B3GALNT1	POMT1	TRAK1	RPN1	OGT	TNIP1	MAN1A2	FUT10	ALK	CD37	MAGT1	BACE2	DOLPP1	TM4SF4	SERP1	TM4SF5	GCNT4	GALNT2	GCNT3	GALNT1	FUT9	FUT8	GALNT7	FUT7	GALNT6	KEL	FUT6	FUT5	ST8SIA3	ST8SIA2	NECAB3	STT3B	IL17A	STT3A	B3GNT5
DNA_REPLICATION	http://www.broadinstitute.org/gsea/msigdb/cards/DNA_REPLICATION	DBF4	PRIM1	IGHMBP2	MUTYH	CDKN2D	PRIM2	PMS2	KAT7	PMS1	RBMS1	MCM3AP	GTPBP4	POLE	RAD9A	POLB	RNASEH2A	ORC1	RFC3	RPAIN	RFC4	RFC1	TBRG1	RAD17	ENPP7	ACHE	HMGB2	MRE11A	TIPIN	POLE2	POLE3	EGF	S100A11	ATR	POLD4	POLD1	POLD2	ABL1	KCTD13	DUT	NBN	NAP1L1	MLH1	TERF2IP	GLI2	PMS2P1	CDT1	GLI1	MCM7
APOPTOTIC_MITOCHONDRIAL_CHANGES	http://www.broadinstitute.org/gsea/msigdb/cards/APOPTOTIC_MITOCHONDRIAL_CHANGES	BID	BAK1	GPX1	DNM1L	CDKN2A	BBC3	BAX	PMAIP1	SFN	BCL2L1	IFI6
POSITIVE_REGULATION_OF_CELLULAR_COMPONENT_ORGANIZATION_AND_BIOGENESIS	http://www.broadinstitute.org/gsea/msigdb/cards/POSITIVE_REGULATION_OF_CELLULAR_COMPONENT_ORGANIZATION_AND_BIOGENESIS	KATNB1	EIF5A	ARF6	PPT1	AHSG	AZU1	GATA2	CDC42	SORBS3	CDC42EP2	CDC42EP1	ROBO1	MAPT	SFTPD	ARAP1	DAZL	ROBO2	CDC42EP4	ARHGEF10L	EIF2B5	CDC42EP5	SPACA3	DAZ1	NF2	CBL	LDLRAP1	PPARGC1A	BOLL	SLIT2	UBE2N	AMIGO1	NCK2	TPPP	NCK1	GHRL	FAF1
GENERATION_OF_A_SIGNAL_INVOLVED_IN_CELL_CELL_SIGNALING	http://www.broadinstitute.org/gsea/msigdb/cards/GENERATION_OF_A_SIGNAL_INVOLVED_IN_CELL_CELL_SIGNALING	2005-09-01	RAB3A	SYT1	KCNMB4	SNCAIP	FAM3D	FAM3B	RIMS1	IL11	LIF	HRH3	SYN3	SCG5	SNAP25	STX1A	TBX3	BAIAP3	NLGN1	SNAPIN	INHA	INHBB	OSM	GRM4	INHBA	GCK	GHRH	CARTPT	GHRL	GHSR
CELL_CELL_ADHESION	http://www.broadinstitute.org/gsea/msigdb/cards/CELL_CELL_ADHESION	CLDN8	CLDN7	CADM3	MPZL2	CLDN9	ACVRL1	CADM1	CLDN4	CLDN3	CLDN6	LMO4	CLDN5	CDSN	PTEN	APOA4	REG3A	CD47	CDKN2A	CD93	ROBO1	ROBO2	COL11A1	ALX1	DLG1	SYK	EGFR	BCL10	GTPBP4	VANGL2	MGP	CD164	CERCAM	CTNNA3	THY1	AMIGO1	CD84	AMIGO2	NCAM2	AMIGO3	SIRPG	CD34	ATP2C1	NPTN	CLDN1	CLDN2	CNTN4	CLDN16	CLDN17
POSITIVE_REGULATION_OF_LYMPHOCYTE_ACTIVATION	http://www.broadinstitute.org/gsea/msigdb/cards/POSITIVE_REGULATION_OF_LYMPHOCYTE_ACTIVATION	IL4	PTPRC	IL7	CD3E	IL18	CD276	TNFSF13	SOCS5	IL21	TGFB1	SART1	THY1	CD47	NCK2	SIRPG	NCK1	LCK	IL12A	ZAP70	IL12B	CD24	EBI3	ICOSLG	CD28
EMBRYONIC_MORPHOGENESIS	http://www.broadinstitute.org/gsea/msigdb/cards/EMBRYONIC_MORPHOGENESIS	BCL10	TBX3	TBX5	LMO4	VANGL2	FTO	DSCAML1	TBX1	MBNL1	CELSR1	SOD1	GLI2	ZIC1	TINAG	SHH	CEP290	PTCH1
REGULATION_OF_CATALYTIC_ACTIVITY	http://www.broadinstitute.org/gsea/msigdb/cards/REGULATION_OF_CATALYTIC_ACTIVITY	ALS2	XRCC4	RAB3GAP2	ADORA3	ADCY7	EDN2	RAB3GAP1	MAP3K7	MAP3K6	MAP3K5	MAP3K4	DIRAS3	MAP3K9	PSENEN	CHRNA7	GNG3	ANAPC2	DBNL	GTPBP4	C5AR1	PIK3CB	KIAA1804	THY1	BCL2L10	CRHR1	IFNB1	PPP6R3	CCR2	F2	ATPIF1	ACR	TAB1	CDK5R1	CDK5R2	GNAI3	GNAI2	PTPLAD1	ERBB2	CHEK1	STRADB	CDC37	ADCYAP1	SERINC2	ADRB3	SERINC5	HEXIM2	HEXIM1	SERINC1
NUCLEOTIDE_BIOSYNTHETIC_PROCESS	http://www.broadinstitute.org/gsea/msigdb/cards/NUCLEOTIDE_BIOSYNTHETIC_PROCESS	CMPK1	ME1	ADSS	ADCY7	CTPS	ADORA2A	C16orf7	AK5	ABCA1	HPRT1	PPAT	TYMS	UMPS	UCN2	ADM	GRM8	OXER1	ADK	PDZD3	GUK1
ADAPTIVE_IMMUNE_RESPONSE	http://www.broadinstitute.org/gsea/msigdb/cards/ADAPTIVE_IMMUNE_RESPONSE	TRAF2	CADM1	IL18	TNFSF13	TLR8	IL10	CD74	TGFB1	MAP3K7	C2	TRAF6	EBI3	IL4	PTPRC	BCL10	CRTAM	SLA2	IL27	MALT1	SOCS5	FOXP3	IL18BP	CD40LG	IL12A	IL12B
INTRACELLULAR_RECEPTOR_MEDIATED_SIGNALING_PATHWAY	http://www.broadinstitute.org/gsea/msigdb/cards/INTRACELLULAR_RECEPTOR_MEDIATED_SIGNALING_PATHWAY	SLA2	MED12	IGF1	MED24	MED14	ARID1A	MED13	ESR2	RBFOX2	DAXX	CALCOCO1	PPARGC1B	MED4	YWHAH	MED30	MED16	UBR5	MED17	THRAP3	DDX54	MED1
OXYGEN_AND_REACTIVE_OXYGEN_SPECIES_METABOLIC_PROCESS	http://www.broadinstitute.org/gsea/msigdb/cards/OXYGEN_AND_REACTIVE_OXYGEN_SPECIES_METABOLIC_PROCESS	NOX4	ME3	NOX5	PRG3	DRD5	PREX1	BNIP3	NDUFA13	SOD1	SOD2	NOS2	APOA4	NDUFS4	GPX3	AOX1	SFTPD	CCS	NDUFS3	NDUFS1	MT3
PROTEIN_COMPLEX_ASSEMBLY	http://www.broadinstitute.org/gsea/msigdb/cards/PROTEIN_COMPLEX_ASSEMBLY	SYT1	OXA1L	OCLN	CAPZA2	TSPAN4	CAPZA1	SLC7A9	CD2AP	SLC7A6	VCL	TAPBP	SLC7A7	PICALM	APOE	KIFAP3	SH3BGR	FAS	INSR	SYK	BCL10	IKBKAP	GJD3	DARS	SCUBE3	CD3E	SCUBE1	TAZ	MATN1	PICK1	ACTN2	CD40	PPARGC1A	ADRM1	ATPIF1	VAMP3	LAMC1	AMFR	2007-09-01	EIF2AK3	SURF1	2009-09-01	STK16	TRAF1	TRAF2	EID2	DAG1	HFE	ANLN
DEFENSE_RESPONSE_TO_BACTERIUM	http://www.broadinstitute.org/gsea/msigdb/cards/DEFENSE_RESPONSE_TO_BACTERIUM	LALBA	S100A7	PGLYRP1	TLR3	DEFB127	TLR6	NOS2	AZU1	CFP	NLRC4	NOD2	NOD1	PGLYRP4	PGLYRP2	PGLYRP3	DEFB118	SPN	SPACA3	DEFB103A	CAMP	STAB2	WFDC12	STAB1	IL12A	DMBT1
DOUBLE_STRAND_BREAK_REPAIR	http://www.broadinstitute.org/gsea/msigdb/cards/DOUBLE_STRAND_BREAK_REPAIR	XRCC4	NBN	MRE11A	XRCC6	POLA1	UBE2V2	LIG4	RAD52	SOD1	KAT5	BRCA1	RAD50	XRCC6BP1	RAD51	SETX	UBE2N	RAD21	VCP	RAD54B	NHEJ1	ERCC4	FEN1	CIB1
PROTEIN_METABOLIC_PROCESS	http://www.broadinstitute.org/gsea/msigdb/cards/PROTEIN_METABOLIC_PROCESS	OXA1L	AURKAIP1	PPP2R5C	USE1	RCE1	MYLIP	BTK	MAP3K6	ISG15	MAP3K9	ILK	MAP3K8	OGT	IKBKAP	MCRS1	BRAF	MYH9	MARK4	MARK1	SARS2	MARK2	PPP1CA	EIF2AK1	MAPK6	TMPRSS11E	BACE2	MAPK4	MAPK3	F2	BACE1	MAPK8	EIF2AK3	EIF2AK4	PPP2R3B	PPP2R3A	PABPC4	DUSP10	DUSP12	ARF6	ARIH1	IL17A	DUSP13	INS	UPK1A	KLKB1	RAC1	IL17F	NAA50
SECOND_MESSENGER_MEDIATED_SIGNALING	http://www.broadinstitute.org/gsea/msigdb/cards/SECOND_MESSENGER_MEDIATED_SIGNALING	F2RL3	GNA15	ADORA3	ADCY7	EDN2	LHCGR	VIPR1	GHRHR	BTK	AGTR1	HTR1B	PTGIR	GALR1	MC1R	LTB4R	GALR3	GALR2	RGN	PRKACB	GLP2R	BUD31	HTR1D	LPAR2	LPAR3	HTR1F	S1PR4	HTR1E	EGFR	C5AR1	NUDT4	PICK1	HTR4	TRAT1	SSTR4	CRHR1	PTHLH	SSTR5	CRHR2	SSTR2	LAT2	PLCE1	SSTR3	SSTR1	HTR7	CCR3	CCR2	MC2R	HTR6
G_PROTEIN_SIGNALING_COUPLED_TO_CYCLIC_NUCLEOTIDE_SECOND_MESSENGER	http://www.broadinstitute.org/gsea/msigdb/cards/G_PROTEIN_SIGNALING_COUPLED_TO_CYCLIC_NUCLEOTIDE_SECOND_MESSENGER	ADORA3	ADCY7	LHCGR	VIPR1	GHRHR	PTGIR	HTR1B	GALR1	MC1R	GALR3	GALR2	GLP2R	PRKACB	HTR1D	LPAR3	HTR1F	HTR1E	HTR4	CRHR1	PTHLH	SSTR4	CRHR2	SSTR5	SSTR2	SSTR3	SSTR1	HTR7	CCR3	CCR2	HTR6	MC2R	GLP1R	ACR	DRD1	GNAI3	CCL2	GNAI2	ADORA2B	DRD2	DRD5	ADCYAP1	ADRB3	CNR1	CNR2	ADRA2A	TBL3	RGS1	NPY
SKELETAL_MUSCLE_DEVELOPMENT	http://www.broadinstitute.org/gsea/msigdb/cards/SKELETAL_MUSCLE_DEVELOPMENT	MYL6	KCNH1	MYOD1	MYEF2	CACNB2	TTN	MYL6B	CHRNA1	BOC	IFRD1	COL4A4	BMP4	MYF6	FOXL2	TBX3	ACTA1	TAZ	MYF5	NRD1	MYOZ1	MBNL1	CSRP3	KRT19	NOTCH1	MAPK12	SVIL	MYH11	CACNA1H	UBB	ADAM12	IGFBP3
PROTEIN_AMINO_ACID_ADP_RIBOSYLATION	http://www.broadinstitute.org/gsea/msigdb/cards/PROTEIN_AMINO_ACID_ADP_RIBOSYLATION	ART3	SIRT4	SIRT5	SIRT6	PARP3	PARP1	SIRT1	PARP2	ART1	SIRT3
EMBRYONIC_DEVELOPMENT	http://www.broadinstitute.org/gsea/msigdb/cards/EMBRYONIC_DEVELOPMENT	BMI1	FGF8	LMO4	ARNT2	GLI2	ZIC1	LSR	SHH	TGFB2	RIPPLY2	TDGF1	CEP290	BCL10	NANOG	ADAM10	NKX2-6	VANGL2	PTPRR	UBR3	MBNL1	CDK5	SLIT2	SCEL	EYA2	NCOA6	RIPPLY1	EGFL8	KIAA1217	TNFAIP1	CDK5R1	DSCAML1	TRIM15	T	NPM2	RASA1	MDFI	NAT8	MLL	TBX3	NASP	TBX5	SMAD5	FTO	SMAD2	TBX1	SMAD1	CELSR1	RICTOR
POSITIVE_REGULATION_OF_CYTOSKELETON_ORGANIZATION_AND_BIOGENESIS	http://www.broadinstitute.org/gsea/msigdb/cards/POSITIVE_REGULATION_OF_CYTOSKELETON_ORGANIZATION_AND_BIOGENESIS	NCK2	SORBS3	CDC42EP2	NF2	NCK1	MAPT	KATNB1	ARF6	ARHGEF10L	CDC42EP5
REGULATION_OF_SMALL_GTPASE_MEDIATED_SIGNAL_TRANSDUCTION	http://www.broadinstitute.org/gsea/msigdb/cards/REGULATION_OF_SMALL_GTPASE_MEDIATED_SIGNAL_TRANSDUCTION	FGD2	ALS2	FGD1	RALBP1	NF1	ARHGAP27	ARF6	DMPK	MFN2	NOTCH2	PLCE1	CDC42BPG	TSC1	RASGRP4	RAC1	CDC42BPA	ABRA	ARAP1	ARAP3	FGD5	FGD6	CDC42BPB	FGD4
NEGATIVE_REGULATION_OF_RNA_METABOLIC_PROCESS	http://www.broadinstitute.org/gsea/msigdb/cards/NEGATIVE_REGULATION_OF_RNA_METABOLIC_PROCESS	FST	TCEAL1	ZNF254	EPC1	SIN3A	ZNF396	SUPT5H	TWIST2	TWIST1	ZNF593	KDM5B	ZHX1	ZHX2	MECP2	ZNF189	ZHX3	NR0B2	CSDA	NR0B1	FOXN3	PA2G4	ZNF238	SMARCE1	TGIF1	PRDM1	EID1	HMGB1	VPS72	MEIS2	HEXIM2	DRAP1	HEXIM1	BCOR	NKX2-5	TCF25	HELLS	MDFI	HMGB1P10	BMP2	KLF12	KLF10	KLF11	RYBP	SMAD4	SMAD3	SMAD2	FOXP3	HDAC5
REGULATION_OF_ENDOCYTOSIS	http://www.broadinstitute.org/gsea/msigdb/cards/REGULATION_OF_ENDOCYTOSIS	STON2	SPACA3	STON1	AP2S1	CBL	ARF6	PPT1	LDLRAP1	AHSG	AZU1	CDH13	GATA2	PACSIN3	ZFYVE16	RAC1	SFTPD
IMMUNE_SYSTEM_PROCESS	http://www.broadinstitute.org/gsea/msigdb/cards/IMMUNE_SYSTEM_PROCESS	AQP9	CADM1	IL6ST	HDAC7	TPD52	SART1	MAP3K7	CD47	LTB4R	SEMA7A	ERAP2	IFNK	SYK	GTPBP1	IKBKAP	CRTAM	C5AR1	CD3D	CD3E	LIG1	NCF4	LIG3	COLEC12	GEM	MYH9	THY1	CRHR1	CCR9	CCR8	LILRB2	SIRPG	CCR6	RPS19	CCR5	CCR4	CD34	CD40LG	CCR2	MADCAM1	IL1R2	CNIH	HLA-DRB3	FCGRT	CD74	IL17A	IL17B	INS	CKLF
ANATOMICAL_STRUCTURE_DEVELOPMENT	http://www.broadinstitute.org/gsea/msigdb/cards/ANATOMICAL_STRUCTURE_DEVELOPMENT	MEF2C	MEF2B	HRAS	MEF2A	GDA	BTD	PPP2R5D	RORB	MYLIP	SART1	BTK	CUL7	SH3GL3	BRAF	PDPN	LIG1	MYH3	UGCG	LIG3	EOMES	MYH7	MYH6	MYH9	MARK4	PROX1	THY1	MARK2	DOC2A	SERPINF1	TAGLN	FOXG1	ZNF384	SHOX	PMP22	EIF2AK3	SH3GL2	SH3GL1	OSTF1	AMTN	SERF1B	CACNB2	ARF6	T	ATN1	RAC3	KAL1	UPK1A	RAC1
DNA_RECOMBINATION	http://www.broadinstitute.org/gsea/msigdb/cards/DNA_RECOMBINATION	XRCC5	SMARCAD1	HMGB1	RAD51C	XRCC3	BLM	MRE11A	RAG1	TNFSF13	CHEK1	UBE2V2	SPO11	IL7R	SYCP1	TGFB1	RPA1	IGHMBP2	RAD21	RAD51B	SETMAR	RAD51D	ERCC4	ERCC1	IL4	EXO1	MSH5	LIG1	MSH4	LIG3	TSN	RAD52	RAD54L	RAD50	BRCA1	ATM	RAD51	ATRX	UBE2N	REC8	RPAIN	CD40LG	TEP1	RUVBL2	RAD54B	DMC1	KPNA2	KPNA1
T_CELL_ACTIVATION	http://www.broadinstitute.org/gsea/msigdb/cards/T_CELL_ACTIVATION	CADM1	ELF4	IL18	JAG2	SPINK5	SART1	CD47	NLRC3	INS	CD2	ZAP70	SFTPD	CD4	CD24	EBI3	CD28	CD7	IL4	PTPRC	CRTAM	SIT1	CD3D	CD3E	IL7	SLA2	IL27	CD276	SOCS5	FOXP3	IL21	THY1	CD1D	LAT	NCK2	SIRPG	LAX1	NCK1	LCK	GLMN	IL12B	CLEC7A	NHEJ1	ICOSLG	IL2
CYTOKINE_BIOSYNTHETIC_PROCESS	http://www.broadinstitute.org/gsea/msigdb/cards/CYTOKINE_BIOSYNTHETIC_PROCESS	IL18	TLR1	TLR3	TNFRSF8	TLR4	TLR6	TLR7	TLR8	TLR9	AZU1	APOA2	NOD1	IL17F	SFTPD	BCL3	LTB	EBI3	SPN	CD28	IL4	BCL10	IL6	PRG3	IL27	CEBPG	IL9	CD276	INHA	FOXP3	SIGIRR	INHBB	INHBA	MAST2	EREG	NLRP12	GLMN	GHRL	IL12B	IRF4	ELANE	GHSR
POSITIVE_REGULATION_OF_EPITHELIAL_CELL_PROLIFERATION	http://www.broadinstitute.org/gsea/msigdb/cards/POSITIVE_REGULATION_OF_EPITHELIAL_CELL_PROLIFERATION	EGFR	LAMA1	NME2	NME1	EPGN	ERBB2	TGFA	FGF10	LAMC1	LAMB1
POSITIVE_REGULATION_OF_CELLULAR_METABOLIC_PROCESS	http://www.broadinstitute.org/gsea/msigdb/cards/POSITIVE_REGULATION_OF_CELLULAR_METABOLIC_PROCESS	AURKAIP1	XRCC6	RORB	MED21	CITED2	EPC1	FOXF1	FOXF2	SUPT5H	EIF2B5	PCBD2	RXRA	KDM5A	MED12	MED14	MED13	PPARGC1A	BOLL	PPARGC1B	HNF4A	MED17	CRTC1	ARF6	AFAP1L2	FOXH1	PLAGL1	CDC42EP2	MAML3	TCF4	TCF3	ARHGEF10L	CDC42EP5	BMP4	UTF1	MAML1	MAP2K3	MAML2	CREBBP	ESRRG	MSTN	SMAD3	SMAD2	NUP62	NOTCH4	TNK2	BMP7	BMP6	PPARA
LEARNING_AND_OR_MEMORY	http://www.broadinstitute.org/gsea/msigdb/cards/LEARNING_AND_OR_MEMORY	KLK8	ADCY8	CRHBP	NF1	S100B	APOE	FYN	GALR3	GALR2	CRH	DLG4	ACSL4	IL1RAPL1	VLDLR
POSITIVE_REGULATION_OF_BIOLOGICAL_PROCESS	http://www.broadinstitute.org/gsea/msigdb/cards/POSITIVE_REGULATION_OF_BIOLOGICAL_PROCESS	RPL17	AURKAIP1	PGF	BTC	XRCC6	RORB	MED21	SART1	CITED2	BTK	SSR1	CUL3	MAP3K7	CUL2	EPC1	CUL5	MAP3K5	HTR1A	FOXF1	FOXF2	FAS	CUL1	CRTAM	PCBD2	PDPN	RXRA	KDM5A	MED12	MED14	MED13	MARK4	BCL2L11	THY1	MAPK1	SIRPG	NME2	SSTR3	RPS19	NME3	SERPINF1	HNF4A	NME1	IFNB1	MED17	MST1R	MCTS1	UNC13B	ORAI1
RESPONSE_TO_EXTERNAL_STIMULUS	http://www.broadinstitute.org/gsea/msigdb/cards/RESPONSE_TO_EXTERNAL_STIMULUS	RP1	HRAS	ADORA3	S100A8	AIF1	S100A9	HDAC7	ADORA1	CTGF	LTB4R	SERPINE1	CHRNA7	OGT	SYK	F12	F11R	L3MBTL4	PLD1	C5AR1	F10	STC2	PIK3CB	VPS45	F8	F9	F7	CD40	PLAUR	SAG	CCR9	MAPK1	PITPNM1	CCR8	SSTR2	CCR7	CCR6	CD36	RPS19	EIF2AK1	CCR5	F5	HNF4A	SSTR1	CD40LG	CCR4	CCR3	CX3CR1	CCR2
MITOTIC_SPINDLE_ORGANIZATION_AND_BIOGENESIS	http://www.broadinstitute.org/gsea/msigdb/cards/MITOTIC_SPINDLE_ORGANIZATION_AND_BIOGENESIS	KIF23	KIF11	PRC1	RAN	TTK	STMN1	SMC1A	RCC1	SUN2	SMC3
CERAMIDE_METABOLIC_PROCESS	http://www.broadinstitute.org/gsea/msigdb/cards/CERAMIDE_METABOLIC_PROCESS	CLN3	SGPL1	CERS1	UGCG	CERK	NSMAF	CERS5	NEU3	ASAH1	CLN6	ASAH2
WOUND_HEALING	http://www.broadinstitute.org/gsea/msigdb/cards/WOUND_HEALING	F2RL2	F2RL3	ACVRL1	F13A1	GNA12	MMRN1	TGFB2	GP9	SERPINE1	APOA5	KNG1	F12	L3MBTL4	F10	F8	F9	F7	WAS	PROC	CD36	THBD	EREG	HNF4A	F5	GNAQ	CD40LG	F2	TFPI	SPRR3	PROS1	GGCX	DCBLD2	RTN4RL1	ADORA2A	PABPC4	PF4	ITGB3	LMAN1	MAGI2-IT1	F13B	MIA3	GP1BA	RTN4RL2	ENTPD1	PLAT	KLK8	NF1	ITGA2
TRANSCRIPTION_INITIATION_FROM_RNA_POLYMERASE_II_PROMOTER	http://www.broadinstitute.org/gsea/msigdb/cards/TRANSCRIPTION_INITIATION_FROM_RNA_POLYMERASE_II_PROMOTER	E2F2	E2F3	MED24	TBP	MED23	GTF2E1	GTF2E2	MAZ	MED26	MED27	TAF2	TAF5	MED12	CDK9	MED14	MED13	CDK7	PPARGC1A	MED7	MED4	MED30	MED16	GTF2I	GTF2F1	MED17	GTF2F2	THRAP3	NCOA6	MED1
CARBOHYDRATE_METABOLIC_PROCESS	http://www.broadinstitute.org/gsea/msigdb/cards/CARBOHYDRATE_METABOLIC_PROCESS	CHIA	GNPDA1	B3GALT6	PGD	SLC35A1	CNOT7	SLC35A2	PDHB	SLC35A3	SLC2A8	SLC2A5	ST3GAL2	SLC2A4	ST3GAL5	SLC2A2	MIOX	ST3GAL6	AKR7A2	INSR	NANP	IDUA	IRS2	CSGALNACT1	FBP1	FBP2	PPARGC1A	GLCE	DHDH	GNS	MGAT1	PGLS	NNT	HAS1	MGAM	HAS3	NEU3	EXT1	EXT2	HS3ST3B1	ALDOA	PHKA2	ME1	LALBA	GCNT4	ME3	GCNT2	TALDO1	GNE
COAGULATION	http://www.broadinstitute.org/gsea/msigdb/cards/COAGULATION	F2RL2	GGCX	F2RL3	HS3ST5	ADORA2A	F13A1	GNA12	PABPC4	PF4	ITGB3	MMRN1	LMAN1	MAGI2-IT1	GP9	F13B	SERPINE1	GP1BA	ENTPD1	KNG1	PLAT	F12	L3MBTL4	F10	F8	ITGA2	F9	C4BPB	F7	TMPRSS6	WAS	PLG	PROC	VWF	CD36	THBD	GNAQ	F5	HNF4A	CD40LG	CD59	F2	TFPI	PROS1	F2R
MACROMOLECULAR_COMPLEX_DISASSEMBLY	http://www.broadinstitute.org/gsea/msigdb/cards/MACROMOLECULAR_COMPLEX_DISASSEMBLY	UPF1	MTERF	TNP1	ETF1	MTIF3	HMGA1	TTF2	IRAK3	SET	MAZ	SMARCE1	MTRF1	HRSP12	SUPT16H	NRG1
RESPONSE_TO_UV	http://www.broadinstitute.org/gsea/msigdb/cards/RESPONSE_TO_UV	BRSK1	ERCC8	GPX1	ERCC5	ERCC6	MC1R	CDKN2D	BCL3	SERPINB13	ERCC3	ERCC4	IVL	FEN1	ERCC2	REV1	RELA	UBE4B	GTF2H2	RPAIN	POLD1	DDB2	IL12A	MAPK8	SCARA3	IL12B	ELANE
RESPIRATORY_GASEOUS_EXCHANGE	http://www.broadinstitute.org/gsea/msigdb/cards/RESPIRATORY_GASEOUS_EXCHANGE	COX11	CYSLTR1	ELN	CFTR	BPGM	COX5B	EDNRA	UCP3	PPBPL2	HNMT	TMPRSS11D	CSF2RB	SFTPB	COX15
RESPONSE_TO_IONIZING_RADIATION	http://www.broadinstitute.org/gsea/msigdb/cards/RESPONSE_TO_IONIZING_RADIATION	XRCC4	BRCC3	IKBIP	PML	TOPBP1	BRSK1	LIG4	XRRA1	NHEJ1	ATM
REGULATION_OF_JAK_STAT_CASCADE	http://www.broadinstitute.org/gsea/msigdb/cards/REGULATION_OF_JAK_STAT_CASCADE	LYN	IL29	NF2	CLCF1	HCLS1	SOCS1	IL12A	PIGU	HGS	IL22RA2	IL31RA	IL20
GLAND_DEVELOPMENT	http://www.broadinstitute.org/gsea/msigdb/cards/GLAND_DEVELOPMENT	TBX3	ELF3	ERBB2	NF1	TBX1	NR0B1	GLI2	MDK	SHH	GCM2	NOTCH4	TDGF1	FOXE1
REGULATION_OF_CYTOSKELETON_ORGANIZATION_AND_BIOGENESIS	http://www.broadinstitute.org/gsea/msigdb/cards/REGULATION_OF_CYTOSKELETON_ORGANIZATION_AND_BIOGENESIS	LIMA1	KATNB1	ARF6	CXCL12	LATS1	CDC42EP2	SORBS3	CEP250	GSN	MAPT	ARAP1	CLASP1	CLASP2	RASA1	ARHGEF10L	CDC42EP5	APC	ARHGEF2	CCDC88A	NF2	CRIPAK	MID1IP1	NEXN	NEBL	NCK2	TSC1	NCK1	CAPG	TMSB4Y	MAPRE1
CHEMICAL_HOMEOSTASIS	http://www.broadinstitute.org/gsea/msigdb/cards/CHEMICAL_HOMEOSTASIS	GNA15	SLC9A7	CASR	ATOX1	F2RL1	CD52	CXCL12	APOA4	AGTR1	BAK1	APOA2	APP	APOA1	SLC2A4	APOE	LCAT	GALR2	APOA5	RGN	S1PR3	CHRNA7	SLC4A1	BUD31	CHRNA1	LPAR2	LPAR3	FTL	S1PR4	C5AR1	SLC34A3	THY1	CCR9	CCR8	NPC1	PLCE1	CCR7	NPC2	HIF1A	CCR6	CCR5	RHCG	CCR4	ATP2C1	CCR3	CCR2	CARTPT	STC1	SLC40A1
REGULATION_OF_METABOLIC_PROCESS	http://www.broadinstitute.org/gsea/msigdb/cards/REGULATION_OF_METABOLIC_PROCESS	AURKAIP1	HNRNPF	MED23	RORB	REST	MED21	MED20	EPC1	MED26	FOXF1	FOXF2	MED27	PQBP1	VPS4B	ZNF396	PATZ1	IKBKAP	PCBD2	RREB1	KDM5B	KDM5A	MED12	MECP2	MED14	MED13	NPC2	EIF2AK1	MED17	BACE2	EIF2AK3	MYBBP1A	EIF2AK4	CRTC1	ARF6	VPS72	FOXH1	INS	IL17F	PABPC1	PAIP2	PAIP1	ESRRG	C19orf2	ATR	ELF1	HTATIP2	ELF2	ELF4
OVULATION_CYCLE	http://www.broadinstitute.org/gsea/msigdb/cards/OVULATION_CYCLE	FOXL2	SPRR2G	SPRR2F	SPRR2E	SOD1	EREG	SPRR2C	SPRR2D	SPRR2A	SPRR2B	EIF2B2	BMPR1B	EIF2B4	EIF2B5
PROTEIN_HOMOOLIGOMERIZATION	http://www.broadinstitute.org/gsea/msigdb/cards/PROTEIN_HOMOOLIGOMERIZATION	BCL10	SYT1	SCUBE3	CCDC88C	ALDH5A1	SCUBE1	MUC20	TP63	ACTN2	HPRT1	RAD51	STOM	VWF	DGKD	BAX	GPX3	GOPC	PEX14	CDA	ATPIF1	EIF2AK3	AKR1C1
CYTOKINE_AND_CHEMOKINE_MEDIATED_SIGNALING_PATHWAY	http://www.broadinstitute.org/gsea/msigdb/cards/CYTOKINE_AND_CHEMOKINE_MEDIATED_SIGNALING_PATHWAY	PTPRC	IL2RB	RELA	DUOX2	SOCS1	DUOX1	ZNF675	NUP85	PF4	SOCS5	CX3CL1	PYDC1	IL31RA	C16orf5	SIGIRR	IRAK3	TNFRSF1A	EREG	CCR2	PYCARD	IFNK	CD24	COMMD7
DEVELOPMENTAL_GROWTH	http://www.broadinstitute.org/gsea/msigdb/cards/DEVELOPMENTAL_GROWTH	COL4A4	DMBX1	KLK8	RTN4RL1	EREG	APOA5	RTN4RL2	UBB	BMPR1B	GLI2	SPINK5
MITOSIS	http://www.broadinstitute.org/gsea/msigdb/cards/MITOSIS	KIF22	KIF25	NBN	KNTC1	PKMYT1	TTK	AURKA	CDC16	TTN	TGFB1	KIF2C	TRIAP1	DDX11	CDKN2B	PCBP4	TARDBP	PRMT5	TGFA	CCNA2	CDCA5	ZW10	KIF11	ANAPC5	RAN	KIF15	RINT1	ANAPC4	TPX2	NUSAP1	ESPL1	UBE2C	DCTN3	DCTN2	CHMP1A	MAD2L1	EREG	ZWINT	BUB1B	CLIP1	AKAP8	MAD2L2	CHFR	NEK6	RAD17	PPP5C	PAM	NEK2	PML
PIGMENT_METABOLIC_PROCESS	http://www.broadinstitute.org/gsea/msigdb/cards/PIGMENT_METABOLIC_PROCESS	ALAD	TSPO	FECH	COX10	PPOX	GPR143	GMPS	BLVRA	DCT	ALAS1	TYR	ALAS2	CPOX	AP3D1	NFE2L1	PAICS	OCA2	COX15
CELL_CYCLE_GO_0007049	http://www.broadinstitute.org/gsea/msigdb/cards/CELL_CYCLE_GO_0007049	XRCC2	AIF1	AURKA	CDC16	CITED2	CUL3	CUL2	CUL5	DIRAS3	DDX11	STAG3	CCNA1	CCNA2	CDCA5	CUL1	MAP2K6	ANAPC2	GTPBP4	ANAPC5	RAN	STRN3	POLE	RINT1	ANAPC4	LIG3	SKP2	TBRG4	RAD9A	ESPL1	PIM2	DCTN3	SUN2	BOLL	DCTN2	RAD1	REC8	MAD2L1	UHRF2	ALOX15B	ZWINT	TBRG1	CNTROB	MAD2L2	NEK6	PPP2R3B	CDK5R1	CDK5R2	NEK2
POSITIVE_REGULATION_OF_ANGIOGENESIS	http://www.broadinstitute.org/gsea/msigdb/cards/POSITIVE_REGULATION_OF_ANGIOGENESIS	AGGF1	BTG1	SPHK1	AMOT	RHOB	CHRNA7	TNFSF12	ANGPTL3	RUNX1	ANGPTL4
NOTCH_SIGNALING_PATHWAY	http://www.broadinstitute.org/gsea/msigdb/cards/NOTCH_SIGNALING_PATHWAY	NCSTN	NOTCH1	ADAM10	APH1A	PSEN1	DTX1	MAML1	MAML2	PSEN2	TP63	PSENEN	MAML3
CATION_TRANSPORT	http://www.broadinstitute.org/gsea/msigdb/cards/CATION_TRANSPORT	SLC22A16	KCNC1	KCNC4	KCNC3	ATOX1	ATP6AP1	KCNK7	KCNK6	KCNK5	CHRNA7	KCND3	SCN2B	SCN2A	STIM2	C16orf7	STIM1	PKD2L1	SLC34A3	NNT	RHCG	ATP2C1	RYR3	RYR1	SLC40A1	KCNMB3	KCNMB4	ORAI1	SCN1B	KCNA2	KCNA1	KCNA4	CCL8	KCNA3	HFE	KCNA6	CACNB3	CACNB4	KCNA5	KCNJ2	KCNJ3	KCNMB1	ATP6V0B	KCNJ1	KCNMB2	ATP6V0C	KCNS3	SLC11A2	KCNS1
NEURON_DIFFERENTIATION	http://www.broadinstitute.org/gsea/msigdb/cards/NEURON_DIFFERENTIATION	ALS2	NRP2	RTN4	NRTN	NRP1	POU6F2	LRRC4C	KCNIP2	GLI2	PAX2	GDNF	RTN1	SHH	TGFB2	NRCAM	ATP2B2	ROBO1	APOE	MAPT	POU4F1	SEMA3B	ROBO2	UNC5C	SPON2	NRXN3	MDGA1	LDB1	BAIAP2	PICK1	MDGA2	OTX2	NRXN1	CDK5	SLIT1	SLIT2	THY1	FARP2	AMIGO1	RND1	SEMA4F	BTG4	GHRL	OPHN1	TRAPPC4	CNTN4	SIAH1	UBB	SMARCA1
REGULATION_OF_LYMPHOCYTE_ACTIVATION	http://www.broadinstitute.org/gsea/msigdb/cards/REGULATION_OF_LYMPHOCYTE_ACTIVATION	LST1	IL18	TNFSF13	SPINK5	SART1	TGFB1	CD47	SFTPD	ZAP70	CD24	EBI3	CD28	IL4	PTPRC	SIT1	CD3E	IL7	IL27	SLA2	CD276	INHA	SOCS5	IL21	THY1	LAT	NCK2	INHBA	SIRPG	LAX1	NCK1	LCK	IL12A	GLMN	IL12B	ICOSLG
NEGATIVE_REGULATION_OF_TRANSLATION	http://www.broadinstitute.org/gsea/msigdb/cards/NEGATIVE_REGULATION_OF_TRANSLATION	IL6	PRG3	PAIP2	NDUFA13	INHA	FOXP3	FURIN	IL10	PAIP2B	SIGIRR	INHBB	INHBA	EIF4A3	EIF2AK1	TSC1	SFTPD	NLRP12	GHRL	BCL3	ELANE	GHSR	APBB1	EIF2AK3
PERIPHERAL_NERVOUS_SYSTEM_DEVELOPMENT	http://www.broadinstitute.org/gsea/msigdb/cards/PERIPHERAL_NERVOUS_SYSTEM_DEVELOPMENT	ACCN1	GSTM3	EGR2	BAI1	NF1	NEUROG3	UGT8	SERPINI1	PMP22	SOD1	ALDH3A2	GFRA3
SISTER_CHROMATID_SEGREGATION	http://www.broadinstitute.org/gsea/msigdb/cards/SISTER_CHROMATID_SEGREGATION	PAM	KIF25	PDS5B	CDC23	NUSAP1	CENPE	NDC80	ESPL1	LATS1	SMC4	NCAPH	CHMP1A	DDX11	ZWINT	SMC1A	CDCA5	ZW10
FATTY_ACID_METABOLIC_PROCESS	http://www.broadinstitute.org/gsea/msigdb/cards/FATTY_ACID_METABOLIC_PROCESS	PTGES3	PPARA	PPARD	CYP2J2	PTGS1	ACOT2	ACOT1	ACOT4	ACOX3	MSMO1	ACOT9	AKR1C3	AKR1C2	PTGES	ACOT12	GNPAT	ACADM	PRG3	ACADS	ALDH5A1	PLA2G15	ADIPOR2	ADIPOR1	ECI2	PPARGC1A	HAO1	ACADVL	PNPLA8	PTGDS	ALOX15B	HAO2	SLC27A6	SLC27A2	CROT	SLC27A5	DEGS1	ALOX12	HACL1	ACADSB	ECH1	ECHS1	CD74	MIF	HADHB	TNFRSF1A	ABCD2	BDH2	CPT1B
NEUROTRANSMITTER_SECRETION	http://www.broadinstitute.org/gsea/msigdb/cards/NEUROTRANSMITTER_SECRETION	2005-09-01	RAB3A	SYT1	KCNMB4	SNCAIP	BAIAP3	NLGN1	SNAPIN	RIMS1	GRM4	HRH3	SYN3	CARTPT
ORGANELLE_LOCALIZATION	http://www.broadinstitute.org/gsea/msigdb/cards/ORGANELLE_LOCALIZATION	2005-09-01	SNAP29	SHROOM2	AP1M2	HOOK3	PEX1	ALB	TMED10	PAFAH1B1	SNAP23	CDCA5	STX5	MYO1A	MSTO1	NIN	NLGN1	CDC23	CENPF	NUSAP1	CENPE	BIRC5	SUN2	MFN2	LRMP	YKT6
ACTIN_FILAMENT_BASED_MOVEMENT	http://www.broadinstitute.org/gsea/msigdb/cards/ACTIN_FILAMENT_BASED_MOVEMENT	TNNT2	MYL6	MYO6	MYL6B	MYO1E	MYO9B	MYH7	MYH6	MYH9	MYH10
RIBOSOME_BIOGENESIS_AND_ASSEMBLY	http://www.broadinstitute.org/gsea/msigdb/cards/RIBOSOME_BIOGENESIS_AND_ASSEMBLY	SDAD1	EXOSC7	NOP58	EXOSC2	EXOSC3	EIF2A	RRP9	NOP56	FBL	DIS3	NHP2	NOLC1	DKC1	RPS14	NPM1	POP4	NOP14	GEMIN4
ACUTE_INFLAMMATORY_RESPONSE	http://www.broadinstitute.org/gsea/msigdb/cards/ACUTE_INFLAMMATORY_RESPONSE	CFHR1	MBL2	ORM1	CEBPB	APCS	KRT1	C2	LBP	ORM2	SIGIRR	AHSG
TRIACYLGLYCEROL_METABOLIC_PROCESS	http://www.broadinstitute.org/gsea/msigdb/cards/TRIACYLGLYCEROL_METABOLIC_PROCESS	LPL	AGPAT6	DGAT1	PNLIPRP2	DGAT2	APOC3	APOA5	APOC2	CETP	PNPLA3
PHOSPHOINOSITIDE_METABOLIC_PROCESS	http://www.broadinstitute.org/gsea/msigdb/cards/PHOSPHOINOSITIDE_METABOLIC_PROCESS	IMPA1	GPAA1	PTEN	IP6K1	PIGK	PIGF	PIGG	PIGH	PIGB	PIGC	IP6K3	PIK3R1	IP6K2	PIGA	PIGZ	PIGY	PIK3C2A	PIGV	PIGU	PI4KA	SMG1	PIGT	PIGS	PI4KB	PIGO	PITPNM3	PI4K2A	CD81	DPM1	DPM2	DPM3
CDC42_PROTEIN_SIGNAL_TRANSDUCTION	http://www.broadinstitute.org/gsea/msigdb/cards/CDC42_PROTEIN_SIGNAL_TRANSDUCTION	FGD2	FGD1	RALBP1	ARHGAP27	ABCA1	APOA1	APOE	APOC3	ARAP1	FGD5	FGD6	FGD4
PROTEIN_MODIFICATION_PROCESS	http://www.broadinstitute.org/gsea/msigdb/cards/PROTEIN_MODIFICATION_PROCESS	PPP2R5C	MYLIP	BTK	MAP3K6	ISG15	MAP3K9	ILK	MAP3K8	TLK1	TLK2	OGT	MAP2K6	PTPRJ	IKBKAP	MCRS1	PTPRM	ROCK1	BRAF	ROCK2	PTPRH	KIAA1804	PTPRR	PTPRT	PTPRU	MARK4	PTPRO	KAT5	MARK1	MARK2	PPP1CA	EIF2AK1	MAPK6	BACE2	MAPK4	F2	MAPK3	UBL4A	MAPK8	EIF2AK3	EIF2AK4	GGCX	PPP2R3B	PPP2R3A	ERBB3	ERBB2	DUSP10	DUSP12	IL17A
NEGATIVE_REGULATION_OF_TRANSFERASE_ACTIVITY	http://www.broadinstitute.org/gsea/msigdb/cards/NEGATIVE_REGULATION_OF_TRANSFERASE_ACTIVITY	TRIB3	MBIP	SFN	PYDC1	PDCD4	LATS1	LATS2	CDKN2A	PAK2	HEXIM2	HEXIM1	DUSP16	SPRED2	SPRED1	CDK5RAP1	APC	GPS1	PTPRC	PIF1	NF1	DUSP22	CRIPAK	RB1	THY1	GPS2	CBLC	TARBP2	DUSP2	LAX1	RGS3	HIPK3	RGS4	DUSP9	DUSP8	DUSP6
NEGATIVE_REGULATION_OF_SIGNAL_TRANSDUCTION	http://www.broadinstitute.org/gsea/msigdb/cards/NEGATIVE_REGULATION_OF_SIGNAL_TRANSDUCTION	EID2	SNX6	ZNF675	PTEN	ADRB3	PEG10	OTUD7B	VWC2	ARAP3	RHOH	MDFI	PTPRC	CARD8	NF2	SLA2	NLK	TAOK3	SOCS1	NF1	CIDEA	CBY1	FRZB	TAX1BP3	BRAP	THY1	SIGIRR	AMBP	MFN2	CBLC	ADRB2	SOST	TSC1	NLRP12	HGS	SMURF1	TNFAIP3	ACVR1
CHROMOSOME_ORGANIZATION_AND_BIOGENESIS	http://www.broadinstitute.org/gsea/msigdb/cards/CHROMOSOME_ORGANIZATION_AND_BIOGENESIS	HDAC7	DDX11	SMARCD1	STAG3	TLK1	HIRIP3	TLK2	ACIN1	KAT8	CDCA5	KAT6B	KAT6A	SATB1	DFFB	MTA2	HDAC10	ESPL1	ARID1A	HDAC11	TAF6L	PPARGC1A	KAT5	REC8	RFC1	HUWE1	SMARCE1	SYCP3	ZWINT	SMARCA5	KAT2A	HMGB1	PAM	MRE11A	SYCP1	ACD	NPM2	PBRM1	ASF1A	HELLS	PAPD7	EHMT1	SMG6	PHB	PIF1	CREBBP	CDC23	NDC80	SUV39H2
CELL_PROJECTION_BIOGENESIS	http://www.broadinstitute.org/gsea/msigdb/cards/CELL_PROJECTION_BIOGENESIS	FGD2	FGD1	CD2AP	VCL	CDC42	CDC42EP2	CDC42EP1	RAC3	RAC1	ARAP1	FGD5	CDC42EP4	FGD6	CDC42EP5	THBS4	FGD4	CCDC88A	PCNT	VANGL2	ARFIP2	ACTN2	DNAI2	CDH13	CYFIP1	OPHN1
RNA_SPLICING	http://www.broadinstitute.org/gsea/msigdb/cards/RNA_SPLICING	NCBP2	NCBP1	PRPF4B	CRNKL1	HNRNPF	LSM6	SNRPD3	CWC15	SNRNP200	SNRPD1	RP9	SNRPD2	SYNCRIP	ZNF638	SMNDC1	NONO	SRSF6	SRSF7	SRSF4	SRSF5	DDX23	DHX38	SFSWAP	SRSF9	U2AF1	LSM4	DBR1	SRRM1	DDX20	LSM1	PRPF31	SNRPA1	SRPK2	NOL3	SNRPN	EFTUD2	PTBP1	SF1	PRPF3	SRSF1	PPARGC1A	SRPK1	SRSF2	DDX39A	SNRPB	KHSRP	SLU7	LUC7L3
LYMPHOCYTE_ACTIVATION	http://www.broadinstitute.org/gsea/msigdb/cards/LYMPHOCYTE_ACTIVATION	CADM1	ELF4	IL18	JAG2	TNFSF13	HDAC7	TPD52	SPINK5	TGFB1	SART1	CD47	NLRC3	EBI3	CRTAM	SIT1	CD3D	CD3E	SLA2	IL27	NFAM1	SOCS5	INHA	IL21	THY1	NCK2	INHBA	SIRPG	LAT2	LAX1	CD40LG	NCK1	LCK	IL12A	IL12B	NHEJ1	ICOSLG	LST1	INS	CD2	ZAP70	SFTPD	CD4	CD24	HELLS	CD7	CD28	IL4	PTPRC
CATION_HOMEOSTASIS	http://www.broadinstitute.org/gsea/msigdb/cards/CATION_HOMEOSTASIS	SLC9A7	CASR	GNA15	ATOX1	F2RL1	CD52	CXCL12	AGTR1	APP	GALR2	RGN	S1PR3	CHRNA7	BUD31	LPAR2	LPAR3	FTL	S1PR4	C5AR1	THY1	CCR9	CCR8	PLCE1	CCR7	CCR6	CCR5	ATP2C1	CCR4	CCR3	CCR2	STC1	SLC40A1	GLP1R	SRI	CCL1	C3AR1	CCL3	DRD1	CLCN3	CCL2	CYSLTR1	HFE	BDKRB1	PPT1	BDKRB2	CCL5	CALR	ATP6V1B1
RESPONSE_TO_WOUNDING	http://www.broadinstitute.org/gsea/msigdb/cards/RESPONSE_TO_WOUNDING	F2RL2	F2RL3	ADORA3	S100A8	AIF1	F13A1	GNA12	S100A9	IL13	MMRN1	HDAC7	CXCL11	ADORA1	TGFB1	GP9	TGFB2	CXCL10	CTGF	LTB4R	SERPINE1	APOA5	S1PR3	CHRNA7	IL1A	F12	F11R	L3MBTL4	F10	RELA	VPS45	F8	F9	F7	CD40	CDO1	IL20	TNFAIP6	CCR7	THBD	CD36	CCR5	HNF4A	F5	CCR4	CD40LG	CCR3	F2	CCR2
DETECTION_OF_BIOTIC_STIMULUS	http://www.broadinstitute.org/gsea/msigdb/cards/DETECTION_OF_BIOTIC_STIMULUS	CRTAM	NLRC4	NOD2	NOD1	PGLYRP4	PGLYRP2	PGLYRP3	PGLYRP1	NLRP3	CD1D
NEGATIVE_REGULATION_OF_CATALYTIC_ACTIVITY	http://www.broadinstitute.org/gsea/msigdb/cards/NEGATIVE_REGULATION_OF_CATALYTIC_ACTIVITY	GABBR1	GABBR2	MBIP	PDCD4	LATS1	LATS2	EDNRB	GPX1	APOA2	CDKN2A	PAK2	GALR1	GALR3	CDKN2D	SPRED2	SPRED1	CDK5RAP1	DHCR24	TP53	RB1	HBXIP	THY1	TNNT2	TARBP2	GRM4	GRM3	GRM2	GRM8	LAX1	HIPK3	GRM7	CCR2	CAND1	ATPIF1	GNAI3	GNAI2	DRD5	TRIB3	SFN	PYDC1	HEXIM2	HEXIM1	DUSP16	ADRA2A	FBXO5	ANGPTL3	APC	ANGPTL4
CELLULAR_MACROMOLECULE_METABOLIC_PROCESS	http://www.broadinstitute.org/gsea/msigdb/cards/CELLULAR_MACROMOLECULE_METABOLIC_PROCESS	AURKAIP1	PPP2R5C	RCE1	MYLIP	BTK	MAP3K6	ISG15	MAP3K9	MAP3K8	ILK	OGT	IKBKAP	MCRS1	BRAF	MYH9	MARK4	MARK1	SARS2	MARK2	PPP1CA	EIF2AK1	MAPK6	MAPK4	TMPRSS11E	BACE2	BACE1	F2	MAPK3	MGAM	MAPK8	EIF2AK3	EIF2AK4	PPP2R3B	PPP2R3A	PABPC4	DUSP10	DUSP12	ARF6	ARIH1	IL17A	DUSP13	KLKB1	RAC1	IL17F	NAA50	PAIP2	PAIP1	TAOK3
POSITIVE_REGULATION_OF_CELLULAR_PROCESS	http://www.broadinstitute.org/gsea/msigdb/cards/POSITIVE_REGULATION_OF_CELLULAR_PROCESS	RPL17	AURKAIP1	PGF	XRCC6	BTC	RORB	MED21	SART1	CITED2	BTK	SSR1	CUL3	EPC1	CUL2	MAP3K5	CUL5	HTR1A	FOXF1	FOXF2	FAS	CUL1	CRTAM	PCBD2	PDPN	RXRA	KDM5A	MED12	MED14	MED13	MARK4	BCL2L11	THY1	MAPK1	SIRPG	NME2	RPS19	NME3	SSTR3	HNF4A	SERPINF1	IFNB1	NME1	MED17	MST1R	UNC13B	MCTS1	ORAI1	ERBB2
TRANSCRIPTION_FROM_RNA_POLYMERASE_II_PROMOTER	http://www.broadinstitute.org/gsea/msigdb/cards/TRANSCRIPTION_FROM_RNA_POLYMERASE_II_PROMOTER	HOXD13	MED24	MED23	MED21	MED20	ZNF254	CITED1	CITED2	EPC1	TAF5L	MED26	MED27	IKBKAP	RREB1	RXRA	KDM5A	MECP2	MED12	MED14	HNF4G	MED13	KAT5	HNF4A	ZNF238	MED16	MED17	SMARCAL1	TGIF1	SHOX	ZNF76	CRTC1	MYEF2	VPS72	FOXH1	HEXIM2	HEXIM1	PIR	VEZF1	TCF7	UTF1	KLF12	KLF13	KLF10	KLF11	C19orf2	TFCP2	USF1	TRPS1
MALE_GONAD_DEVELOPMENT	http://www.broadinstitute.org/gsea/msigdb/cards/MALE_GONAD_DEVELOPMENT	PRKACG	NCOA4	MEA1	LHCGR	DMRT1	CSDE1	SOX15	DMRT2	SRD5A2	LHB	ANKRD7	NR5A1
DNA_DAMAGE_RESPONSESIGNAL_TRANSDUCTION_BY_P53_CLASS_MEDIATOR	http://www.broadinstitute.org/gsea/msigdb/cards/DNA_DAMAGE_RESPONSESIGNAL_TRANSDUCTION_BY_P53_CLASS_MEDIATOR	NBN	MYO6	TP53	PML	IFI16	BRCA1	C16orf5	TRIAP1	PCBP4	EEF1E1	BCL3	DYRK2	GML
NUCLEOTIDE_METABOLIC_PROCESS	http://www.broadinstitute.org/gsea/msigdb/cards/NUCLEOTIDE_METABOLIC_PROCESS	ME1	CMPK1	ADSS	FHIT	ADCY7	ADORA2A	FIGNL1	CTPS	PGD	DCK	ABCA1	HPRT1	PPAT	TYMS	TYMP	NT5M	OXER1	PTH	REXO2	CDA	ENTPD4	NDUFS1	NT5C	DCTD	NUDT4	NUDT5	OLA1	C16orf7	ACLY	AK5	AMPD3	PTHLH	PNKP	UMPS	PGLS	UCN2	ADM	GRM8	ADK	CTNS	GUK1	PDZD3
G_PROTEIN_COUPLED_RECEPTOR_PROTEIN_SIGNALING_PATHWAY	http://www.broadinstitute.org/gsea/msigdb/cards/G_PROTEIN_COUPLED_RECEPTOR_PROTEIN_SIGNALING_PATHWAY	ADORA3	ADCY7	GPR123	EDN2	LHCGR	AGTR1	HTR1B	HTR1A	MC1R	LTB4R	HOMER3	APOE	CCR10	GIT2	RAPGEF4	QRFP	HTR1D	GNG4	HTR1F	HTR1E	GNG7	PIK3CG	C5AR1	GPER	CD3E	PIK3CB	HTR4	PREX2	RIC8B	OR1D2	OR1D5	OR1D4	SSTR4	CCR9	CRHR1	CRHR2	CCR8	SSTR5	SSTR2	SSTR3	CCR5	SSTR1	CCR3	HTR7	MC2R	CX3CR1	CCR2	HTR6
TRANSLATION	http://www.broadinstitute.org/gsea/msigdb/cards/TRANSLATION	RPL18	RPL19	MRPL41	EIF2C1	RPL14	RPL13	HBS1L	EIF5	TLR1	RPL15	EIF5A	TLR3	RPS6KB2	TLR4	TLR6	TLR7	IL10	TLR8	TLR9	APOA2	EIF1AX	DDX25	HRSP12	EIF1	RPL11	EIF2B2	EIF2B3	SAMD4A	EIF2B4	SPN	EBI3	EIF2B5	BCL10	MRPL52	MRPL51	YARS	DARS	IL29	IL27	AARS	EIF2S3	SARS2	BOLL	EIF2AK1	RPS19	RPS17	BACE2	RARS
POSITIVE_REGULATION_OF_DNA_BINDING	http://www.broadinstitute.org/gsea/msigdb/cards/POSITIVE_REGULATION_OF_DNA_BINDING	TNF	UBE2V1	PRDX3	NOD2	NLRC3	NPM1	PYCARD	ABRA	CAMK2A	BCL10	RELA	CEBPG	EDA2R	NFAM1	JMY	UBE2N	PRKCQ	CARD11	EP300	NME1	EDF1	ERC1	IKBKB	EDA	TSSK4	MAP3K13
PHOSPHORYLATION	http://www.broadinstitute.org/gsea/msigdb/cards/PHOSPHORYLATION	AURKC	AURKA	PRKG2	PRKG1	PRKX	BTK	PRKY	MAP3K6	MAP3K9	COL4A3BP	WNK4	MAP3K8	ILK	TLK1	TLK2	MAP2K6	IKBKAP	BCR	BRAF	ROCK1	ROCK2	KIAA1804	PIM1	WNK1	CDK12	C16orf7	WNK3	PIM2	WNK2	MARK4	MARK1	MARK2	PNKP	EIF2AK1	MAPK6	CAMK4	MAPK4	MAPK3	F2	CAMK1	MAPK8	SRP72	NEK4	EIF2AK3	EIF2AK4	NEK6	ERBB3	ERBB2
CATABOLIC_PROCESS	http://www.broadinstitute.org/gsea/msigdb/cards/CATABOLIC_PROCESS	PGD	HNRNPD	USE1	RNF217	RNASEH1	ISG20	FAH	GLDC	GOT2	GOT1	DDAH2	DDAH1	ANAPC2	ANAPC5	ANAPC4	UBR3	OLA1	PGLS	NNT	UHRF2	COLQ	UBR5	MGAM	FBXL4	AMFR	MPST	HSD17B11	ALDOA	HACL1	HSD17B14	PFKFB1	ALDOB	PABPC4	PPT1	HSPA1B	ASL	HADHB	ARIH1	ARG1	GAD2	INS	ALDH4A1	CDA	GCSH	GAD1	NTHL1	FBXO7	NPLOC4
NEGATIVE_REGULATION_OF_BIOLOGICAL_PROCESS	http://www.broadinstitute.org/gsea/msigdb/cards/NEGATIVE_REGULATION_OF_BIOLOGICAL_PROCESS	DLC1	AIF1	MXI1	HDAC7	CIAPIN1	ZNF254	CUL3	MAGED1	CUL2	EPC1	CUL5	SERPINE1	ZNF396	FAS	DDAH2	MAP2K6	CUL1	OPA1	CGRRF1	CRYAA	BRAF	CRYAB	KDM5B	ZHX1	MECP2	ZHX2	ZHX3	BRAP	BCL2L10	THY1	SSTR4	SSTR5	NME5	NME2	SIRPG	SSTR2	SSTR3	EIF2AK1	ADAMTS8	SERPINF1	ZNF238	SSTR1	NME1	BACE2	F2	TGIF1	ADAMTS1	MAPK8
PROTEIN_LOCALIZATION	http://www.broadinstitute.org/gsea/msigdb/cards/PROTEIN_LOCALIZATION	RAB3GAP2	LTBP2	CADM1	MXI1	SSR1	HOMER3	TRAK1	CEP290	TLK1	RPL11	KIF13B	CRTAM	CD3G	VPS45	VANGL2	NOP58	OPTN	MYH9	COLQ	BACE2	PEX26	F2	BIN3	RTP3	RTP2	RTP4	NFKBIE	RTP1	AKAP10	PPT1	STRADB	CALR	UHMK1	CD74	CDC37	INS	DUSP16	SUPT7L	SEC23IP	TRAM1	MDFI	SMAD3	CIDEA	ARFIP1	ABCG1	GGN	TONSL	STRADA
BASE_EXCISION_REPAIR	http://www.broadinstitute.org/gsea/msigdb/cards/BASE_EXCISION_REPAIR	HMGB1P10	HMGB1	MSH6	HMGB2	MSH3	MSH2	POLG	UNG	TP53	SMUG1	MPG	ERCC6	TDG	OGG1	NTHL1	CCNO	APEX1
CARBOHYDRATE_BIOSYNTHETIC_PROCESS	http://www.broadinstitute.org/gsea/msigdb/cards/CARBOHYDRATE_BIOSYNTHETIC_PROCESS	B3GALT6	NDST1	ALG1	ACN9	XYLT1	CHST12	CHST11	CHST13	NANP	CSGALNACT2	CSGALNACT1	CHST3	PPARGC1A	PMM2	GLCE	CHST7	CHST6	HAS1	CHST9	CHST8	EXT1	EXT2	HS3ST3B1	LALBA	HS3ST5	GCNT2	FUT8	GALNT5	PFKFB1	UGDH	ARPP19	ST8SIA2	B3GNT8	MPDU1	GYS2	HS6ST1	TSTA3	DYRK2	B4GALT7	B4GALT1	UAP1	GMDS	GYG2	B3GAT2	ATF4	GCK	SLC25A10	CHST15
POTASSIUM_ION_TRANSPORT	http://www.broadinstitute.org/gsea/msigdb/cards/POTASSIUM_ION_TRANSPORT	KCNH1	KCNK17	KCNC1	KCNJ15	KCNC4	KCNC3	KCNAB3	KCNAB1	KCNJ10	KCNJ12	KCNIP2	KCNJ11	KCNQ4	KCNQ3	KCNK7	KCNK6	KCNK5	KCNQ2	KCNQ1	KCNG2	KCND3	KCNA10	KCNH2	KCNH3	KCNH4	KCNMB3	KCNMB4	KCNA2	KCNA1	KCNA4	KCNA3	KCNA6	KCNA5	KCNJ2	KCNJ3	KCNMB1	KCNJ1	KCNMB2	KCNS3	KCNS1	KCNE1	KCNE2	CHP	KCNB2	ATP1A4	KCNK1	KCNV1	KCNK3
CYTOKINE_SECRETION	http://www.broadinstitute.org/gsea/msigdb/cards/CYTOKINE_SECRETION	CRTAM	CARD8	CADM1	CIDEA	ABCA1	PYDC1	FOXP3	NLRP3	NLRP2	APOA2	NLRC4	NOD2	APOA1	INS	PYCARD	NLRP12	GLMN	SRGN
REGULATION_OF_MULTICELLULAR_ORGANISMAL_PROCESS	http://www.broadinstitute.org/gsea/msigdb/cards/REGULATION_OF_MULTICELLULAR_ORGANISMAL_PROCESS	KCNE1L	ADORA3	CADM1	GRIK1	TNNC2	ATP6AP2	GRIK2	TNNC1	IL18	FST	APOBEC3G	TNFSF13	APOBEC3F	TGFB1	TLR8	SART1	DMPK	TGFB2	MAP3K7	CD47	IFNG	SERPINE1	CHRNA7	IFNK	EBI3	CRTAM	IL29	CD3E	IL27	MYH7	SOCS5	MYH6	IL21	TRAT1	THY1	TNNT2	LAT2	PLCE1	SIRPG	TNNT1	HIF1A	CD40LG	HSPB7	F2	CARTPT	RYR2	SRI	TRAF2
REGULATION_OF_PROTEIN_IMPORT_INTO_NUCLEUS	http://www.broadinstitute.org/gsea/msigdb/cards/REGULATION_OF_PROTEIN_IMPORT_INTO_NUCLEUS	MDFI	NFKBIE	NF1	TNFSF14	SMAD3	CDH1	NLRP3	MXI1	FLNA	TGFB1	NFKBIL1	TONSL	NLRP12	BCL3	FAF1	TRIP6
INTERFERON_GAMMA_PRODUCTION	http://www.broadinstitute.org/gsea/msigdb/cards/INTERFERON_GAMMA_PRODUCTION	IL27	CEBPG	IL18	CD276	TLR3	INHA	FOXP3	TLR7	TLR8	TLR9	INHBA	IL12A	IL12B	EBI3
MICROTUBULE_BASED_MOVEMENT	http://www.broadinstitute.org/gsea/msigdb/cards/MICROTUBULE_BASED_MOVEMENT	DYNC1I1	KIF4A	KIF3B	OPA1	KIF5B	KIF5A	UXT	KIF1A	KIF1B	MAP1S	RHOT1	RHOT2	NEFL	LRPPRC	APBA1	KIF13B
REGULATION_OF_PROTEIN_STABILITY	http://www.broadinstitute.org/gsea/msigdb/cards/REGULATION_OF_PROTEIN_STABILITY	GTPBP4	CCDC88C	HPS4	PEX6	APTX	AURKA	ISOC2	PPARGC1A	PTEN	COG3	APOA2	STX12	APOA1	COG7	A1CF	CDKN2AIP	TBRG1	MDM4	FBXO7
REGULATION_OF_IMMUNE_SYSTEM_PROCESS	http://www.broadinstitute.org/gsea/msigdb/cards/REGULATION_OF_IMMUNE_SYSTEM_PROCESS	CADM1	BCAR1	IL18	IL28RA	APOBEC3G	TNFSF13	APOBEC3F	SPINK5	SART1	TLR8	TGFB1	TGFB2	MAP3K7	CFHR1	CD47	IFNK	EBI3	CRTAM	SPACA3	SIT1	IL29	CD3E	SLA2	IL27	SOCS5	NFAM1	INHA	IL21	NCR1	TRAT1	THY1	UBE2N	INHBA	TARBP2	NCK2	LAT2	SIRPG	EREG	LAX1	NCK1	LCK	IL12A	IL12B	ICOSLG	MBL2	TRAF2	LST1	MIA3
SPINDLE_ORGANIZATION_AND_BIOGENESIS	http://www.broadinstitute.org/gsea/msigdb/cards/SPINDLE_ORGANIZATION_AND_BIOGENESIS	KIF23	KIF11	PRC1	RAN	TTK	TUBG1	STMN1	SMC1A	RCC1	SUN2	SMC3
PROTEIN_AMINO_ACID_DEPHOSPHORYLATION	http://www.broadinstitute.org/gsea/msigdb/cards/PROTEIN_AMINO_ACID_DEPHOSPHORYLATION	PTPN22	TIMM50	PTPN21	PTEN	TGFB1	PTPRJ	PPP2R1A	PTPRM	PTPRN2	PTPRH	PTPRR	PTPRT	PTPRO	TPTE	PPM1G	PPM1D	PPP1CA	SBF1	PPEF2	PPEF1	PPM1M	CTDP1	PPP2R2A	PPP5C	PPP6C	PPP2R3B	PPP2R3A	SSH1	SSH2	DUSP10	PPM1B	MTMR3	DUSP13	PPP2CA	PPP2CB	PTPLA	MTMR7	PTPRB	PTPN7	PTPN6	PTPRC	PTPN9	PTPRD	PTPRE	PTPN18	PTPN3	PTPN2	PTPRZ1
TRANSMEMBRANE_RECEPTOR_PROTEIN_TYROSINE_KINASE_SIGNALING_PATHWAY	http://www.broadinstitute.org/gsea/msigdb/cards/TRANSMEMBRANE_RECEPTOR_PROTEIN_TYROSINE_KINASE_SIGNALING_PATHWAY	FGF5	MTSS1	NRTN	MPZL1	EDN2	BCAR1	AP3S1	FOXO4	AKT1	PDPK1	GAB1	TDGF1	TGFA	FRS3	SHC1	SHC3	INSR	FRS2	RAPGEF1	PTPRJ	EGFR	EFNB3	CD3E	PTPRG	BAIAP2	OTX2	PICK1	SOCS1	PTPRT	IRS1	CD3EAP	DOK1	NCK2	ADRB2	GRB10	SIK2	EREG	ROR1	FOXC2	LCP2	REPS2	FGFR4	FGFR3	GRB2	ERBB3	ERBB2	AFAP1L2	ABI1
CELL_MIGRATION	http://www.broadinstitute.org/gsea/msigdb/cards/CELL_MIGRATION	RTN4	NRP2	BMP10	NRTN	NRP1	ACVRL1	HMGCR	BCAR1	TNFSF12	ENPEP	GLI2	CD2AP	GDNF	PTEN	SHH	IL10	TGFB2	VCL	WNT1	SAA1	ANG	TDGF1	SEMA3B	UNC5C	SPON2	SYK	S100A2	EGFR	GTPBP4	CCDC88A	NRXN3	MDGA1	OTX2	NRD1	NRXN1	MYH9	NEXN	SLIT1	SLIT2	THY1	VEGFC	CD34	CLIC4	ALOX15B	SEMA4F	ITGB1BP1	IL12A	OPHN1
STEROID_BIOSYNTHETIC_PROCESS	http://www.broadinstitute.org/gsea/msigdb/cards/STEROID_BIOSYNTHETIC_PROCESS	CNBP	HSD3B1	CYP11A1	HSD3B7	TFCP2L1	CYP11B2	FDPS	FDXR	NR0B1	SOD1	CYP7B1	CYP39A1	ADM	DHCR7	HSD11B2	NPC1L1	SCP2	AKR1D1	CYP19A1	BMP6	NR5A1	DHCR24	NSDHL
ION_TRANSPORT	http://www.broadinstitute.org/gsea/msigdb/cards/ION_TRANSPORT	KCNC1	SLC22A16	TSPO	KCNC4	KCNC3	ATOX1	ATP6AP1	KCNK7	KCNK6	WNK4	KCNK5	CHRNA7	SLC4A2	SLC4A1	KCND3	SCN2B	SCN2A	TRPA1	SLC34A1	STIM2	WNK1	C16orf7	STIM1	SLC34A3	PKD2L1	SLC34A2	NNT	RHCG	ATP2C1	RYR3	RYR1	AKAP7	SLC40A1	KCNMB3	FXYD1	KCNMB4	ORAI1	FXYD3	SCN1B	KCNA2	KCNA1	KCNA4	HFE	KCNA3	CCL8	CACNB3	KCNA6	KCNA5
RESPONSE_TO_DNA_DAMAGE_STIMULUS	http://www.broadinstitute.org/gsea/msigdb/cards/RESPONSE_TO_DNA_DAMAGE_STIMULUS	MMS19	XRCC4	RAD51C	XRCC3	XRCC2	ZAK	XRCC6	SETX	IGHMBP2	MUTYH	RAD21	CDKN2D	PMS2	CCNA2	MAP2K6	PMS1	CIB1	POLL	MYO6	POLI	POLH	POLG	LIG1	RINT1	POLE	LIG3	RAD9A	LIG4	KAT5	FOXN3	DDIT3	C16orf5	RAD1	PNKP	RFC3	RPAIN	UBR5	RAD17	RAD23B	HMGB1	HMGB2	BLM	MRE11A	RAD23A	HUS1	UBE2V1	UBE2V2	CHEK1
ORGAN_DEVELOPMENT	http://www.broadinstitute.org/gsea/msigdb/cards/ORGAN_DEVELOPMENT	MEF2C	HCCS	MEF2B	HRAS	MEF2A	BTD	HOXD13	RORB	HDAC7	SART1	BTK	CITED2	FLI1	CUL7	CTGF	SYK	BRAF	PDPN	MYH3	UGCG	MYH7	MYH6	MYH9	PROX1	THY1	PITPNM1	NME2	MSX1	RPS19	SERPINF1	TAGLN	FOXG1	SHOX	ATPIF1	EIF2AK3	TRAPPC2	ADAMTS4	ODAM	EMCN	OSTF1	AMTN	ERBB2	MYEF2	CACNB2	PPT1	HESX1	T	NPHP3
TRANSMISSION_OF_NERVE_IMPULSE	http://www.broadinstitute.org/gsea/msigdb/cards/TRANSMISSION_OF_NERVE_IMPULSE	2005-09-01	SYT1	KCNC4	UTS2	SNCAIP	GRIK1	SLC6A1	SLC6A2	GABRB2	SYT5	GRIK2	SLC6A4	GRIK4	CNP	VIPR1	GDNF	TGFB2	HTR1B	GRIN2B	APOE	GALR3	GALR2	CHRNA5	CHRNA4	CHRNA6	NQO1	HTR1D	EIF2B2	CHRNA1	EIF2B4	LPAR3	HTR1F	HTR1E	EIF2B5	KCND2	SCN2B	BAIAP3	KIF5A	STRN4	GRIN2A	BSN	NTSR1	GABRR2	MAPK1	CBLN1	GABRR1	DOC2A	COLQ
INTRACELLULAR_SIGNALING_CASCADE	http://www.broadinstitute.org/gsea/msigdb/cards/INTRACELLULAR_SIGNALING_CASCADE	ALS2	RPL17	MED24	BTK	MAP3K7	MAP3K6	AGTR1	HTR1B	MAP3K5	MAP3K4	MC1R	DIRAS3	LTB4R	MAP3K9	TLK1	GNG3	TLK2	HTR1D	DDAH2	MAP2K7	CCNA2	DDAH1	HTR1F	HTR1E	ADAM9	TNIK	ROCK1	RREB1	PIK3CB	KIAA1804	MED12	MED14	MED13	MARK1	BCL2L10	MARK2	RAD1	SSTR4	SSTR5	SIRPG	SSTR2	SSTR3	SSTR1	IFNB1	MED16	MED17	F2	MC2R
STRESS_ACTIVATED_PROTEIN_KINASE_SIGNALING_PATHWAY	http://www.broadinstitute.org/gsea/msigdb/cards/STRESS_ACTIVATED_PROTEIN_KINASE_SIGNALING_PATHWAY	ZAK	ZNF675	DAXX	MAP3K6	MAP3K5	MAP3K4	MDFIC	MAP3K9	MAP2K7	DBNL	TNIK	KIAA1804	PKN1	MINK1	MAP4K3	AMBP	SH2D3C	MAP4K5	CRKL	SH2D3A	HIPK2	MAP3K10	MAPK9	MAPK8	MAP3K13	MAP3K12	MAP3K11	ADORA2B	PTPLAD1	DUSP10	MAP4K2	MAP4K1	MAP3K2	CD27	MDFI	GPS1	CCM2	CARD9	TAOK2	TAOK3	MAP2K4	EDA2R	TPD52L1	MAPK10	GPS2	MAPK8IP2	MAPK8IP3	MAPK8IP1
REGULATION_OF_CELL_CYCLE	http://www.broadinstitute.org/gsea/msigdb/cards/REGULATION_OF_CELL_CYCLE	SIK1	ZAK	AIF1	C13orf15	KNTC1	PKMYT1	TTK	CDC16	FOXO4	TGFB1	TGFB2	CITED2	CUL3	CUL2	CUL5	CDKN2A	DIRAS3	CDKN2B	CDKN2C	CDKN2D	CCNA2	MAP2K6	CUL1	ANAPC2	GTPBP4	MADD	RINT1	TBRG4	RAD9A	FOXN3	RAD1	PA2G4	UHRF2	MAD2L1	TIMELESS	ALOX15B	ZWINT	TBRG1	MAD2L2	NEK6	RAD17	CDK5R1	PPP2R3B	CDK5R2	NEK2	STK11	HUS1	TIPIN
CELL_MATURATION	http://www.broadinstitute.org/gsea/msigdb/cards/CELL_MATURATION	KCNH1	ACTA1	PICK1	MYOZ1	KCNIP2	IL21	TTN	FARP2	NRCAM	KRT19	RND1	EREG	MYH11	CACNA1H	AGRN	ADAM12
CELLULAR_DEFENSE_RESPONSE	http://www.broadinstitute.org/gsea/msigdb/cards/CELLULAR_DEFENSE_RESPONSE	KLRC4	MICB	KLRC2	MICA	KLRC3	PAGE1	ZNF148	LBP	FOSL1	SPN	C5AR1	NCF2	NCF1	LY96	GNLY	CD160	DCDC2	NCR2	NCR1	HLA-G	TRAT1	GAGE1	CCR9	LILRB2	CCR6	KLRG1	CCR5	LYST	CCR3	CCR2	CX3CR1	MNDA	GAGE8	FAIM3	CLEC5A	KIR2DL4	KIR3DL2	PRF1	ADORA2B	ADORA2A	CXCL9	UMOD	CCL5	ITGB1	LGALS3BP	VEZF1	TYROBP	IL4
REGULATION_OF_IMMUNE_RESPONSE	http://www.broadinstitute.org/gsea/msigdb/cards/REGULATION_OF_IMMUNE_RESPONSE	TRAF2	MBL2	CADM1	BCAR1	SPINK5	TLR8	TGFB2	MAP3K7	CFHR1	KRT1	C2	IFNK	TRAF6	IL4	PTPRC	CRTAM	IL29	SLA2	MALT1	NFAM1	FOXP3	NCR1	TRAT1	CD1D	THY1	UBE2N	LAT2	EREG	FYN	IKBKG	IL12A	IL12B	CD79A
SENSORY_ORGAN_DEVELOPMENT	http://www.broadinstitute.org/gsea/msigdb/cards/SENSORY_ORGAN_DEVELOPMENT	SHROOM2	FOXL2	MAFB	NF1	JAG2	RORB	ZIC1	SOD1	TGFB2	THY1	DFNB31	BAX	GAA	CEP290
UBIQUITIN_CYCLE	http://www.broadinstitute.org/gsea/msigdb/cards/UBIQUITIN_CYCLE	USP7	DZIP3	TSG101	UCHL1	RNF217	UBE2V1	UBQLN3	SAE1	UBE2V2	ANAPC11	MYLIP	UBE3C	STUB1	ERCC8	FBXW7	ISG15	WWP1	RNF11	TRAF7	TRAF6	UBE2D1	USP33	RNF14	VCPIP1	BCL10	RNF144B	GTPBP4	VHL	CBL	UBE4B	PCNP	PRKCG	PARK2	TRIM23	UBE2C	ATG3	BRCA1	UBE2N	UHRF2	HUWE1	TSC1	DDB2	RNF139	MDM2	CAND1	AMFR	SMURF1	UBB
RNA_CATABOLIC_PROCESS	http://www.broadinstitute.org/gsea/msigdb/cards/RNA_CATABOLIC_PROCESS	ZFP36	ABCE1	UPF2	RNASE2	SMG6	RNASE3	SMG5	HNRNPD	PABPC4	SMG7	RNASE6	RNASEH1	SMG1	HSPA1B	RNASEH2A	ISG20	AUH	GSPT1	PPP1R8	RNASET2	POP1	ERN2	XRN2
NEGATIVE_REGULATION_OF_BIOSYNTHETIC_PROCESS	http://www.broadinstitute.org/gsea/msigdb/cards/NEGATIVE_REGULATION_OF_BIOSYNTHETIC_PROCESS	IL10	PAIP2B	SFTPD	BCL3	IL6	PRG3	PAIP2	NDUFA13	INHA	FOXP3	SOD1	FURIN	BRCA1	SIGIRR	INHBB	INHBA	EIF4A3	EIF2AK1	TSC1	GLA	GCK	GRM8	BACE2	NLRP12	GHRL	ELANE	GHSR	PDZD3	APBB1	EIF2AK3
DETECTION_OF_EXTERNAL_STIMULUS	http://www.broadinstitute.org/gsea/msigdb/cards/DETECTION_OF_EXTERNAL_STIMULUS	RP1	UNC119	TRPC3	PGLYRP1	NR2E3	OPN1SW	ABCA4	CD1D	SAG	PITPNM1	PDE6B	NOD2	NLRC4	NOD1	PGLYRP4	PGLYRP2	PGLYRP3	GRM6	PDC	CACNA1F	GRK1	RHO	OPN4
NUCLEOCYTOPLASMIC_TRANSPORT	http://www.broadinstitute.org/gsea/msigdb/cards/NUCLEOCYTOPLASMIC_TRANSPORT	NCBP2	HTATIP2	XPO6	PDIA3	EIF5A	TNFSF14	MXI1	GLI3	TGFB1	AKT1	RAE1	IPO5	ZFYVE9	DDX25	ANP32A	RANBP2	NCKIPSD	TPR	KPNB1	KHDRBS1	NUP133	MCM3AP	NUDT4	NOP58	NUPL2	NLRP3	FLNA	DDX39A	RPAIN	NUP205	F2	KPNA6	KPNA5	KPNA4	NUP107	KPNA3	MYBBP1A	KPNA2	KPNA1	NUP98	TNF	NUP160	NFKBIE	CDH1	STRADB	CALR	UHMK1	NUP214
M_PHASE_OF_MITOTIC_CELL_CYCLE	http://www.broadinstitute.org/gsea/msigdb/cards/M_PHASE_OF_MITOTIC_CELL_CYCLE	KIF22	KIF25	NBN	KNTC1	TTK	PKMYT1	AURKA	CDC16	TTN	TGFB1	KIF2C	TRIAP1	CDKN2B	DDX11	PCBP4	DLGAP5	TARDBP	PRMT5	TGFA	CDCA5	CCNA2	ZW10	KIF11	ANAPC5	RAN	KIF15	ANAPC4	RINT1	TPX2	NUSAP1	ESPL1	UBE2C	DCTN3	DCTN2	CHMP1A	MAD2L1	EREG	ZWINT	CLIP1	BUB1B	AKAP8	CHFR	MAD2L2	RAD17	NEK6	PPP5C	PAM	NEK2
CHROMOSOME_CONDENSATION	http://www.broadinstitute.org/gsea/msigdb/cards/CHROMOSOME_CONDENSATION	PAM	CHMP1A	NCAPH	AIFM2	DFFB	NUSAP1	ACIN1	TOP2A	CDCA5	SMC4
CELL_FATE_COMMITMENT	http://www.broadinstitute.org/gsea/msigdb/cards/CELL_FATE_COMMITMENT	POU6F2	JAG2	MYEF2	SMAD2	TRIM15	GLI2	SHH	WNT1	NOTCH2	EYA2	NOTCH4	IFRD1	KLF4
REPRODUCTION	http://www.broadinstitute.org/gsea/msigdb/cards/REPRODUCTION	CGB	VAPB	CRHBP	LHCGR	DNAJB13	PTTG1	SHH	WWP2	ADAM2	WWP1	OR7C1	GDF9	IZUMO1	EIF2B2	CCNA1	EIF2B4	EIF2B5	BYSL	CRISP1	LIG3	SPAG1	BCL2L10	CLEC4M	CRHR1	SPAG9	NME5	REC8	SPAG6	SPAG4	MST1R	WFDC2	PNMA1	ACR	DEAF1	PRLHR	TFCP2L1	CHEK1	BCL2L2	FCGRT	ADCYAP1	DUSP13	HTATSF1	HOXA10	SMAD3	COL16A1	UBP1	GGN	CYP17A1
NITROGEN_COMPOUND_CATABOLIC_PROCESS	http://www.broadinstitute.org/gsea/msigdb/cards/NITROGEN_COMPOUND_CATABOLIC_PROCESS	BCKDK	GLUD1	AMT	ASL	IDO1	GLDC	FAH	GOT2	MCCC2	ARG1	ASPA	GAD2	GOT1	GCSH	ALDH4A1	ASRGL1	GSTZ1	DDAH2	DDAH1	GAD1	HPD	BCKDHA	BCKDHB	HGD	DDO	TST	COLQ	DHPS	MPST
REGULATION_OF_VIRAL_REPRODUCTION	http://www.broadinstitute.org/gsea/msigdb/cards/REGULATION_OF_VIRAL_REPRODUCTION	TARBP2	CCL3	HS3ST5	RSF1	IL8	PPIA	MDFIC	VAPB	APOBEC3G	TOP2A	APOBEC3F	TNIP1
INDUCTION_OF_APOPTOSIS_BY_INTRACELLULAR_SIGNALS	http://www.broadinstitute.org/gsea/msigdb/cards/INDUCTION_OF_APOPTOSIS_BY_INTRACELLULAR_SIGNALS	AIFM1	TP53	LGALS12	CIDEB	PML	CIDEA	IFI16	SFN	CHEK2	BRCA1	TP73	C16orf5	CUL3	CUL2	CUL5	CDKN1A	RNF7	CUL4A	PCBP4	BAX	BCL3	DYRK2	ABL1	CUL1
INTEGRIN_BINDING	http://www.broadinstitute.org/gsea/msigdb/cards/INTEGRIN_BINDING	ADAMTS13	FCER2	EDIL3	ADAM2	TGFBI	ANGPTL3	SYK	ADAM9	COL4A3	ADAM11	TNXB	ICAM4	ACTN4	EGFL6	ADAM23	ICAM2	DMP1	ICAM3	ACTN1	ACTN2	ACTN3	ECM2	COL16A1	THY1	VWF	ADAMTS8	ERBB2IP	FBLN5	DST	ADAMTS5
CATION_TRANSMEMBRANE_TRANSPORTER_ACTIVITY	http://www.broadinstitute.org/gsea/msigdb/cards/CATION_TRANSMEMBRANE_TRANSPORTER_ACTIVITY	SLC9A7	SLC9A6	SLC9A5	SLC9A3	SLC9A2	ATP2B1	ATP2B3	CUL5	ATP2B4	KCNK7	KCNK6	KCNK5	CHRNA4	CHRNA7	CHRNA6	CHRNA1	CHRNA3	CHRNA2	SLC12A7	SLC12A9	SCN2B	ABCB11	SCN2A	NNT	RHCG	ATP2C1	RYR3	RYR1	RYR2	SURF1	KCNMB3	KCNMB4	ORAI1	SCN1B	CACNB1	CACNB2	CACNB3	CACNB4	KCNJ3	KCNMB1	KCNMB2	KCNJ1	ATP6V0C	SLC11A2	SLC31A2	SLC31A1	TRPC1	TRPC4
HYDROLASE_ACTIVITY_ACTING_ON_ACID_ANHYDRIDES	http://www.broadinstitute.org/gsea/msigdb/cards/HYDROLASE_ACTIVITY_ACTING_ON_ACID_ANHYDRIDES	XRCC5	FHIT	ATP1B1	ATP1B3	ATP1B2	XRCC6	RAB1A	ATP2B1	DDX17	ATP2B3	DDX18	ATP2B4	DHX38	DIRAS3	RAB28	VPS4B	GNG3	RAB27B	RAB27A	GTPBP2	GTPBP4	OPA1	ABCB11	RAN	NCF1	EIF2S3	NUDT10	MYH7	NUDT11	MYH6	MYH9	RND2	RND3	RFC3	ATP2C1	SMARCAL1	AGAP2	RAB13	GNAI3	ENPP1	GNAI2	GNAI1	ENPP2	ENPP3	MYO9B	ARF6	ARF5	ATP6V0C
MRNA_BINDING	http://www.broadinstitute.org/gsea/msigdb/cards/MRNA_BINDING	ZFP36	HNRNPAB	PABPC4	FMR1	RPL35	GRSF1	SSB	ELAVL2	ELAVL4	PURB	SLBP	AUH	ZFP36L1	HNRPDL	EIF4A3	PARN	TIA1	SERBP1	EIF4A1	SLU7	PABPC3	PABPC1	CPSF1
GLUTAMATE_RECEPTOR_ACTIVITY	http://www.broadinstitute.org/gsea/msigdb/cards/GLUTAMATE_RECEPTOR_ACTIVITY	GRIK1	GRIK2	GRIK3	GRIK4	GRIN2A	GABBR1	GRIK5	GABBR2	GRM1	GRM5	GRM4	GRM3	GRM2	GRIA2	GRIN2B	GRM8	GRIN2C	GRIA1	GRM7	GRM6
ACID_AMINO_ACID_LIGASE_ACTIVITY	http://www.broadinstitute.org/gsea/msigdb/cards/ACID_AMINO_ACID_LIGASE_ACTIVITY	DZIP3	RNF217	MYLIP	GSS	WWP2	WWP1	FBXO22	ANAPC2	ANAPC5	ANAPC4	UBR3	UBE2H	UBE2C	BRAP	UHRF2	HUWE1	UBE2K	UBR5	UBE2M	DDB2	MDM2	FBXL6	AMFR	ZER1	FBXL2	SYVN1	GCLC	ANAPC10	ANAPC11	UBE3C	GCLM	STUB1	ARIH1	ERCC8	UBE2D3	UBE2D2	FBXW2	FBXO3	TRAF7	TRAF6	RNF14	FBXO7	RNF144B	FBXO2	CBL	UBE2L6	CDC23	MALT1
SEROTONIN_RECEPTOR_ACTIVITY	http://www.broadinstitute.org/gsea/msigdb/cards/SEROTONIN_RECEPTOR_ACTIVITY	HTR1B	HTR1A	HTR7	HTR4	HTR2B	HTR1D	HTR3B	HTR1F	HTR5A	HTR1E	HTR2A
G_PROTEIN_COUPLED_RECEPTOR_BINDING	http://www.broadinstitute.org/gsea/msigdb/cards/G_PROTEIN_COUPLED_RECEPTOR_BINDING	CXCL11	CXCL12	CXCL10	SAA1	SLC9A3R1	PROK2	GHRH	CCR2	GHRL	CCL1	CXCL1	RTP2	CCL3	CCL2	CXCL5	RTP1	CXCL3	CXCL2	C5	CXCL9	CCL8	PF4	CXCL6	CX3CL1	CCL5	CCL4	CCL28	CCL27	CCL7	CCL26	CCL24	CALCA	CCL25	CCL22	CCL23	CCL20	CCL21	CKLF	IL8	CCL19	REEP1	CCL16	CCL15	CCL18	CCL17	CCL11	CCL13	PSMC5
NUCLEOTIDE_BINDING	http://www.broadinstitute.org/gsea/msigdb/cards/NUCLEOTIDE_BINDING	BTK	MAP3K6	MAP3K5	DHX38	LTB4R	WNK4	VPS4A	TLK1	RAB26	TLK2	EIF2B2	GTPBP1	GTPBP4	GTPBP6	RAN	ABCB11	NCF1	PIM1	WNK1	OLA1	WNK3	GEM	WNK2	MYH9	SARS2	MARK1	MARK2	RND3	RFC1	NME1	RFC2	ARL8A	ARL8B	NEK6	STK17B	ARF6	MYO9B	STK17A	PXK	TGFBR1	NIM1	SPHK1	ARFIP2	OXSR1	ABCG1	ABCG2	RERG	CDC42BPG
COPPER_ION_BINDING	http://www.broadinstitute.org/gsea/msigdb/cards/COPPER_ION_BINDING	ATOX1	TP53	SOD1	DCT	APOA4	ATP7A	TYR	RNF7	ANG	CCS	LOX	PRNP	MT3	ATP7B	AOC3
DI___TRI_VALENT_INORGANIC_CATION_TRANSMEMBRANE_TRANSPORTER_ACTIVITY	http://www.broadinstitute.org/gsea/msigdb/cards/DI___TRI_VALENT_INORGANIC_CATION_TRANSMEMBRANE_TRANSPORTER_ACTIVITY	CLDN16	SLC8A1	ITPR3	ITPR1	ITPR2	ATP2B1	SLC11A2	ATP2B3	ATP2B4	ATP2A2	FXN	ATP2A3	ATP2C1	ATP2A1	SLC30A4	SLC30A5	CCS	SLC30A3	SLC31A2	SLC40A1	SLC31A1	SLC39A2
ENDODEOXYRIBONUCLEASE_ACTIVITY	http://www.broadinstitute.org/gsea/msigdb/cards/ENDODEOXYRIBONUCLEASE_ACTIVITY	DNASE2	EXO1	ERCC5	MRE11A	MBD4	OGG1	ERCC4	APEX1	FEN1	RAD50	ERCC1
RAS_GTPASE_ACTIVATOR_ACTIVITY	http://www.broadinstitute.org/gsea/msigdb/cards/RAS_GTPASE_ACTIVATOR_ACTIVITY	PREX1	RAB3GAP1	MYO9B	RANGAP1	ARHGAP4	RASAL2	ALDH1A1	RASAL1	CDC42EP2	ARHGAP5	RASGRP3	GMIP	SOS1	ARAP1	ARAP3	RAPGEF2	ERRFI1	ARHGEF10L	RASA1	RASA2	RALBP1	NF1	ARHGAP27	ARHGAP29	PREX2	THY1	DOCK4	OPHN1	ARHGAP10
DAMAGED_DNA_BINDING	http://www.broadinstitute.org/gsea/msigdb/cards/DAMAGED_DNA_BINDING	MSH6	REV1	MSH3	POLH	MSH2	DDB1	APTX	PMS2P1	XPA	MPG	XPC	DDB2	TDG	FANCG	OGG1	POLQ	ALKBH3	ALKBH2	ERCC4	FEN1	ERCC1
RNA_HELICASE_ACTIVITY	http://www.broadinstitute.org/gsea/msigdb/cards/RNA_HELICASE_ACTIVITY	DHX8	DHX9	UPF1	SKIV2L	G3BP1	DDX1	DDX6	EIF4A3	DDX56	DDX17	DDX18	DHX38	DDX23	DDX3X	DDX25	DHX15	DHX16	DDX21	RAD54B	DDX20	DDX10	DDX54	DDX43	DDX39A
LIGASE_ACTIVITY_FORMING_CARBON_NITROGEN_BONDS	http://www.broadinstitute.org/gsea/msigdb/cards/LIGASE_ACTIVITY_FORMING_CARBON_NITROGEN_BONDS	BTD	DZIP3	CTPS	RNF217	HLCS	CAD	MYLIP	MTHFD1	GSS	WWP2	WWP1	FBXO22	ANAPC2	ANAPC5	ANAPC4	UBR3	UBE2H	UBE2C	GMPS	BRAP	UHRF2	HUWE1	UBE2K	UBR5	UBE2M	DDB2	MDM2	AMFR	FBXL6	ZER1	FBXL2	ADSS	SYVN1	GCLC	ANAPC10	CTPS2	ASNS	UBE3C	ANAPC11	GCLM	STUB1	PFAS	ERCC8	ARIH1	UBE2D3	UBE2D2	FBXW2	TRAF7
ALDO_KETO_REDUCTASE_ACTIVITY	http://www.broadinstitute.org/gsea/msigdb/cards/ALDO_KETO_REDUCTASE_ACTIVITY	AKR1C3	AKR1C4	AKR1A1	AKR1B10	MIOX	AKR1B1	AKR7A2	tAKR	AKR7A3	SPR	AKR1C1	ALDH3A1
STEROID_DEHYDROGENASE_ACTIVITY	http://www.broadinstitute.org/gsea/msigdb/cards/STEROID_DEHYDROGENASE_ACTIVITY	HSD17B11	HSD3B2	HSD17B10	HSD3B1	HSD17B14	DHRS9	HSD17B4	HSD3BP4	AKR1C1	HSD17B7	NSDHL
SUGAR_BINDING	http://www.broadinstitute.org/gsea/msigdb/cards/SUGAR_BINDING	ACR	LMAN2L	POLA1	LMAN1	CLEC10A	REG3A	GALK1	CLEC4E	FCN3	CLEC2B	FCN2	UPK1A	FCN1	KRT1	SFTPD	KLRAP1	KLRB1	MRC1	LGALS3	LGALS4	PRG2	COLEC10	LGALS7	LGALS12	LGALS8	LGALS9	KLRG1	GCK	CD207	SIGLEC8	CD209	CLEC3A	SIGLEC7	CLEC7A
INWARD_RECTIFIER_POTASSIUM_CHANNEL_ACTIVITY	http://www.broadinstitute.org/gsea/msigdb/cards/INWARD_RECTIFIER_POTASSIUM_CHANNEL_ACTIVITY	KCNJ5	KCNJ15	KCNQ5	KCNJ4	KCNJ6	KCNK6	KCNJ10	KCNK1	KCNJ12	KCNJ3	KCNJ14	KCNJ1
SULFOTRANSFERASE_ACTIVITY	http://www.broadinstitute.org/gsea/msigdb/cards/SULFOTRANSFERASE_ACTIVITY	GAL3ST2	TPST1	TPST2	HS3ST6	HS3ST5	SULT2B1	CHST10	CHST12	CHST11	CHST14	CHST13	SULT1C2	HS6ST1	SULT1E1	SULT1A4	GAL3ST1	UST	CHST2	CHST3	CHST4	CHST5	CHST1	CHST7	CHST6	CHST9	CHST8	CHST15	HS3ST3B1
PHOSPHOTRANSFERASE_ACTIVITY_PHOSPHATE_GROUP_AS_ACCEPTOR	http://www.broadinstitute.org/gsea/msigdb/cards/PHOSPHOTRANSFERASE_ACTIVITY_PHOSPHATE_GROUP_AS_ACCEPTOR	MPP1	MPP2	MPP3	AK1	DTYMK	CASK	AK2	AK5	PMVK	NME6	NME4	NME5	NME2	NME1	TJP2	GUK1	DLG2	DLG1
CATION_CHANNEL_ACTIVITY	http://www.broadinstitute.org/gsea/msigdb/cards/CATION_CHANNEL_ACTIVITY	KCNC1	KCNC4	KCNC3	CUL5	KCNK7	KCNK6	KCNK5	MS4A2	CHRNA4	CHRNA7	CHRNA6	CHRNA1	CHRNA3	CHRNA2	KCND3	SCN2B	SCN2A	RYR3	RYR1	RYR2	KCNMB3	ORAI1	KCNMB4	SCN1B	KCNA2	KCNA1	CACNB1	KCNA4	CACNB2	KCNA3	KCNA6	CACNB3	CACNB4	KCNA5	KCNJ3	KCNMB1	KCNJ1	KCNMB2	KCNS3	KCNS1	GAR1	SCN9A	TRPC1	CACNA2D1	TRPC4	TRPC3	TRPC5	KCNB2
ARYLSULFATASE_ACTIVITY	http://www.broadinstitute.org/gsea/msigdb/cards/ARYLSULFATASE_ACTIVITY	ARSB	ARSD	ARSE	ARSF	SULF2	ARSG	ARSH	SULF1	ARSI	ARSJ	ARSA	ARSK
ZINC_ION_BINDING	http://www.broadinstitute.org/gsea/msigdb/cards/ZINC_ION_BINDING	SEPX1	GDA	APOBEC1	MMP9	MMP8	ADH1B	CTCF	APOBEC3G	ZEB1	GLI2	MMP2	APOBEC3F	MMP1	LNPEP	MMP20	ZNF185	ZNF146	TIMM9	ERAP2	KPNB1	MT3	CIZ1	CA12	YY1	TP53	HDAC10	MMP17	MMP16	MMP15	MMP14	MMP13	TIMM8B	MMP12	MMP10	CHMP1A	PRDM4	MDM2	SLU7	ZFPM2	SIAH1	PIAS2	CA2	MDM4	MYNN	ADAMTS13	POLR2K	POLR2I	TIMM10
METABOTROPIC_GLUTAMATEGABA_B_LIKE_RECEPTOR_ACTIVITY	http://www.broadinstitute.org/gsea/msigdb/cards/METABOTROPIC_GLUTAMATEGABA_B_LIKE_RECEPTOR_ACTIVITY	GRM5	GRM4	GRM3	GRM2	GRM8	GRM7	GRM6	GABBR1	GABBR2	GRM1
VITAMIN_BINDING	http://www.broadinstitute.org/gsea/msigdb/cards/VITAMIN_BINDING	GC	HACL1	FOLR3	FOLR2	FOLR1	ALB	TTPA	ABAT	AGXT	PCCA	OPN4	PC
PURINE_NUCLEOTIDE_BINDING	http://www.broadinstitute.org/gsea/msigdb/cards/PURINE_NUCLEOTIDE_BINDING	BTK	MAP3K6	MAP3K5	DHX38	WNK4	VPS4A	TLK1	RAB26	TLK2	EIF2B2	GTPBP1	GTPBP4	GTPBP6	ABCB11	NCF1	RAN	WNK1	PIM1	OLA1	WNK3	WNK2	GEM	MYH9	SARS2	MARK1	MARK2	RND3	RFC1	RFC2	NME1	ARL8A	ARL8B	NEK6	STK17B	ARF6	MYO9B	PXK	STK17A	TGFBR1	NIM1	SPHK1	ARFIP2	OXSR1	ABCG1	ABCG2	RERG	CDC42BPG	ARF3
SH2_DOMAIN_BINDING	http://www.broadinstitute.org/gsea/msigdb/cards/SH2_DOMAIN_BINDING	SIT1	AFAP1L2	IRS1	SRC	LAT2	PTK2	ARHGAP5	NUP62	SQSTM1	LAX1	LCK	JAK2	INSR	CRK	PAG1
VOLTAGE_GATED_POTASSIUM_CHANNEL_ACTIVITY	http://www.broadinstitute.org/gsea/msigdb/cards/VOLTAGE_GATED_POTASSIUM_CHANNEL_ACTIVITY	KCNH1	KCNC1	KCNJ15	KCNC4	KCNC3	KCNA2	KCNA1	KCNA4	KCNA3	KCNA6	KCNJ10	KCNA5	KCNJ12	KCNIP2	KCNJ3	KCNJ14	KCNJ1	KCNS3	KCNQ5	KCNS1	KCNQ3	KCNK6	KCNE1	KCNE2	KCNQ2	KCNQ1	KCNG2	KCND3	KCNB2	KCNK1	KCNJ5	KCNJ4	KCNJ6	KCNH2	KCNH3	KCNH4
SMALL_CONJUGATING_PROTEIN_SPECIFIC_PROTEASE_ACTIVITY	http://www.broadinstitute.org/gsea/msigdb/cards/SMALL_CONJUGATING_PROTEIN_SPECIFIC_PROTEASE_ACTIVITY	SENP2	USP29	USP53	UFD1L	USP5	UCHL1	USP21	USP12	UCHL3	VCPIP1
HYDROLASE_ACTIVITY_ACTING_ON_GLYCOSYL_BONDS	http://www.broadinstitute.org/gsea/msigdb/cards/HYDROLASE_ACTIVITY_ACTING_ON_GLYCOSYL_BONDS	NAGLU	CHIA	HEXB	MAN1B1	SMUG1	CHIT1	GLB1	MUTYH	NAGPA	HPSE2	HPSE	NAGA	PARG	TREH	AMY2B	MAN2B1	NTHL1	CCNO	AMY2A	APEX1	IDUA	HYAL1	MSH6	SPACA3	HYAL2	MAN1A2	MSH3	KL	GUSB	LYZ	MAN1A1	HYAL4	FUCA1	MAN1C1	MANBA	ADPRH	GBA3	MAN2A1	GBA2	GLA	MGEA5	TDG	NEU1	OGG1	AMY1B	LCT	NEU4
RECEPTOR_SIGNALING_PROTEIN_SERINE_THREONINE_KINASE_ACTIVITY	http://www.broadinstitute.org/gsea/msigdb/cards/RECEPTOR_SIGNALING_PROTEIN_SERINE_THREONINE_KINASE_ACTIVITY	ACVRL1	ZAK	MAP4K1	ACVR1C	MAP3K7	MAP3K6	ACVR1B	MAP3K5	MAP3K4	MAP3K3	MAP3K9	IRAK2	IRAK1	TGFBR1	NLK	TGFBR2	MAPK11	MAPK10	MAPK1	ACVR2A	IKBKE	ACVR2B	MAPK12	MAPK13	MAPK14	MAPK4	MAPK15	MAP3K10	MAPK9	MAPK8	MAPK7	MAP3K13	ACVR1	MAP3K11
ENZYME_ACTIVATOR_ACTIVITY	http://www.broadinstitute.org/gsea/msigdb/cards/ENZYME_ACTIVATOR_ACTIVITY	DLC1	ALS2	RAB3GAP2	DBF4	RAB3GAP1	SAE1	RCVRN	FGF13	RANGAP1	APOA4	APOA2	MAP3K5	APOA1	CASP8AP2	APOA5	GUCA2B	RAPGEF2	FRS2	DNAJC1	DBNL	BCL10	F10	BCR	MADD	PREX2	THY1	ADRM1	RFC1	HSPB2	OPHN1	CDK5R1	ARFGAP3	FZR1	PTPLAD1	SIPA1	APOC2	CTSA	AFAP1L2	MYO9B	ARFGEF1	PLAA	RASAL2	RASAL1	CDC42EP2	DOCK1	GMIP	DNMT3L	PRKRA
ATPASE_ACTIVITY_COUPLED_TO_TRANSMEMBRANE_MOVEMENT_OF_IONS_PHOSPHORYLATIVE_MECHANISM	http://www.broadinstitute.org/gsea/msigdb/cards/ATPASE_ACTIVITY_COUPLED_TO_TRANSMEMBRANE_MOVEMENT_OF_IONS_PHOSPHORYLATIVE_MECHANISM	FXYD2	ATP1B1	ATP4A	ATP1B3	ATP4B	ATP1B2	ABCB11	ATP1A3	ATP1A4	ATP1A1	ATP1A2	ATP2B1	ATP7A	ATP2B3	ATP2B4	ATP2A2	ATP2A3	ATP2C1	ATP2A1	ATP7B
EXCITATORY_EXTRACELLULAR_LIGAND_GATED_ION_CHANNEL_ACTIVITY	http://www.broadinstitute.org/gsea/msigdb/cards/EXCITATORY_EXTRACELLULAR_LIGAND_GATED_ION_CHANNEL_ACTIVITY	GLRB	GLRA1	GLRA2	STX1B	P2RX4	P2RX7	P2RX1	P2RX3	CHRNB4	CHRNA4	CHRNB3	CHRND	CHRNA7	CHRNB2	CHRNA6	HTR3A	CHRNA1	HTR3B	CHRNE	CHRNA3	CHRNA2
OXIDOREDUCTASE_ACTIVITY_ACTING_ON_THE_CH_NH_GROUP_OF_DONORS	http://www.broadinstitute.org/gsea/msigdb/cards/OXIDOREDUCTASE_ACTIVITY_ACTING_ON_THE_CH_NH_GROUP_OF_DONORS	PYCR1	MTHFD2	MTHFR	AIFM2	ADH4	ETFDH	QDPR	ALDH4A1	SARDH	PRODH
INOSITOL_OR_PHOSPHATIDYLINOSITOL_PHOSPHODIESTERASE_ACTIVITY	http://www.broadinstitute.org/gsea/msigdb/cards/INOSITOL_OR_PHOSPHATIDYLINOSITOL_PHOSPHODIESTERASE_ACTIVITY	F2RL2	C3AR1	CASR	CCKBR	BDKRB2	EDNRA	CHRM5	PLCE1	CCR5	CHRM3	CHRM1	PLCD1	PLCB2
MICROTUBULE_BINDING	http://www.broadinstitute.org/gsea/msigdb/cards/MICROTUBULE_BINDING	HOOK3	NDE1	TUBGCP6	TUBGCP5	RAE1	TARDBP	KATNA1	MAPT	CEP290	CLASP1	CLASP2	CDK5RAP2	DCX	APC	DYNC1I1	ARHGEF2	CCDC88A	KIF5B	HTT	BIRC5	POLB	MARK4	SUN2	UXT	ATG4D	ATG4C	MAP1S	ATG4A	TPPP	CLIP1	MAPRE1	PRNP	LRPPRC
LIPOPROTEIN_BINDING	http://www.broadinstitute.org/gsea/msigdb/cards/LIPOPROTEIN_BINDING	ANKRA2	LDLR	SORL1	COLEC12	STAB2	TLR6	SCARF1	LRPAP1	APOA4	APOL2	APOBR	CDH13	LRP1	STAB1	CXCL16	MAPT	LRP6	VLDLR
OXIDOREDUCTASE_ACTIVITY_ACTING_ON_PEROXIDE_AS_ACCEPTOR	http://www.broadinstitute.org/gsea/msigdb/cards/OXIDOREDUCTASE_ACTIVITY_ACTING_ON_PEROXIDE_AS_ACCEPTOR	MGST3	GPX2	EPX	IPCEF1	GPX4	GPX3	PRDX4	GSTZ1	MPO	PRDX2	CYGB	CAT
PHOSPHATASE_INHIBITOR_ACTIVITY	http://www.broadinstitute.org/gsea/msigdb/cards/PHOSPHATASE_INHIBITOR_ACTIVITY	TESC	PPP1R2	PPME1	SET	PPP1R8	PPP1R1B	PPP1R1A	ANP32E	LMTK2	PTN	SAG
THIOLESTER_HYDROLASE_ACTIVITY	http://www.broadinstitute.org/gsea/msigdb/cards/THIOLESTER_HYDROLASE_ACTIVITY	USP5	UCHL1	PPT1	OTUB2	USP29	ACOT9	HAGH	USP53	ACOT8	ACOT11	ACOT12	USP21	USP12	UCHL3	HIBCH	YOD1
ORGANIC_ANION_TRANSMEMBRANE_TRANSPORTER_ACTIVITY	http://www.broadinstitute.org/gsea/msigdb/cards/ORGANIC_ANION_TRANSMEMBRANE_TRANSPORTER_ACTIVITY	SLCO1B3	SLCO1A2	SLC22A7	SLCO1B1	SLC22A8	ABCC3	SLC22A6	SLC22A11	ABCC2	ABCC5
TASTE_RECEPTOR_ACTIVITY	http://www.broadinstitute.org/gsea/msigdb/cards/TASTE_RECEPTOR_ACTIVITY	TAS2R1	TAS2R4	TAS2R5	TAS2R3	TAS1R3	TAS1R1	TAS1R2	TAS2R16	TAS2R13	TAS2R14	TAS2R9	TAS2R8	TAS2R43	TAS2R7	TAS2R10
ELECTRON_CARRIER_ACTIVITY	http://www.broadinstitute.org/gsea/msigdb/cards/ELECTRON_CARRIER_ACTIVITY	CYB5R3	CYB5R4	COX11	CYB5R2	CYC1	ADH1B	COX5A	IDO1	GLDC	GPX2	NDUFS7	GSR	HMOX2	AKR1C4	NDUFS4	FXN	P4HA2	NDUFS8	AKR7A2	AKR7A3	SRD5A1	ASPH	NQO1	LOXL2	NDUFS3	NDUFS2	SARDH	NDUFS1	NQO2	NCF2	AIFM1	NCF1	CYCS	QDPR	NDUFA13	CYP1A2	DHDH	POR	MTRR	UQCR11	DHRS3	TXNDC2	DLD	TXNRD2	TXNRD1	AOC2	DEGS1	ME1
LIGAND_DEPENDENT_NUCLEAR_RECEPTOR_ACTIVITY	http://www.broadinstitute.org/gsea/msigdb/cards/LIGAND_DEPENDENT_NUCLEAR_RECEPTOR_ACTIVITY	PPARD	THRA	THRB	NR3C2	NR3C1	NR2E1	NR2C1	PGR	VDR	NR1D1	PGRMC2	NR2F6	RARA	RARB	BRD8	AR	RARG	PTGER3	RXRB	RXRA	RXRG	ESR2	NR4A3	AHR	NR1I3
VOLTAGE_GATED_CHANNEL_ACTIVITY	http://www.broadinstitute.org/gsea/msigdb/cards/VOLTAGE_GATED_CHANNEL_ACTIVITY	KCNH1	KCNJ15	KCNC1	KCNC4	KCNK15	KCNC3	KCNJ10	HVCN1	KCNIP2	KCNJ12	KCNJ14	KCNQ5	KCNQ3	KCNK6	SCN7A	KCNQ2	KCNQ1	KCNG2	KCND3	SCN2B	SCN2A	CACNG5	CACNG4	CACNG2	CACNG1	SCN11A	KCNH2	KCNH3	KCNH4	CLCN1	CLCN3	CLCN2	SCN1B	KCNA2	KCNA1	CLCNKA	KCNA4	CACNB1	KCNA3	CACNB2	CLCNKB	CACNB3	KCNA6	CACNB4	KCNA5	KCNJ3	KCNJ1	KCNS3
HYDROLASE_ACTIVITY_ACTING_ON_ESTER_BONDS	http://www.broadinstitute.org/gsea/msigdb/cards/HYDROLASE_ACTIVITY_ACTING_ON_ESTER_BONDS	RPP38	PTPN22	RNASEH1	PTPN21	DNASE1L2	DNASE1L3	DNASE1L1	ISG20	USP53	NT5C3	NT5C2	PLA2G1B	RPP30	PLA1A	PTPRJ	PLD3	PTPRK	PLD2	PLD1	PTPRM	PTPRF	PTPRG	PTPRH	PTPRR	PTPRS	RAD9A	PTPRT	PTPRU	PTPRN	PTPRO	AADAC	RAD1	PNKP	PPP1CA	CCR5	NME1	PLA2G2A	PLA2G2E	PLA2G2D	ENPP7	PPP2R3B	ENPP2	ENPP3	ACP6	MRE11A	PFKFB1	ACP5	ACP2
FUCOSYLTRANSFERASE_ACTIVITY	http://www.broadinstitute.org/gsea/msigdb/cards/FUCOSYLTRANSFERASE_ACTIVITY	FUT9	FUT8	FUT7	FUT6	FUT5	FUT10	FUT4	FUT1	FUT2	POFUT1
GATED_CHANNEL_ACTIVITY	http://www.broadinstitute.org/gsea/msigdb/cards/GATED_CHANNEL_ACTIVITY	KCNC1	KCNC4	KCNC3	CNGB1	KCNK6	CHRNA4	CHRNA7	CHRNA6	CHRNA1	CHRNA3	CHRNA2	KCND3	SCN2B	SCN2A	CNGA3	RYR3	RYR1	RYR2	KCNMB3	CLCN1	ORAI1	KCNMB4	CLCN3	CLCN2	SCN1B	KCNA2	KCNA1	KCNA4	CACNB1	KCNA3	CACNB2	CACNB3	KCNA6	KCNA5	CACNB4	KCNJ3	KCNMB1	KCNMB2	KCNJ1	KCNS3	KCNS1	ZACN	SCN9A	TRPC1	TRPC4	CACNA2D1	TRPC3	TRPC5
SUGAR_TRANSMEMBRANE_TRANSPORTER_ACTIVITY	http://www.broadinstitute.org/gsea/msigdb/cards/SUGAR_TRANSMEMBRANE_TRANSPORTER_ACTIVITY	SLC2A8	SLC5A2	SLC17A5	SLC2A5	PPBP	SLC2A4	SLC2A3	SLC5A1	SLC2A2	SLC2A1	SLC37A4
RIBONUCLEASE_ACTIVITY	http://www.broadinstitute.org/gsea/msigdb/cards/RIBONUCLEASE_ACTIVITY	RPP38	DICER1	RNASEH1	ISG20	ANG	RNASE7	RNASE8	RPP30	DBR1	APEX1	FEN1	EXO1	RNASE1	RNASE2	RNASE3	EXOSC7	RNASE6	EXOSC2	RNASEH2A	PPP1R8	POP1	POP4	RPP40	POP7	XRN2
TRANSCRIPTION_ELONGATION_REGULATOR_ACTIVITY	http://www.broadinstitute.org/gsea/msigdb/cards/TRANSCRIPTION_ELONGATION_REGULATOR_ACTIVITY	HMGN1	IKBKAP	ELP3	ERCC6	TCEB3B	ELL	TSFM	HTATSF1	SUPT16H	SUPT4H1	SUPT5H	ELL3
IDENTICAL_PROTEIN_BINDING	http://www.broadinstitute.org/gsea/msigdb/cards/IDENTICAL_PROTEIN_BINDING	ALS2	S100A6	CADM3	SLC9A7	CADM1	VAPB	TPD52	AMOTL1	MRI1	NONO	ACTG1	BAK1	APP	MAP3K5	PLOD1	APOE	MAP3K9	CHRNA7	RAB25	FAS	S100A1	FTL	SH3GL3	DBNL	ROCK1	PCBD1	KIAA1804	MYH9	BRAP	EIF2AK1	MED18	ABAT	ATPIF1	EIF2AK3	SH3GL2	ITGA2B	HACL1	OSTF1	PFKFB3	ERBB2	PFKFB1	NFKBIA	MYO9B	BCL2L1	ACP1	CD74	ADRB3	RILPL2
TRANSFERASE_ACTIVITY_TRANSFERRING_GLYCOSYL_GROUPS	http://www.broadinstitute.org/gsea/msigdb/cards/TRANSFERASE_ACTIVITY_TRANSFERRING_GLYCOSYL_GROUPS	TUSC3	B3GALT5	B3GALT4	ST3GAL1	ST3GAL3	ST3GAL2	ST3GAL5	ST3GAL4	B3GALNT1	ST3GAL6	RPN1	OGT	CSGALNACT1	UGCG	FUT10	ODF3B	MGAT2	EXT1	GCNT4	GCNT3	GCNT2	ST8SIA2	PNP	EXTL2	PPAT	B3GNT8	UGGT1	B3GNT5	UGGT2	B3GNT6	GYS2	TNKS	B4GALT6	B4GALT7	GCNT1	B4GALT4	SDF2	B4GALT5	B4GALT1	MGAT4B	MGAT4A	ST6GAL1	B4GALT3	B4GALT2	ST6GAL2	B3GAT2	GBE1	QPRT
NEUTRAL_AMINO_ACID_TRANSMEMBRANE_TRANSPORTER_ACTIVITY	http://www.broadinstitute.org/gsea/msigdb/cards/NEUTRAL_AMINO_ACID_TRANSMEMBRANE_TRANSPORTER_ACTIVITY	SLC1A4	SLC1A5	SLC38A3	SLC6A9	SERINC1	SLC6A5	SLC7A8	SLC7A10	SLC7A9	SLC7A5	SLC43A1	SLC7A11
STEROID_DEHYDROGENASE_ACTIVITY_ACTING_ON_THE_CH_OH_GROUP_OF_DONORSNAD_OR_NADP_AS_ACCEPTOR	http://www.broadinstitute.org/gsea/msigdb/cards/STEROID_DEHYDROGENASE_ACTIVITY_ACTING_ON_THE_CH_OH_GROUP_OF_DONORSNAD_OR_NADP_AS_ACCEPTOR	HSD3B2	HSD17B10	HSD3B1	HSD17B14	DHRS9	HSD17B4	HSD3BP4	HSD17B7	AKR1C1	NSDHL
ADENYL_RIBONUCLEOTIDE_BINDING	http://www.broadinstitute.org/gsea/msigdb/cards/ADENYL_RIBONUCLEOTIDE_BINDING	SIK1	STK38	ZAK	STK36	TTN	DMPK	BTK	MAP3K6	MAP3K5	NLRC4	DHX38	CLP1	WNK4	DDX25	VPS4A	TLK1	TLK2	PRKACB	EIF2B2	TWF2	MYO6	MYO3A	ABCB11	WNK1	PIM1	OLA1	WNK3	WNK2	MYH9	STK4	MARK1	SARS2	CDKL5	STK3	MARK2	NVL	MAP4K3	MAP4K4	MAP4K5	RFC1	RFC2	NME1	SMARCA5	NEK6	ME1	ABCA7	GCLC	STK11
SUBSTRATE_SPECIFIC_CHANNEL_ACTIVITY	http://www.broadinstitute.org/gsea/msigdb/cards/SUBSTRATE_SPECIFIC_CHANNEL_ACTIVITY	KCNC1	KCNC4	KCNC3	AQP9	AQP8	AQP5	AQP7	CNGB1	AQP6	AQP2	CUL5	KCNK7	KCNK6	KCNK5	CHRNA4	MS4A2	CHRNA7	CHRNA6	CHRNA1	CHRNA3	CHRNA2	CLCA2	KCND3	CLCA1	SCN2B	CLCA4	PDPN	SCN2A	CNGA3	RYR3	RYR1	RYR2	KCNMB3	FXYD1	CLCN1	KCNMB4	ORAI1	FXYD3	CLCN3	SCN1B	CLCN2	KCNA2	KCNA1	KCNA4	CACNB1	CACNB2	KCNA3	CACNB3
ADENYL_NUCLEOTIDE_BINDING	http://www.broadinstitute.org/gsea/msigdb/cards/ADENYL_NUCLEOTIDE_BINDING	SIK1	STK38	ZAK	STK36	TTN	BTK	DMPK	MAP3K6	NLRC4	MAP3K5	DHX38	WNK4	DDX25	CLP1	VPS4A	TLK1	PRKACB	TLK2	EIF2B2	TWF2	MYO6	MYO3A	ABCB11	PIM1	WNK1	OLA1	WNK3	WNK2	MYH9	STK4	SARS2	CDKL5	MARK1	STK3	MARK2	MAP4K3	NVL	MAP4K4	MAP4K5	RFC1	RFC2	NME1	SMARCA5	NEK6	ME1	ABCA7	GCLC	STK11
CYSTEINE_TYPE_PEPTIDASE_ACTIVITY	http://www.broadinstitute.org/gsea/msigdb/cards/CYSTEINE_TYPE_PEPTIDASE_ACTIVITY	SOLH	PDIA3	LGMN	UCHL1	CASP5	CASP6	CASP3	USP53	CASP9	CASP7	CASP8	USP12	USP11	CASP1	USP16	USP15	USP14	USP13	VCPIP1	CAPNS1	UFD1L	USP1	CTSS	SENP2	USP29	CTSK	BLMH	ATG4D	ATG4C	CAPN11	ATG4B	CTSO	ATG4A	USP21	UCHL3	CTSB	CTSH	USP7	CTSL2	USP6	USP8	USP2	USP9Y	USP5	USP9X	USP4	CTSL1	CAPN6
ANTIGEN_BINDING	http://www.broadinstitute.org/gsea/msigdb/cards/ANTIGEN_BINDING	IGHG1	IGHG2	IGHG3	IGHG4	SLC7A8	SLC7A9	IGHM	IL7R	SLC7A5	TAPBP	LILRA1	LILRA2	ALB	LILRA3	FCN2	MSLN	FCN1	IGHA2	CHRNA7	LAG3	DHCR24	PPP2R1B	PPP2R1A	TOPORS	SLAMF1	CD1D	LILRB4	KIR2DL3
CHAPERONE_BINDING	http://www.broadinstitute.org/gsea/msigdb/cards/CHAPERONE_BINDING	VWF	TSC1	TBCA	TBCD	TBCC	PFDN4	TBCE	HSPE1	HSPD1	SOD1	AHSA1	DNAJB6
ENZYME_REGULATOR_ACTIVITY	http://www.broadinstitute.org/gsea/msigdb/cards/ENZYME_REGULATOR_ACTIVITY	DLC1	ALS2	RAB3GAP2	SNCB	PPP2R5B	PPP2R5A	PPP2R5D	RAB3GAP1	RANGAP1	AGTR2	APP	MAP3K5	GBF1	PPP1R1B	PPP1R1A	RAPGEF6	RAPGEF5	RAPGEF4	RAPGEF3	EIF2B2	GUCA2B	RAPGEF2	EIF2B3	EIF2B4	TWIST1	EIF2B5	RECK	IKBKAP	DBNL	F10	BCR	SERPING1	PREX2	FARP1	SAG	FARP2	THY1	SERPINF1	RFC1	PPP2R5E	ATPIF1	EIF2AK2	CDK5R1	PPP2R3B	SERPINA10	PPP2R3A	PTPLAD1	RUNDC3A
OXIDOREDUCTASE_ACTIVITY	http://www.broadinstitute.org/gsea/msigdb/cards/OXIDOREDUCTASE_ACTIVITY	CYP3A4	LDHC	ALDH8A1	LDHB	CYP24A1	LDHA	EHHADH	PTGS1	OGDH	BBOX1	GLDC	PLOD2	PLOD3	PDHA2	WWOX	TXNL1	NCF2	NCF1	CYP26A1	CYP1A2	DHDH	UQCR11	TMX1	NNT	TXNDC2	ALOX15B	DLD	SURF1	PRODH	MDH1	HSD17B11	HSD17B10	ACADSB	CYP1B1	HSD17B14	FDX1	TXN2	HADHA	HADHB	IDH1	ALDH4A1	GPD2	GCDH	GPD1	CYP46A1	SCD	MAOB	FDXR
DELAYED_RECTIFIER_POTASSIUM_CHANNEL_ACTIVITY	http://www.broadinstitute.org/gsea/msigdb/cards/DELAYED_RECTIFIER_POTASSIUM_CHANNEL_ACTIVITY	KCNS3	KCNH1	KCNS1	KCNB2	KCNA2	KCNA1	KCNE1	KCNA3	KCNA5	KCNH2	KCNQ1	KCNG2
KINASE_ACTIVITY	http://www.broadinstitute.org/gsea/msigdb/cards/KINASE_ACTIVITY	EFNA3	CLK1	PRKX	PRKY	MAP3K7	MAP3K6	MAP3K5	MAP3K4	CLK3	CLK2	COL4A3BP	MAP3K9	WNK4	MAP3K8	ILK	PIK3C3	PIK3CA	TLK1	TLK2	MAP2K7	MAP2K6	PIK3CG	TYRO3	TNIK	BCR	ROCK1	EFNB3	ROCK2	PIK3CB	WNK1	PIM1	WNK3	PIM2	WNK2	MARK4	MARK1	NME6	MARK2	NME4	NME5	PNKP	MAPK1	NME2	EIF2AK1	MAPK6	NME1	MAPK4	PDGFRL
SPECIFIC_TRANSCRIPTIONAL_REPRESSOR_ACTIVITY	http://www.broadinstitute.org/gsea/msigdb/cards/SPECIFIC_TRANSCRIPTIONAL_REPRESSOR_ACTIVITY	HDAC5	NKRF	EID1	BMP2	CREBZF	PHB2	HDAC10	ZBTB16	HDAC9	HDAC7	UBP1	HDAC6
OXIDOREDUCTASE_ACTIVITY_GO_0016706	http://www.broadinstitute.org/gsea/msigdb/cards/OXIDOREDUCTASE_ACTIVITY_GO_0016706	P4HB	P4HA2	P4HA1	PLOD2	PLOD3	EGLN2	EGLN1	ASPH	KDM4A	BBOX1
ADP_BINDING	http://www.broadinstitute.org/gsea/msigdb/cards/ADP_BINDING	ME1	MSH6	MYO6	GCLC	MYO3A	ACTA1	MSH2	MYO9B	MYH9	ABCG1	MYH10
NUCLEOTIDYLTRANSFERASE_ACTIVITY	http://www.broadinstitute.org/gsea/msigdb/cards/NUCLEOTIDYLTRANSFERASE_ACTIVITY	PTGES3	COASY	POLR2E	POLR2L	POLR2J	POLR2I	POLA1	MED21	POLR2D	RNGTT	PRIM1	POLE4	DKC1	DNTT	POLE2	POLE3	PRIM2	THG1L	PCYT1A	POLG2	PCYT1B	PAPSS1	PCYT2	POLQ	PAPSS2	TERT	USP14	POLR3G	UAP1	POLR3H	POLI	POLH	POLR3K	POLG	POLE	POLR1C	POLB	POLR3C	TRNT1	POLRMT	POLD4	POLD1	TEP1	CTDP1	UGP2	NMNAT1	REV3L
CHEMOKINE_ACTIVITY	http://www.broadinstitute.org/gsea/msigdb/cards/CHEMOKINE_ACTIVITY	CXCL1	CCL1	CCL3	CCL2	CXCL5	CXCL3	CXCL2	C5	CXCL9	CCL8	PF4	CXCL6	CX3CL1	CCL5	CXCL11	CXCL12	CCL28	CCL4	CCL27	CCL7	CXCL10	CCL26	CCL24	CCL25	CCL22	CCL23	CCL20	CCL21	CKLF	IL8	CCL19	CCL16	CCL15	CCL18	CCL17	CCL11	CCL13	CXCL14	CXCL13	CXCL16	XCL1	XCL2
PROTEIN_N_TERMINUS_BINDING	http://www.broadinstitute.org/gsea/msigdb/cards/PROTEIN_N_TERMINUS_BINDING	NBN	HAX1	EIF5A	KCNIP2	DAXX	CSNK2A2	PGR	ERCC5	ERCC6	CSNK2A1	PEX14	ERCC3	ERCC4	NR1H4	GLRX	ERCC2	NFE2	RELA	SLA2	TP53	ESR1	APTX	GTF2H3	DCTN4	GTF2H2	ATM	VWF	MNAT1	NCOA1	SMARCE1	TSC1	NCOA3	ZWINT	SMARCC1	CALM3	SDCBP	PARP1	SMARCA4
RNA_POLYMERASE_ACTIVITY	http://www.broadinstitute.org/gsea/msigdb/cards/RNA_POLYMERASE_ACTIVITY	POLR3G	POLR3H	POLR2E	POLR3K	POLR2L	POLR2J	POLR2I	POLA1	POLR1C	MED21	POLR2D	POLR3C	PRIM1	POLRMT	PRIM2	CTDP1
OXYGEN_BINDING	http://www.broadinstitute.org/gsea/msigdb/cards/OXYGEN_BINDING	CYP3A4	NOX4	CYP3A5	CYP3A7	CYP2F1	CYP1B1	CYP1A1	CYP2C19	CYP11A1	CYP2C18	EGLN2	CYP26A1	CYP1A2	CYP2E1	CYP4B1	CYP17A1	ALB	CYP2A6	CYP2A7	CYP8B1	HBB	CYP19A1
RNA_BINDING	http://www.broadinstitute.org/gsea/msigdb/cards/RNA_BINDING	HNRNPK	RPL18	RPL19	DZIP3	RPL14	RPL13	HNRNPF	SURF6	RPL15	RNASEH1	RPLP2	SYNCRIP	ZNF638	SRSF4	DDX17	RAE1	RPLP0	RPLP1	LSM5	FAU	LSM1	AARS	PTBP1	NOP56	PPARGC1A	SRSF3	RPS19	PTRF	RPS17	SERBP1	RPS14	ZNF239	EIF2S2	RPS12	RPS13	RPS10	GEMIN2	EIF2AK2	FUS	NHP2L1	FARS2	PABPC4	IGF2BP2	DUSP11	IGF2BP3	RPS25	RPS26	SNRNP40
N_METHYLTRANSFERASE_ACTIVITY	http://www.broadinstitute.org/gsea/msigdb/cards/N_METHYLTRANSFERASE_ACTIVITY	EHMT1	RNMT	PNMT	SUV39H1	SUV39H2	PRMT1	PRMT7	PRMT8	WHSC1L1	PEMT	NSD1	FBXO11	NNMT
GABA_RECEPTOR_ACTIVITY	http://www.broadinstitute.org/gsea/msigdb/cards/GABA_RECEPTOR_ACTIVITY	GABRR2	GABRD	GABRE	GABRA1	GABRR1	GABRB3	GABRB2	GABRB1	GABBR1	GABBR2	GABRP
NEUROTRANSMITTER_BINDING	http://www.broadinstitute.org/gsea/msigdb/cards/NEUROTRANSMITTER_BINDING	CCKAR	MCHR1	TSPO	TACR3	TACR2	TACR1	KISS1R	GALR1	NMUR1	MRGPRX2	GALR3	NMUR2	GALR2	CHRNA5	CHRNA4	CHRNA7	CHRNA6	CHRNA1	CHRNA3	CHRNA2	GABRG2	CCKBR	SSTR4	SSTR5	CHRM5	SSTR2	ADRB2	CHRM4	SSTR3	CHRM3	SSTR1	CHRM2	CHRM1	MC2R	DRD1	DRD3	DRD2	DRD5	DRD4	NPY6R	HCRTR2	ADRB3	ANXA9	GABRA2	GABRA4	GABRA3	GABRA6	BRS3
INTRAMOLECULAR_OXIDOREDUCTASE_ACTIVITY	http://www.broadinstitute.org/gsea/msigdb/cards/INTRAMOLECULAR_OXIDOREDUCTASE_ACTIVITY	PTGES3	HSD3B2	P4HB	EBP	GNPDA1	HSD3B1	PDIA3	PDIA2	ERP29	PDIA6	PDIA5	DCT	ERP44	TPI1	MPI	PTGIS	PTGDS	DDT	IDI1
TELOMERIC_DNA_BINDING	http://www.broadinstitute.org/gsea/msigdb/cards/TELOMERIC_DNA_BINDING	SMG6	PIF1	HNRNPA2B1	TERF2IP	TINF2	TERT	TERF2	POT1	TERF1	PURA
PROTEIN_TYROSINE_KINASE_ACTIVITY	http://www.broadinstitute.org/gsea/msigdb/cards/PROTEIN_TYROSINE_KINASE_ACTIVITY	NRP2	NRP1	EFNA3	TTK	CLK1	DDR2	SKAP1	CAMKK2	TIE1	INSR	EGFR	TYRO3	TWF1	LYN	EFNB3	ALK	TYK2	DDR1	CRKL	IGF2R	PDGFRL	ROR1	PDGFRA	ROR2	PDGFRB	TXK	EFNA4	MST1R	FRK	FGFR1	FGFR4	ERBB4	ERBB3	ERBB2	PTK7	KIT	CCL4	EPHB2	IGF1R	EPHB6	MUSK	PTK2B	PTK6	TEK	DYRK2	CRIM1	CSF1R	NR4A3
PROTEIN_SERINE_THREONINE_PHOSPHATASE_ACTIVITY	http://www.broadinstitute.org/gsea/msigdb/cards/PROTEIN_SERINE_THREONINE_PHOSPHATASE_ACTIVITY	PPP6C	PPP2R3B	CDC14B	CYCS	PPM1A	TIMM50	PPM1B	PTEN	PPP1R3D	MTMR3	PPM1G	PPP1R3C	PPM1D	PPP1CA	PPEF2	PPEF1	PPP2CB	LCK	CTDNEP1	PPM1M	DUSP7	DUSP6	PPP5C	PPP2R2A
ACETYLGALACTOSAMINYLTRANSFERASE_ACTIVITY	http://www.broadinstitute.org/gsea/msigdb/cards/ACETYLGALACTOSAMINYLTRANSFERASE_ACTIVITY	GALNT3	GALNT2	GALNT1	GALNT7	GALNT6	CSGALNACT1	GALNT5	GALNT4	B4GALNT2	GALNT8	EXTL2	B4GALNT1
ATP_DEPENDENT_RNA_HELICASE_ACTIVITY	http://www.broadinstitute.org/gsea/msigdb/cards/ATP_DEPENDENT_RNA_HELICASE_ACTIVITY	DHX8	DHX9	UPF1	SKIV2L	G3BP1	EIF4A3	DDX56	DDX18	DDX23	DHX38	DDX3X	DDX25	DDX21	DDX20	DDX54	DDX43	DDX39A
ACETYLTRANSFERASE_ACTIVITY	http://www.broadinstitute.org/gsea/msigdb/cards/ACETYLTRANSFERASE_ACTIVITY	SAT1	HAT1	ACAT1	HADHA	NAA16	AANAT	KAT7	KAT8	GTF3C4	KAT6B	KAT6A	TAF1L	ELP4	TAF1	TAF5	NAT1	NAT2	CREBBP	BRCA2	EP300	NAA15	SMARCE1	NCOA3	EDF1	SRCAP
CARBOHYDRATE_TRANSMEMBRANE_TRANSPORTER_ACTIVITY	http://www.broadinstitute.org/gsea/msigdb/cards/CARBOHYDRATE_TRANSMEMBRANE_TRANSPORTER_ACTIVITY	SLC5A2	SLC5A1	SLC37A4	SLC35A1	SLC35A2	SLC35A3	SLC2A8	SLC35B1	SLC17A5	SLC2A5	PPBP	SLC2A4	SLC2A3	SLC2A2	SLC2A1	SLC35B4
POTASSIUM_CHANNEL_ACTIVITY	http://www.broadinstitute.org/gsea/msigdb/cards/POTASSIUM_CHANNEL_ACTIVITY	KCNH1	KCNK17	KCNJ15	KCNC1	KCNC4	KCNC3	KCNJ10	KCNIP2	KCNJ12	KCNJ14	KCNK10	KCNQ5	KCNQ3	CCT8L2	KCNK7	KCNK6	KCNK5	KCNQ2	KCNQ1	KCNG2	KCND3	KCNH2	KCNH3	KCNH4	KCNMB3	KCNMB4	KCNA2	KCNA1	KCNA4	KCNA3	KCNA6	KCNA5	KCNJ3	KCNMB1	KCNMB2	KCNJ1	KCNS3	KCNS1	KCNE1	KCNE2	KCNB2	KCNK1	KCNK3	KCNK4	KCNJ5	KCNN4	KCNJ4	KCNJ6
CHEMOKINE_RECEPTOR_BINDING	http://www.broadinstitute.org/gsea/msigdb/cards/CHEMOKINE_RECEPTOR_BINDING	CXCL1	CCL1	CCL3	CCL2	CXCL5	CXCL3	CXCL2	C5	CXCL9	CCL8	PF4	CXCL6	CX3CL1	CXCL11	CCL5	CCL4	CCL28	CXCL12	CCL27	CCL7	CCL26	CXCL10	CCL24	CCL25	CCL22	CCL23	CCL20	CCL21	CKLF	IL8	CCL19	CCL16	CCL15	CCL18	CCL17	CCL11	CCL13	CXCL14	CXCL13	CXCL16	CCR2	XCL1	XCL2
MONOOXYGENASE_ACTIVITY	http://www.broadinstitute.org/gsea/msigdb/cards/MONOOXYGENASE_ACTIVITY	CYP3A4	CYP2J2	CYP1B1	CYP11B1	CYP2C18	CYP11B2	TH	PAH	KMO	MSMO1	NOS2	TYR	NOS2P1	CYP39A1	FMO1	FMO2	NOS3	CYP19A1	NOS1	CYP46A1	CYP26A1	CYP4A11	CYP4F8	CYP7B1	CYP17A1	CYP27A1	DOHH	CYP2A6	CYP4F3	CYP4F2	CYP8B1
RHODOPSIN_LIKE_RECEPTOR_ACTIVITY	http://www.broadinstitute.org/gsea/msigdb/cards/RHODOPSIN_LIKE_RECEPTOR_ACTIVITY	F2RL2	F2RL3	AGTR2	HTR1B	HTR1A	GALR1	GALR3	GALR2	HTR1D	CRY1	HTR1F	HTR1E	OR2S2	GPR139	C5AR1	GPR135	HTR4	OR1D2	OR1D5	SSTR4	SSTR5	SSTR2	SSTR3	SSTR1	HTR7	PDGFRL	HTR6	MC2R	PDGFRB	C3AR1	DRD1	DRD3	CYSLTR1	DRD2	DRD5	DRD4	TRHR	BDKRB1	NPY6R	BDKRB2	HCRTR2	ADRB3	CNR1	CNR2	ADRA2A	GRPR	ADRA2C	ADRA2B
PEPTIDE_RECEPTOR_ACTIVITY	http://www.broadinstitute.org/gsea/msigdb/cards/PEPTIDE_RECEPTOR_ACTIVITY	F2RL2	OPRM1	F2RL3	MCHR1	CCKAR	OPCML	TACR3	TACR2	TACR1	AGTR2	KISS1R	GALR1	NMUR1	NMUR2	GALR3	GALR2	MC5R	XCR1	C5AR1	CCKBR	CMKLR1	NPBWR1	NPBWR2	SSTR4	SSTR5	SSTR2	SSTR3	SSTR1	MC2R	GPR17	AVPR2	C3AR1	OPRK1	FPR1	OXTR	BDKRB1	BDKRB2	NPY6R	HCRTR2	MAS1	GRPR	GP1BA	MC3R	BRS3	CXCR2	AVPR1B	AVPR1A	MC4R
G_PROTEIN_COUPLED_RECEPTOR_ACTIVITY	http://www.broadinstitute.org/gsea/msigdb/cards/G_PROTEIN_COUPLED_RECEPTOR_ACTIVITY	F2RL2	GPR128	F2RL3	GPR126	GPR125	GPR124	GPR123	TMEM11	VIPR1	VIPR2	GHRHR	SCTR	LPHN2	LPHN3	AGTR2	HTR1B	HTR1A	GALR1	GALR3	GALR2	ELTD1	GLP2R	HTR1D	CRY1	HTR1F	LPHN1	HTR1E	OR2S2	GPR139	C5AR1	GPR133	GPR135	HTR4	OR1D2	OR1D5	SSTR4	CRHR1	CRHR2	SSTR5	SSTR2	SSTR3	SSTR1	HTR7	GPR56	PDGFRL	HTR6	MC2R	PDGFRB
TRANSCRIPTION_ACTIVATOR_ACTIVITY	http://www.broadinstitute.org/gsea/msigdb/cards/TRANSCRIPTION_ACTIVATOR_ACTIVITY	MMS19	MYOD1	FOXO1	MED24	MED23	FOXO3	MED21	RFXAP	TGFB1	AIP	EPC1	SMARCD2	SMARCD3	MED26	MED27	SMARCD1	PQBP1	CEP290	RARA	TBPL1	KAT6B	CIITA	BCL10	POU2AF1	RREB1	RXRB	PCBD1	RXRA	YY1	GABPA	KDM5A	ARID1A	PPARGC1A	PPARGC1B	JUNB	EP300	MTF1	SMARCE1	ABT1	MED16	TRIM32	MNT	VGLL1	TFAP2B	RIPK3	TFAP2A	EDF1	TGFB1I1
ENDORIBONUCLEASE_ACTIVITY	http://www.broadinstitute.org/gsea/msigdb/cards/ENDORIBONUCLEASE_ACTIVITY	RPP38	EXO1	RNASE1	DICER1	RNASE8	POP1	DBR1	RPP30	POP4	APEX1	RPP40	FEN1	POP7
VOLTAGE_GATED_CATION_CHANNEL_ACTIVITY	http://www.broadinstitute.org/gsea/msigdb/cards/VOLTAGE_GATED_CATION_CHANNEL_ACTIVITY	KCNH1	KCNJ15	KCNC1	KCNC4	KCNC3	KCNJ10	KCNJ12	HVCN1	KCNIP2	KCNJ14	KCNQ5	KCNQ3	KCNK6	SCN7A	KCNQ2	KCNQ1	KCNG2	KCND3	SCN2B	SCN2A	CACNG5	CACNG4	CACNG2	CACNG1	SCN11A	KCNH2	KCNH3	KCNH4	SCN1B	KCNA2	KCNA1	CACNB1	KCNA4	CACNB2	KCNA3	CACNB3	KCNA6	KCNA5	CACNB4	KCNJ3	KCNJ1	KCNS3	KCNS1	PKD2	KCNE1	SCN9A	KCNE2	SCN5A
DNA_POLYMERASE_ACTIVITY	http://www.broadinstitute.org/gsea/msigdb/cards/DNA_POLYMERASE_ACTIVITY	PTGES3	POLI	POLH	POLG	POLE	POLA1	POLB	POLD4	POLE4	DKC1	POLE2	POLE3	POLD1	TEP1	POLG2	POLQ	TERT	REV3L
3_5_EXONUCLEASE_ACTIVITY	http://www.broadinstitute.org/gsea/msigdb/cards/3_5_EXONUCLEASE_ACTIVITY	EXOSC7	MRE11A	EXOSC2	TREX2	TREX1	RAD9A	WRN	RAD50	ISG20	RAD1	REXO2	APEX1	ERI1
TRANSFERASE_ACTIVITY_TRANSFERRING_ALKYL_OR_ARYLOTHER_THAN_METHYLGROUPS	http://www.broadinstitute.org/gsea/msigdb/cards/TRANSFERASE_ACTIVITY_TRANSFERRING_ALKYL_OR_ARYLOTHER_THAN_METHYLGROUPS	SRM	LTC4S	GSTM5	PDSS1	PDSS2	RABGGTA	GSTM1	FNTB	GSTM2	GSTM3	FNTA	GSTM4	AGPS	MAT1A	GGPS1	CHM	GSTZ1	PGGT1B	GSTA2	GSTA3	GSTA4	MAT2A	HMBS	GSTT1	GSTT2	MGST3	SMS	MGST1	TRIT1	MGST2
COLLAGEN_BINDING	http://www.broadinstitute.org/gsea/msigdb/cards/COLLAGEN_BINDING	ACHE	MMP9	LUM	ITGA1	ITGA11	ITGA2	ITGA10	SPARC	NID2	MAGI2-IT1	VWF	DSPP	GP6	USH2A
SEQUENCE_SPECIFIC_DNA_BINDING	http://www.broadinstitute.org/gsea/msigdb/cards/SEQUENCE_SPECIFIC_DNA_BINDING	HNRNPAB	NR6A1	FOXK2	FOXO1	RORB	FOXO3	MLH3	TERF2IP	GLI2	KIF2C	ORC4	FOXF1	FOXF2	TERT	ZW10	HNRNPA2B1	LEF1	MBD4	MBD2	NR0B1	HMGA2	HMGA1	PURA	BPTF	TFAP2B	FOXC2	ORC5	FOXC1	FIGLA	ELK3	POT1	CXXC1	FOXH1	ORC2	BCL6	TINF2	FOXD1	FOXD4	TERF2	TERF1	DMBX1	SREBF1	FOXL1	SMG6	TBX3	TBX2	CEBPG	TBX5
KINASE_ACTIVATOR_ACTIVITY	http://www.broadinstitute.org/gsea/msigdb/cards/KINASE_ACTIVATOR_ACTIVITY	ALS2	BCL10	CDK5R1	MADD	MAPK8IP2	MOB1B	GHRL	MALT1	FGF13	AFAP1L2	CD24	IL2
PROTEIN_DEACETYLASE_ACTIVITY	http://www.broadinstitute.org/gsea/msigdb/cards/PROTEIN_DEACETYLASE_ACTIVITY	HDAC5	HDAC3	HDAC2	HDAC1	HDAC10	HDAC11	HDAC7	HDAC8	SIRT2	HDAC6
NUCLEOBASENUCLEOSIDENUCLEOTIDE_AND_NUCLEIC_ACID_TRANSMEMBRANE_TRANSPORTER_ACTIVITY	http://www.broadinstitute.org/gsea/msigdb/cards/NUCLEOBASENUCLEOSIDENUCLEOTIDE_AND_NUCLEIC_ACID_TRANSMEMBRANE_TRANSPORTER_ACTIVITY	SLC29A1	SLC23A1	SLC29A2	SLC25A4	AQP9	SLC25A5	SLC35B2	SLC23A2	SLC25A19	SLC28A2
LIPID_KINASE_ACTIVITY	http://www.broadinstitute.org/gsea/msigdb/cards/LIPID_KINASE_ACTIVITY	PIKFYVE	PIK3CG	PIK3CB	PIK3C2A	SPHK1	PIK3C3	PIK3CA	CERK	PIK3R3	ATM	PIK3R2	PIP4K2B
ENDOPEPTIDASE_ACTIVITY	http://www.broadinstitute.org/gsea/msigdb/cards/ENDOPEPTIDASE_ACTIVITY	MASP1	MASP2	THOP1	LGMN	MMP9	MMP8	IDE	RCE1	MMP3	MMP2	HTRA2	HTRA1	FAP	CFI	CFD	F11	F12	CAPNS1	F10	USP1	F9	F7	F2	ADAMTS2	ACR	CTSL2	CELA3A	KEL	CTSL1	ECE2	KLKB1	CELA2B	FURIN	TINAG	APEH	ASPRV1	SOLH	SPG7	CORIN	PDIA3	UCHL1	MMP28	MMP24	MMP20	CASP3	CASP9	TPP2	CASP8
STRUCTURAL_MOLECULE_ACTIVITY	http://www.broadinstitute.org/gsea/msigdb/cards/STRUCTURAL_MOLECULE_ACTIVITY	RPL18	MRPL41	RPL19	RPL14	RPL13	CROCC	RPL15	RPLP2	PLEC	CD2AP	DSPP	RPLP0	RPLP1	PLS1	FAU	RPL11	INA	OPTC	MATN3	MRPL52	MRPL51	STRN4	MATN1	MYH7	MYH6	DCTN3	PRELP	KRT19	RPS18	PGM5	RPS19	RPS16	KRT17	ACTL7A	RPS17	ACTL7B	LAMC3	SPAG4	KRT15	RPS14	RPS15	KRT14	RPS12	RPS13	RPS10	LAMC1	RPS11	ADD3
DOUBLE_STRANDED_RNA_BINDING	http://www.broadinstitute.org/gsea/msigdb/cards/DOUBLE_STRANDED_RNA_BINDING	ADARB2	DICER1	APTX	TLR3	ILF3	MBNL1	ZNF346	TLR7	TLR8	STAU2	STAU1	TARBP2	OASL	A1CF	ILF2	LRRFIP1	EIF2AK2
IONOTROPIC_GLUTAMATE_RECEPTOR_ACTIVITY	http://www.broadinstitute.org/gsea/msigdb/cards/IONOTROPIC_GLUTAMATE_RECEPTOR_ACTIVITY	GRIK1	GRIN2B	GRIA2	GRIK2	GRIN2C	GRIA1	GRIK3	GRIK4	GRIN2A	GRIK5
RECEPTOR_ACTIVITY	http://www.broadinstitute.org/gsea/msigdb/cards/RECEPTOR_ACTIVITY	KLRC2	KLRC3	IL9R	OSMR	MED24	LPHN2	PGR	LPHN3	HTR1B	AGTR2	CUL5	HTR1A	GRIN2B	GRIN2C	INTS6	HTR1D	KLRD1	ROS1	HTR1F	HTR1E	LPHN1	PTPRJ	KLRB1	OR2S2	TYRO3	PTPRK	PTPRM	PTPRF	RXRB	PTPRG	PTPRH	RXRA	PTPRR	RXRG	LIFR	MED12	GRIN2A	PTPRS	MED14	PTPRT	COLEC12	MED13	PTPRU	PTPRN	PTPRO	HLA-DQA1	SSTR4	SSTR5
DEACETYLASE_ACTIVITY	http://www.broadinstitute.org/gsea/msigdb/cards/DEACETYLASE_ACTIVITY	HDAC5	AADAC	HDAC3	HDAC2	HDAC1	HDAC10	HDAC11	HDAC7	HDAC8	SIRT2	HDAC6
TRANSMEMBRANE_RECEPTOR_ACTIVITY	http://www.broadinstitute.org/gsea/msigdb/cards/TRANSMEMBRANE_RECEPTOR_ACTIVITY	KLRC2	KLRC3	IL9R	OSMR	LPHN2	LPHN3	AGTR2	HTR1B	HTR1A	GRIN2B	GRIN2C	INTS6	HTR1D	KLRD1	HTR1F	HTR1E	LPHN1	KLRB1	PTPRJ	TYRO3	OR2S2	PTPRK	PTPRM	PTPRF	PTPRG	PTPRH	LIFR	PTPRR	GRIN2A	PTPRS	COLEC12	PTPRT	PTPRU	PTPRN	PTPRO	HLA-DQA1	SSTR4	SSTR5	SSTR2	SSTR3	SSTR1	MC2R	ROR1	ROR2	MST1R	KLRC1	IL1R1	ERBB4
VOLTAGE_GATED_SODIUM_CHANNEL_ACTIVITY	http://www.broadinstitute.org/gsea/msigdb/cards/VOLTAGE_GATED_SODIUM_CHANNEL_ACTIVITY	SCN1B	SCN2B	SCN2A	PKD2	SCN9A	SCN4B	SCN11A	SCN7A	CACNA1S	SCN5A	SCN4A
PHOSPHOLIPASE_C_ACTIVITY	http://www.broadinstitute.org/gsea/msigdb/cards/PHOSPHOLIPASE_C_ACTIVITY	F2RL2	C3AR1	CASR	PDIA3	CCKBR	BDKRB2	EDNRA	CHRM5	PLCE1	CHRM3	CCR5	CHRM1	PLCH1	PLCD1	PLCB2
LIGAND_GATED_CHANNEL_ACTIVITY	http://www.broadinstitute.org/gsea/msigdb/cards/LIGAND_GATED_CHANNEL_ACTIVITY	ORAI1	SHROOM2	GLRA1	GLRA2	CNGB1	ZACN	CHRNA4	CHRNA7	SCNN1G	CHRNA6	SCNN1B	HTR3A	CHRNA1	HTR3B	SCNN1D	CHRNA3	CHRNA2	TRPC1	TRPC4	GLRB	TRPC3	TRPC5	CFTR	CNGA3	STX1B	KCNA10	ACCN1	P2RX4	P2RX7	P2RX1	P2RX3	RYR3	P2RX2	CHRNB4	RYR1	CHRNB3	RYR2	CHRND	CHRNB2	CHRNE
RHO_GUANYL_NUCLEOTIDE_EXCHANGE_FACTOR_ACTIVITY	http://www.broadinstitute.org/gsea/msigdb/cards/RHO_GUANYL_NUCLEOTIDE_EXCHANGE_FACTOR_ACTIVITY	ALS2	ARHGEF3	ARHGEF2	DOCK2	ARHGEF1	TIAM1	PREX1	SOS1	PREX2	FARP1	ARHGEF11	FARP2
DOUBLE_STRANDED_DNA_BINDING	http://www.broadinstitute.org/gsea/msigdb/cards/DOUBLE_STRANDED_DNA_BINDING	XRCC5	HLF	HMGB2	MRE11A	XRCC6	MLH1	ZNF638	KIN	YBX1	ERCC5	CGGBP1	SAFB	PMS2	NTHL1	FEN1	RBMS1	TERF1	MSH6	SATB1	RAD51AP1	MTERF	MSH3	MSH2	TP53	APTX	SMAD2	IFI16	CSDA	RAD51	PURA	HNRPDL	PNKP
PATTERN_RECOGNITION_RECEPTOR_ACTIVITY	http://www.broadinstitute.org/gsea/msigdb/cards/PATTERN_RECOGNITION_RECEPTOR_ACTIVITY	MARCO	PGLYRP4	PGLYRP2	PGLYRP3	PGLYRP1	TLR2	COLEC12	CLEC7A	CD14	DMBT1
OXIDOREDUCTASE_ACTIVITY_ACTING_ON_THE_CH_CH_GROUP_OF_DONORS	http://www.broadinstitute.org/gsea/msigdb/cards/OXIDOREDUCTASE_ACTIVITY_ACTING_ON_THE_CH_CH_GROUP_OF_DONORS	ACOX2	GCDH	ACADSB	ACADM	PPOX	DECR1	ACADL	ACOX3	SDHA	ACADVL	BLVRA	AKR1C2	IVD	CPOX	DHCR7	BLVRB	SDHD	ACAD8	SRD5A2	MECR	AKR1C1	DHCR24	RETSAT
ENDONUCLEASE_ACTIVITY	http://www.broadinstitute.org/gsea/msigdb/cards/ENDONUCLEASE_ACTIVITY	RPP38	MRE11A	DICER1	N4BP2	ERCC5	ANG	RNASE8	DBR1	RPP30	ERCC4	APEX1	NTHL1	ERCC1	FEN1	EXO1	RNASE1	MBD4	RAD50	DNASE2	POP1	ERN2	POP4	OGG1	POP7	RPP40
TRANSMEMBRANE_RECEPTOR_PROTEIN_PHOSPHATASE_ACTIVITY	http://www.broadinstitute.org/gsea/msigdb/cards/TRANSMEMBRANE_RECEPTOR_PROTEIN_PHOSPHATASE_ACTIVITY	PTPRB	PTPRJ	PTPRK	PTPRC	PTPRD	PTPRE	PTPRM	PTPRF	PTPRG	PTPRZ1	PTPRN2	PTPRH	PTPRA	PTPRR	PTPRS	PTPRT	PTPRU	PTPRN	PTPRO
EXONUCLEASE_ACTIVITY	http://www.broadinstitute.org/gsea/msigdb/cards/EXONUCLEASE_ACTIVITY	EXO1	EXOSC7	ENPP2	ENPP3	MRE11A	EXOSC2	TREX2	APTX	TREX1	RAD9A	WRN	RAD50	ISG20	RAD1	REXO2	APEX1	XRN2	FEN1	ERI1
ACETYLCHOLINE_BINDING	http://www.broadinstitute.org/gsea/msigdb/cards/ACETYLCHOLINE_BINDING	CHRM5	CHRM4	ANXA9	CHRM3	CHRM2	CHRM1	CHRNB4	CHRNA5	CHRNA4	CHRNA7	CHRNB2	CHRNA6	CHRNB1	CHRNA1	CHRNE	CHRNA3	CHRNA2
STRUCTURE_SPECIFIC_DNA_BINDING	http://www.broadinstitute.org/gsea/msigdb/cards/STRUCTURE_SPECIFIC_DNA_BINDING	XRCC5	HLF	XRCC6	MLH1	TERF2IP	ZNF638	YBX1	FUBP1	IGHMBP2	CGGBP1	PCBP1	PMS2	RBMS1	SATB1	MTERF	HNRNPA2B1	TP53	APTX	IFI16	NR0B1	CSDA	PURB	PURA	RAD51	HNRPDL	PNKP	XPC	FOXC2	RAD23B	HMGB2	MRE11A	RAD23A	WBP11	KIN	POT1	RPA4	MYT2	RPA3	RPA1	RPA2	ERCC5	SAFB	NTHL1	ERCC4	ERCC1	TERF2	FEN1	TERF1
CYTOSKELETAL_PROTEIN_BINDING	http://www.broadinstitute.org/gsea/msigdb/cards/CYTOSKELETAL_PROTEIN_BINDING	MTSS1	TNNC1	VAPB	CROCC	PDLIM5	CAPZA1	IQGAP2	MYLIP	TTN	HOOK3	VCL	NRCAM	ANK1	PACSIN3	RAE1	APOE	TARDBP	PLS1	ABRA	CEP290	EGFR	DBNL	MYO6	TWF2	ACTN4	KIF5B	NCALD	BAIAP2	ACTN1	ACTN2	POLB	CTNNA1	MYH9	MARK4	SUN2	PKD2L1	JUP	ARPC1A	TNNT2	UXT	TNNT1	CCR5	RHCG	CGN	CLIP1	FLII	ARL8A	ARL8B
DNA_DEPENDENT_ATPASE_ACTIVITY	http://www.broadinstitute.org/gsea/msigdb/cards/DNA_DEPENDENT_ATPASE_ACTIVITY	XRCC5	DHX9	RBBP4	PIF1	G3BP1	XRCC6	TTF2	RAD51	RECQL	ERCC8	RFC3	ERCC6	BPTF	SMARCAL1	CHD2	CHD1	RAD54B	RUVBL2	SMARCA1	TOP2A	CHD4	CHD3
EXTRACELLULAR_LIGAND_GATED_ION_CHANNEL_ACTIVITY	http://www.broadinstitute.org/gsea/msigdb/cards/EXTRACELLULAR_LIGAND_GATED_ION_CHANNEL_ACTIVITY	GLRB	GLRA1	GLRA2	STX1B	P2RX4	P2RX7	P2RX1	P2RX3	ZACN	CHRNB4	CHRNA4	CHRNB3	CHRND	CHRNB2	CHRNA7	CHRNA6	HTR3A	CHRNA1	HTR3B	CHRNE	CHRNA3	CHRNA2
PROTEIN_SERINE_THREONINE_TYROSINE_KINASE_ACTIVITY	http://www.broadinstitute.org/gsea/msigdb/cards/PROTEIN_SERINE_THREONINE_TYROSINE_KINASE_ACTIVITY	MAP2K1	EPGN	MAPKAPK5	MAP2K3	MAPK14	MAPKAPK3	TGFA	MAPK10	MAP2K7	MAP2K6
TRANSFERASE_ACTIVITY_TRANSFERRING_ONE_CARBON_GROUPS	http://www.broadinstitute.org/gsea/msigdb/cards/TRANSFERASE_ACTIVITY_TRANSFERRING_ONE_CARBON_GROUPS	RNMT	PNMT	EZH2	MGMT	PRMT1	PRMT7	PRMT8	ATIC	PRMT5	METTL1	TRDMT1	PEMT	EED	GCSH	PCMT1	NSUN2	DNMT3B	LCMT1	DNMT3A	EHMT1	GATM	SUV39H1	TPMT	GART	SUV39H2	SUZ12	COQ3	BHMT	WHSC1L1	AS3MT	DNMT1	EDF1	GAMT	CARM1	NSD1	NNMT	FBXO11
OXIDOREDUCTASE_ACTIVITY_ACTING_ON_NADH_OR_NADPH	http://www.broadinstitute.org/gsea/msigdb/cards/OXIDOREDUCTASE_ACTIVITY_ACTING_ON_NADH_OR_NADPH	CYB5R3	CYB5R4	CYB5R2	DUOX2	PRDX3	NDUFS7	NDUFS4	NDUFS8	NDUFS3	NQO1	NDUFS2	NDUFS1	NQO2	NOX4	NOX5	NDUFA9	NOX1	NDUFA13	ECSIT	GMPR	CYB561	DHDH	POR	NNT	CRYZL1
OXIDOREDUCTASE_ACTIVITY_ACTING_ON_THE_ALDEHYDE_OR_OXO_GROUP_OF_DONORS	http://www.broadinstitute.org/gsea/msigdb/cards/OXIDOREDUCTASE_ACTIVITY_ACTING_ON_THE_ALDEHYDE_OR_OXO_GROUP_OF_DONORS	ALDH8A1	BCKDHA	ALDH6A1	ALDH5A1	BCKDHB	ADH5	ALDH3B2	OGDH	ALDH3B1	PDHB	ALDH3A2	ALDH3A1	GAPDHS	ALDH1A1	ALDH1A2	ALDH7A1	ALDH1A3	AOX1	ALDH2	ALDH4A1	PDHA2	ALDH9A1
METAL_ION_TRANSMEMBRANE_TRANSPORTER_ACTIVITY	http://www.broadinstitute.org/gsea/msigdb/cards/METAL_ION_TRANSMEMBRANE_TRANSPORTER_ACTIVITY	KCNC1	SLC9A7	KCNC4	KCNC3	ATP2B1	ATP2B3	CUL5	ATP2B4	KCNK7	KCNK6	KCNK5	CHRNA4	MS4A2	CHRNA7	CHRNA6	CHRNA1	CHRNA3	CHRNA2	KCND3	SCN2B	ABCB11	SCN2A	ATP2C1	RYR3	RYR1	RYR2	SLC40A1	KCNMB3	KCNMB4	ORAI1	SCN1B	KCNA2	KCNA1	KCNA4	CACNB1	KCNA3	CACNB2	CACNB3	KCNA6	CACNB4	KCNA5	KCNJ3	KCNMB1	KCNMB2	KCNJ1	KCNS3	SLC11A2	KCNS1
TRANSFERASE_ACTIVITY_TRANSFERRING_PHOSPHORUS_CONTAINING_GROUPS	http://www.broadinstitute.org/gsea/msigdb/cards/TRANSFERASE_ACTIVITY_TRANSFERRING_PHOSPHORUS_CONTAINING_GROUPS	SGMS2	SGMS1	CLK1	MED21	MAP3K7	MAP3K6	MAP3K5	MAP3K4	CLK3	CLK2	MAP3K9	ILK	MAP3K8	PIK3C3	PIK3CA	TLK1	TLK2	MAP2K7	MAP2K6	PIK3CG	TYRO3	TNIK	ROCK1	ROCK2	PIK3CB	DPAGT1	MARK4	MARK1	NME6	MARK2	NME4	MAPK1	NME5	NME2	EIF2AK1	MAPK6	NME1	MAPK4	ROR1	MAPK9	ROR2	MAPK8	MST1R	MAPK7	EIF2AK2	EIF2AK3	EIF2AK4	ERBB4
ION_CHANNEL_ACTIVITY	http://www.broadinstitute.org/gsea/msigdb/cards/ION_CHANNEL_ACTIVITY	KCNC1	KCNC4	KCNC3	CNGB1	CUL5	KCNK7	KCNK6	KCNK5	CHRNA4	MS4A2	CHRNA7	CHRNA6	CHRNA1	CHRNA3	CHRNA2	KCND3	CLCA2	CLCA1	CLCA4	SCN2B	SCN2A	CNGA3	RYR3	RYR1	RYR2	FXYD1	KCNMB3	CLCN1	ORAI1	KCNMB4	FXYD3	CLCN3	CLCN2	SCN1B	KCNA2	KCNA1	CACNB1	KCNA4	KCNA3	CACNB2	KCNA6	CACNB3	CACNB4	KCNA5	KCNJ3	KCNMB1	KCNJ1	KCNMB2
SMALL_PROTEIN_CONJUGATING_ENZYME_ACTIVITY	http://www.broadinstitute.org/gsea/msigdb/cards/SMALL_PROTEIN_CONJUGATING_ENZYME_ACTIVITY	DZIP3	RNF217	MYLIP	WWP2	WWP1	FBXO22	ANAPC2	ANAPC5	ANAPC4	UBR3	UBE2H	UBE2C	BRAP	UHRF2	HUWE1	UBE2K	UBR5	UBE2M	UBL4A	DDB2	MDM2	FBXL6	AMFR	ZER1	FBXL2	ANAPC10	ANAPC11	UBE3C	STUB1	ERCC8	UBE2D3	UBE2D2	FBXW2	FBXO3	TRAF7	TRAF6	FBXO7	RNF144B	CBL	FBXO2	UBE2L6	CDC23	MALT1	PARK2	TRIM23	UBE2L3	BIRC3	ATG3
PROTEIN_PHOSPHATASE_BINDING	http://www.broadinstitute.org/gsea/msigdb/cards/PROTEIN_PHOSPHATASE_BINDING	LILRB1	PPME1	SMG5	BCAR1	PPP6R3	SMG7	PPP2R4	AKAP11	SOD1	PIK3R1
CHROMATIN_BINDING	http://www.broadinstitute.org/gsea/msigdb/cards/CHROMATIN_BINDING	PAM	ING2	EZH1	POLA1	CBX3	CBX1	RCC1	TOP1	ERCC6	CENPA	ACTL6A	BCL6	TOP2B	CDCA5	TOP2A	UPF1	RAN	POLE	TP53	SUV39H1	APTX	KLHDC3	SMARCE1	POLD1	NCOA6	FOXC2	MPO	CHAF1A	VCX	SMC1A	CHAF1B	NSD1
PURINE_RIBONUCLEOTIDE_BINDING	http://www.broadinstitute.org/gsea/msigdb/cards/PURINE_RIBONUCLEOTIDE_BINDING	BTK	MAP3K6	MAP3K5	DHX38	WNK4	VPS4A	TLK1	TLK2	RAB26	EIF2B2	GTPBP1	GTPBP4	GTPBP6	RAN	ABCB11	NCF1	PIM1	WNK1	OLA1	WNK3	WNK2	GEM	MYH9	SARS2	MARK1	MARK2	RND3	RFC1	NME1	RFC2	ARL8A	ARL8B	NEK6	STK17B	MYO9B	ARF6	PXK	STK17A	TGFBR1	NIM1	SPHK1	ARFIP2	OXSR1	ABCG1	ABCG2	RERG	CDC42BPG	ARF3
SMALL_CONJUGATING_PROTEIN_LIGASE_ACTIVITY	http://www.broadinstitute.org/gsea/msigdb/cards/SMALL_CONJUGATING_PROTEIN_LIGASE_ACTIVITY	DZIP3	RNF217	MYLIP	WWP2	WWP1	FBXO22	ANAPC2	ANAPC5	ANAPC4	UBR3	UBE2H	UBE2C	BRAP	UHRF2	HUWE1	UBE2K	UBR5	UBE2M	DDB2	MDM2	FBXL6	AMFR	ZER1	FBXL2	ANAPC10	UBE3C	ANAPC11	STUB1	ERCC8	ARIH1	UBE2D3	UBE2D2	FBXW2	TRAF7	FBXO3	TRAF6	RNF14	FBXO7	RNF144B	FBXO2	CBL	UBE2L6	CDC23	MALT1	PARK2	TRIM23	BIRC3	UBE2L3
NICOTINIC_ACETYLCHOLINE_ACTIVATED_CATION_SELECTIVE_CHANNEL_ACTIVITY	http://www.broadinstitute.org/gsea/msigdb/cards/NICOTINIC_ACETYLCHOLINE_ACTIVATED_CATION_SELECTIVE_CHANNEL_ACTIVITY	CHRNB4	CHRNB3	CHRNA4	CHRNB2	CHRND	CHRNA7	CHRNA6	CHRNA1	CHRNE	CHRNA3	CHRNA2
GLUTATHIONE_TRANSFERASE_ACTIVITY	http://www.broadinstitute.org/gsea/msigdb/cards/GLUTATHIONE_TRANSFERASE_ACTIVITY	GSTA2	GSTA3	GSTA4	GSTT1	GSTT2	LTC4S	GSTM5	GSTM1	MGST3	GSTM2	GSTM3	GSTM4	GSTZ1	MGST1	MGST2
PYROPHOSPHATASE_ACTIVITY	http://www.broadinstitute.org/gsea/msigdb/cards/PYROPHOSPHATASE_ACTIVITY	XRCC5	FHIT	ATP1B1	ATP1B3	ATP1B2	XRCC6	RAB1A	ATP2B1	ATP2B3	DDX17	ATP2B4	DDX18	DHX38	DIRAS3	RAB28	VPS4B	GNG3	RAB27B	RAB27A	GTPBP2	GTPBP4	OPA1	RAN	NCF1	ABCB11	EIF2S3	MYH7	NUDT10	NUDT11	MYH6	MYH9	RND2	RND3	RFC3	ATP2C1	SMARCAL1	AGAP2	RAB13	GNAI3	GNAI2	ENPP1	GNAI1	ENPP2	ENPP3	ARF6	MYO9B	ARF5	ATP6V0C
HYDROLASE_ACTIVITY_ACTING_ON_CARBON_NITROGEN_NOT_PEPTIDEBONDSIN_LINEAR_AMIDES	http://www.broadinstitute.org/gsea/msigdb/cards/HYDROLASE_ACTIVITY_ACTING_ON_CARBON_NITROGEN_NOT_PEPTIDEBONDSIN_LINEAR_AMIDES	AGA	ACR	ACY1	PDF	DARS	UPB1	HDAC10	HDAC11	HDAC7	SIRT2	HDAC5	GLS2	HDAC3	ASPA	HDAC2	HDAC1	PGLYRP2	FAAH	ASRGL1	HDAC8	HDAC6
TRANSLATION_INITIATION_FACTOR_ACTIVITY	http://www.broadinstitute.org/gsea/msigdb/cards/TRANSLATION_INITIATION_FACTOR_ACTIVITY	EIF2C1	COPS5	EIF5A	EIF2S3	EIF2A	EIF2B1	EIF3C	EIF4G1	EIF4B	EIF4G2	EIF3D	EIF3B	EIF4E	EIF4A2	EIF2S1	EIF3E	EIF4H	EIF3F	EIF2S2	EIF3J	EIF2B2	EIF2B3	EIF2B4	EIF2B5
NUCLEASE_ACTIVITY	http://www.broadinstitute.org/gsea/msigdb/cards/NUCLEASE_ACTIVITY	RPP38	DICER1	RNASEH1	DNASE1L2	DNASE1L3	DNASE1L1	ISG20	ANG	RNASE7	RNASE8	DBR1	RPP30	DFFA	EXOSC7	PGAP1	DFFB	TP53	EXOSC2	APTX	RAD9A	MBD4	RNASEH2A	RAD50	RAD1	NME1	ERN2	XRN2	ENPP2	ENPP3	MRE11A	N4BP2	ERCC5	REXO2	APEX1	ERCC4	NTHL1	ERCC1	FEN1	EXO1	RNASE1	RNASE2	RNASE3	RNASE6	TREX2	TREX1	WRN	DNASE2	PPP1R8
SECRETIN_LIKE_RECEPTOR_ACTIVITY	http://www.broadinstitute.org/gsea/msigdb/cards/SECRETIN_LIKE_RECEPTOR_ACTIVITY	CRHR1	CRHR2	TAPT1	PTH2R	BAI1	BAI2	PTH1R	VIPR1	GHSR	GCGR	SCTR
RIBONUCLEOPROTEIN_BINDING	http://www.broadinstitute.org/gsea/msigdb/cards/RIBONUCLEOPROTEIN_BINDING	PRPF31	NAA15	NAA16	SRPR	TIMM50	EIF2A	MTIF2	RPS21	ETF1	MTIF3	SRP9	NAA10
GENERAL_RNA_POLYMERASE_II_TRANSCRIPTION_FACTOR_ACTIVITY	http://www.broadinstitute.org/gsea/msigdb/cards/GENERAL_RNA_POLYMERASE_II_TRANSCRIPTION_FACTOR_ACTIVITY	TAF1C	TAF1A	CNOT2	MED24	TBP	MED20	GTF2A1	MED26	TAF9	TCEA1	TAF4	TAF6	TAF7	MED12	MED14	MED13	PPARGC1A	GTF2B	PPARGC1B	GTF2H1	TAF11	MED4	TAF13	TAF12	MED30	GTF2I	ABT1	MED17	GTF2F1	THRAP3	GTF2F2	MED1
UBIQUITIN_PROTEIN_LIGASE_ACTIVITY	http://www.broadinstitute.org/gsea/msigdb/cards/UBIQUITIN_PROTEIN_LIGASE_ACTIVITY	DZIP3	RNF217	MYLIP	WWP2	WWP1	FBXO22	ANAPC2	ANAPC5	ANAPC4	UBR3	UBE2H	UBE2C	BRAP	UHRF2	HUWE1	UBE2K	UBR5	UBE2M	DDB2	MDM2	FBXL6	AMFR	ZER1	FBXL2	ANAPC10	UBE3C	ANAPC11	STUB1	ERCC8	UBE2D3	UBE2D2	FBXW2	FBXO3	TRAF7	TRAF6	FBXO7	RNF144B	FBXO2	CBL	CDC23	UBE2L6	MALT1	PARK2	UBE2L3	TRIM23	BIRC3	SMURF2	SMURF1
CYCLASE_ACTIVITY	http://www.broadinstitute.org/gsea/msigdb/cards/CYCLASE_ACTIVITY	GUCY2F	ADCY9	ADCY7	ADCY8	RTCD1	GUCY1A2	GUCY1A3	GUCY1B3	GUCY2C	ADCY10	GUCY2D
ATP_BINDING	http://www.broadinstitute.org/gsea/msigdb/cards/ATP_BINDING	SIK1	ZAK	STK38	STK36	TTN	DMPK	BTK	MAP3K6	NLRC4	MAP3K5	DHX38	DDX25	CLP1	WNK4	VPS4A	TLK1	PRKACB	TLK2	EIF2B2	TWF2	ABCB11	WNK1	PIM1	OLA1	WNK3	WNK2	MYH9	STK4	STK3	CDKL5	MARK1	SARS2	MARK2	MAP4K3	NVL	MAP4K4	MAP4K5	RFC1	NME1	RFC2	SMARCA5	NEK6	ABCA7	STK11	STK17B	MAP4K2	MAP4K1	MYO9B
METALLOENDOPEPTIDASE_ACTIVITY	http://www.broadinstitute.org/gsea/msigdb/cards/METALLOENDOPEPTIDASE_ACTIVITY	SPG7	THOP1	KEL	MMP9	MMP8	IDE	RCE1	MMP28	MMP3	MMP2	MMP24	ECE2	MMP20	FAP	PITRM1	MBTPS2	MMP17	MMP16	MMP15	MMP14	MMP13	MMP12	MMP11	MMP23B	MEP1A	PMPCA	ADAMTS2
ISOMERASE_ACTIVITY	http://www.broadinstitute.org/gsea/msigdb/cards/ISOMERASE_ACTIVITY	HSD3B2	PTGES3	HSD3B1	GNPDA1	PDIA3	GNE	PDIA2	PDIA6	PGAM2	LSS	PDIA5	DSE	DCT	TOP1	TPI1	MUT	PTGIS	GSTZ1	TOP2A	EBP	P4HB	ERP29	BPGM	PMM2	PMM1	GLCE	PGM3	ERP44	PPIE	PGM5	MPI	PTGDS	DDT	PGM1	IDI1
ANTIOXIDANT_ACTIVITY	http://www.broadinstitute.org/gsea/msigdb/cards/ANTIOXIDANT_ACTIVITY	PRDX4	PRDX2	SELS	GPX2	APOA4	MGST3	GSR	TXNDC2	EPX	GPX4	IPCEF1	GPX3	TXNRD2	MPO	GSTZ1	CYGB	TXNRD1	CAT
ENDONUCLEASE_ACTIVITY_GO_0016893	http://www.broadinstitute.org/gsea/msigdb/cards/ENDONUCLEASE_ACTIVITY_GO_0016893	RPP38	EXO1	DICER1	POP1	RPP30	DBR1	POP4	APEX1	RPP40	POP7	FEN1
INOSITOL_OR_PHOSPHATIDYLINOSITOL_KINASE_ACTIVITY	http://www.broadinstitute.org/gsea/msigdb/cards/INOSITOL_OR_PHOSPHATIDYLINOSITOL_KINASE_ACTIVITY	PIK3CG	PIKFYVE	PIK3C2A	PIK3CB	PI4KA	SMG1	ITPKB	PI4KB	ITPKA	ATM	FXN	PI4K2A	PIK3C3	PIK3CA	PIK3R3	IPPK	PIP4K2B	PIK3R2
V$HOX13_01	http://www.broadinstitute.org/gsea/msigdb/cards/V$HOX13_01	HIST1H2AC	TNRC6A	AMMECR1L	GNAI1	GPR161	LMO4	CALD1	PRRX1	GSX1	NEO1	SYNPO2L	FAM135B	CDK16	PHF21A	TRIM8	EHBP1	UNC5B	SMOC1	DPH5	FEZF2	TRPV6	UNC5C	PPP2R2B	TFAP2D	YES1	CASKIN1	NTF3	FOXA1	EMX2	COLEC10	NDFIP1	IGF1	CDR2L	OTUD7B	SON	CCND1	FLJ44313	PDE2A	HOXB5	SVIL	HOXD4	C1orf61	KCNH3	FAM100A	ZNF485	FBXO11
V$ELK1_02	http://www.broadinstitute.org/gsea/msigdb/cards/V$ELK1_02	ITGB3BP	C1orf210	RPL19	SYT5	VPS52	STOML2	PALB2	CCDC25	FUZ	ZNF653	INSIG2	IQCK	LSM5	DHX30	TIGD6	SUPT5H	POLL	LRRC41	TIGD1	NUDT12	ITFG1	HMG20A	UBR1	MARK3	DCDC1	ERI2	DPCD	MUDENG	RPS18	RFC4	LRRC29	ZNF384	MTX2	ACP2	BCL2L1	SYVN1	CALU	FOXH1	NR1H2	INO80B	STX12	MAT1A	DIABLO	C19orf26	FBXO3	DNAJC24	PPP2R2C	TCF7
V$P300_01	http://www.broadinstitute.org/gsea/msigdb/cards/V$P300_01	SLC9A6	SYNCRIP	RORC	MAP3K4	PICALM	PPP1R1B	NKX6-2	RARA	ZNF395	PTBP2	DDAH2	STAG2	BHLHE41	TWIST1	WNT10A	RARG	EFNB3	ANKS1B	PIK3CD	ZHX2	C14orf43	ZNF238	NME1	NDNF	OMA1	ZNF768	BLCAP	SUPT6H	APH1A	EMCN	AKAP12	TMEM206	HMGCS1	CACNB2	NFKBIA	ARF6	BCL2L1	CDK15	EPHB1	GAS2L2	DMD	ARAP1	LHX6	MAML3	SUGP2	FAM173A	SLC44A1	KIF3B
V$CREB_01	http://www.broadinstitute.org/gsea/msigdb/cards/V$CREB_01	ALS2	RAD51C	PNMA3	LDHA	LTBP1	CDX4	ADCY8	RUSC1	PDLIM3	RCE1	OGDH	CD2AP	IRF2BPL	RAB24	DHX36	RAB25	CCNA2	PITX2	RUNDC3A	WNT10A	CTC1	BRAF	GEM	PTPRU	PPARGC1A	DEPDC4	DCTN1	ST13	SPAG9	HAS1	CCDC148	TGIF2	CHGB	ZIM2	WFDC3	RBP5	ZC3H10	C3orf26	CDK2AP2	DAAM2	ATP6V0C	ZBTB37	ARIH1	SULT4A1	CHMP2A	RPS29	FAM65A	MMGT1
V$CREBP1CJUN_01	http://www.broadinstitute.org/gsea/msigdb/cards/V$CREBP1CJUN_01	ALS2	RAD51C	PNMA3	LDHA	LTBP1	ADCY8	CDX4	RUSC1	PDLIM3	SYNCRIP	RCE1	OGDH	CD2AP	IRF2BPL	DHX36	RAB25	CCNA2	PITX2	RUNDC3A	STAG1	WNT10A	CTC1	BRAF	ZHX2	GEM	PTPRU	PPARGC1A	DEPDC4	DCTN1	ST13	SPAG9	HAS1	CCDC148	YME1L1	TGIF2	CHGB	ZIM2	WFDC3	RBP5	CLCN3	ZC3H10	C3orf26	DAAM2	ATP6V0C	HCRTR2	ARIH1	SULT4A1	ZBTB37
V$E2F_02	http://www.broadinstitute.org/gsea/msigdb/cards/V$E2F_02	MRPL40	SLC9A7	SLC9A5	HNRNPD	NELL2	HIRA	CCDC76	HNRNPR	SYNCRIP	PAN2	ACBD6	MAP3K7	RTBDN	SRSF7	BRPF1	CDCA7	H2AFV	HIST1H2BK	RAVER1	H2AFZ	KIAA1310	STAG2	STAG1	TYRO3	C11orf30	PIM1	C19orf57	ZNF503	POLA1	AP4M1	SRSF1	MAPK6	APPL1	EFNA5	ADAMTS2	ZIM2	APH1A	FIZ1	TRMT2A	EPHB1	PLAGL1	KBTBD6	DMD	FBXO5	KBTBD7	TRA2B	RPS20	ASXL2
V$NFKAPPAB_01	http://www.broadinstitute.org/gsea/msigdb/cards/V$NFKAPPAB_01	ATP1B1	FAM117A	EDN2	INO80D	PAN2	BDNF	SIN3A	CTGF	GRIN2D	MAP3K8	FOXS1	GNG4	WNT10A	WNT10B	STC2	LIG1	C14orf43	SUN2	MSX1	RND1	LRCH1	IFNB1	CXCR5	ZNF384	HSD11B2	APPL1	MADCAM1	VSX2	CLCN1	NFKBIB	HOXA11	ZNF232	KY	RIMS2	SLC11A2	TAL1	PFN1	IL23A	BAI2	IL1RAPL1	SLC44A1	ORAI1	CXorf21	MAML2	IL1RN	SLAMF8	COL16A1	SHOX2
V$NMYC_01	http://www.broadinstitute.org/gsea/msigdb/cards/V$NMYC_01	ADCY3	DLC1	HMGN2	SLC9A5	DCUN1D4	U2AF2	ZFP91	WWP2	SEMA7A	HRSP12	LIN28A	KCNK5	FOXO3	TMED10	BCL7C	PRMT1	GTPBP1	RCOR2	RXRB	BARHL1	LIG3	ZHX2	GRIN2A	RAD9A	KLHL28	NOP56	PPARGC1B	SCYL1	MNT	ZZZ3	SRP72	ENPP6	ADSS	ST6GAL1	CLCN2	LMNB1	PFKFB3	TET2	TRMT2A	PABPC4	AKAP10	ARF6	SFXN2	ATP6V0B	PPAT	YBX1	PLAGL1	PFN1
V$COMP1_01	http://www.broadinstitute.org/gsea/msigdb/cards/V$COMP1_01	LMO1	FGF10	WNK4	ZIC1	NR2E1	SRSF6	HOXC6	FLI1	HOXC4	PLA1A	LGI1	INTS12	MIR137HG	YARS	FUT11	NAV3	PROX1	PRDM8	NCAM1	HTR7	MAPK9	COL1A1	EXT1	GRAP2	SLC2A12	HMGB1	SRSF8	ERBB4	HMP19	SERPINH1	OTP	HOXA2	MEIS2	NUMB	HOXA10	GNAT1	MMGT1	KLF7	NR4A3	FOXP2	SALL3	DLX1	TSC1	EBF2	ZIC4	DLX5	SALL1	KCTD15
V$YY1_01	http://www.broadinstitute.org/gsea/msigdb/cards/V$YY1_01	MLIP	FAM117A	SCN3A	FAM190B	PPP2R5C	SYNCRIP	RAB1B	WTAP	CCDC25	RAB1A	HOXD10	ZFP91	ACTG2	EPC1	CDH20	GRIN2B	GBF1	ZNF747	LUC7L2	NGFRAP1	TLK2	DDAH1	FAM40A	STAG1	PHOX2B	CD3E	C10orf107	DPAGT1	LUC7L3	SRSF3	SRSF2	PCF11	PCYT2	CCR3	ZZZ3	EPS8L1	ZNF41	FUS	GNAI2	DUSP10	CACNB2	CHCHD7	ATP6V0B	TAL2	PFN2	CD68	IL17B	TCF4
V$IRF2_01	http://www.broadinstitute.org/gsea/msigdb/cards/V$IRF2_01	ABHD16A	LSM6	BBX	TGFB3	DNASE1L3	B2M	CXCL10	IL11	TAPBP	XAF1	CUL2	DDX17	ASPA	NT5C3	RAPGEF6	BHLHE22	IL15RA	PDGFC	TRMT112	ROCK1	BST2	IL27	PROX1	RGAG1	KIAA1468	CCDC6	PGM5	MSX1	MAPK6	IFNB1	PSMA3	GPR52	VGLL4	KCNMB3	ME3	CASZ1	PLXNC1	SLC38A2	BLK	SIPA1	DUSP10	RIMS2	FXYD5	KARS	LIF	CSAD	HOXA6	HIST1H4G
AAGWWRNYGGC_UNKNOWN	http://www.broadinstitute.org/gsea/msigdb/cards/AAGWWRNYGGC_UNKNOWN	STAU1	RBM3	EIF5	CNOT3	RAB1B	REXO1	MYLIP	CNOT4	EPC1	CDKN2C	TIA1	COL4A3BP	DNAJC7	RALA	MRPL38	PRMT1	POLK	PCIF1	YY1	STRN4	ANKHD1-EIF4EBP3	ADAMTS9	SLITRK3	EP300	RFC1	C1orf61	BRSK2	VAMP2	ATG2B	RNF26	PRDM1	GNAI2	RAD23A	BCL2L2	CHCHD7	ATF1	CXXC1	PCNT	HOXA2	UBE2D3	RPS27	TTBK2	RLIM	HOXA9	FKRP	PLAG1	NUS1	SHANK2
V$HEN1_01	http://www.broadinstitute.org/gsea/msigdb/cards/V$HEN1_01	EIF2C1	TECPR1	IRF2BPL	GNG8	BDNF	ATP2B3	SIN3A	GRIN2D	CREB3L1	RAB25	PPTC7	RAB27A	ROCK1	PTPRS	OLFML2A	TGIF1	MGAT1	SPAG6	ZNF238	TMEM178	VSX2	DOC2B	HOXA11	ZNF232	BCL2L2	DAAM1	ASB16	RIMS1	ZNF513	ACE	PABPC1	ZNF70	CDC42EP3	BMP4	TCF7	MLL	KLF13	ARFIP2	ESRRG	LYPD1	EN1	DLX5	MAP2	SYTL2	TCF12	TSHZ3	LZTS2	CAMKV
V$YY1_02	http://www.broadinstitute.org/gsea/msigdb/cards/V$YY1_02	B3GALT6	DZIP1	RAB1B	SART3	INO80D	2007-09-01	RAB1A	EPC1	MAP3K4	GBF1	COL4A3BP	PTBP2	FOXO3	DEPTOR	H1F0	POLK	STRN3	STRN4	PRPF38B	UBE2J2	MARK3	BCL2L13	SRSF3	PCF11	RBM15B	PIAS3	ZZZ3	SERBP1	EXT1	RAB10	ZIM2	GLG1	DEAF1	MIOS	DENND4A	FIZ1	TET2	BCL2L1	SNRNP35	PCNT	TMEM80	GIGYF2	TRA2B	FAM120C	TCF4	FBXO9	STX10	ASXL2
V$EVI1_02	http://www.broadinstitute.org/gsea/msigdb/cards/V$EVI1_02	SLC9A9	BMP10	CXorf1	C5orf64	LMO2	AMMECR1L	SYNCRIP	CNP	HOXD10	TOR1AIP2	TTC29	FAM49A	GPR44	LRRC8A	CAPNS2	FAM46A	SCUBE3	CCDC64	PDS5A	PROX1	PPARGC1A	CTNNA3	NCAM2	MAP4K5	RASGRF2	VASN	FBXO18	SIX1	ASB2	HSPB3	VAMP1	ADAMTS3	MYL6	ZNF76	FOPNL	CHCHD7	GLIS3	KCNMB2	HOXA1	LPAR4	GLYR1	ARPC2	DMD	TMEM47	LRR1	GAD1	UBE2K	TUG1
V$EVI1_04	http://www.broadinstitute.org/gsea/msigdb/cards/V$EVI1_04	EDN1	STOML2	LUZP1	RORB	WT1-AS	RAB1A	HOXD10	DDX17	BDNF	FAM122A	MAP2K5	TWIST1	PHOX2B	TYRO3	RARG	CRYAB	RCOR1	EMX2	MYH2	MYH4	SRSF1	C16orf47	LUC7L3	PPARGC1A	CTNNA3	ADAMTS6	C1orf61	SMPX	STC1	HAS2	PRDM1	EXT1	MCTS1	PTCH1	RTKN2	CHCHD7	OTP	ANKRD46	APOOL	IL25	DMD	NECAP1	IL1RAPL1	SREK1	KLF5	PLAG1	KLF7	CYP46A1
V$MZF1_01	http://www.broadinstitute.org/gsea/msigdb/cards/V$MZF1_01	EIF2C1	SCN3B	PGF	FAM20C	HNRNPR	SYT6	IRF9	WT1-AS	MXI1	MAP3K5	FLI1	USP54	CTGF	BHLHE22	KIAA1310	MIR22HG	RCOR2	TMEM119	ZHX2	ZNF502	KRT13	PTPRN	FARP1	BOLL	SRSF2	PRELP	CCR9	PITPNM1	MGAT3	MLLT10	PRDM5	ZNF385A	EFNA4	ADD3	LENEP	EXOC3L1	MTX1	ST3GAL3	HOXB13	HMHA1	SYVN1	HNRNPA3	LIF	TCF21	SAMD1	UBE2Z	CCNYL1	PPP2R2B
V$ZID_01	http://www.broadinstitute.org/gsea/msigdb/cards/V$ZID_01	MRPL40	KCNE1L	LTBP1	GDF1	MSTN	PGF	NELL2	HIRA	SLC35A1	BPIFB6	AMOTL1	SART3	BTK	IRF2BPL	HTR1B	LIN28A	PHTF1	FAU	C12orf53	DHX30	PPTC7	TMEFF1	CAPNS1	CNTLN	C17orf64	POLG	MECP2	MYH6	TSC22D4	PRELP	PCF11	SPAG8	RBM15B	MTF1	MRPL49	LRCH4	TRAPPC3	SUPT6H	PLA2G2F	ADSS	CDK5R1	CASZ1	GCNT3	ENPP1	ERBB3	XK	GNL3LP1	ZNF513
ACAWYAAAG_UNKNOWN	http://www.broadinstitute.org/gsea/msigdb/cards/ACAWYAAAG_UNKNOWN	SNCG	S100A3	LIX1L	CDX1	PDGFA	GABRB2	C10orf140	GRIK3	HOXD12	CASK	MMRN2	CHMP2B	ROBO1	TIGD2	H2AFX	ATAT1	TBPL1	SIX5	PREX2	FGF20	MUDENG	SPAG9	ZBTB40	HNRNPA0	LRCH2	HSD11B1	ASCL4	PAM	REV1	PTK7	C14orf166	PAQR9	EPHB3	OTP	OAZ2	NUMB	TMSL6	CLASP1	TMSL3	LHX9	GAD1	TMSL4	FN1	PARD6A	TMSB4XP1	ABR	RYBP	RPRD2
V$PBX1_01	http://www.broadinstitute.org/gsea/msigdb/cards/V$PBX1_01	SYT1	FAM117A	LTBP1	AQP9	SYT4	GDF7	STAT5B	AQP5	MSL2	PTTG2	IRF9	HOXD10	SRSF7	FAM49A	BDNF	RAVER1	RARB	MAP2K5	NR2C2AP	CNTLN	EMX2	HCFC1R1	PRPF38B	HNF4G	PREX2	C16orf47	TBR1	PRDM8	ADAMTS6	C12orf39	SSTR1	VASN	PGM1	ATG2B	CD226	WFDC2	EMCN	ERBB4	HOXA11	CEACAM19	DUSP10	MYT1	LIF	CD68	SAMD1	HLA-DOB	IL1RAPL1	SREK1
V$S8_01	http://www.broadinstitute.org/gsea/msigdb/cards/V$S8_01	MEF2C	CGA	SCN3A	C5orf64	FST	RORB	LEMD1	ZNF804A	ALKBH5	DSPP	BTBD3	PPP1R2P3	OGT	LRRC4	PHOX2B	ARHGEF38	EFNB3	CNTLN	RREB1	C20orf112	BARHL2	EOMES	GRIN2A	PRPF38B	PREX2	LUC7L3	FAM53B	PRDM8	CD36	MLLT10	MAPK8	HAS2	EFNA5	STC1	ADAMTS3	MCTS1	RALGPS2	ACADSB	GCNT2	ACP6	ITGA11	MYT1	KRT23	HESX1	PCNT	DMD	IL17F	TXLNG
V$CDPCR3_01	http://www.broadinstitute.org/gsea/msigdb/cards/V$CDPCR3_01	FGF7	AMMECR1L	LYPD6	PPARG	ZNF710	RIPK4	FGF10	PIP5K1A	ZIC1	LPHN2	PAK3	FOXB1	TFAP2D	BHLHE41	IRAK1	FAM24B	CNTN6	MICAL2	SIX3	MARK1	TSPAN6	HES1	RBPMS	PARP16	FLJ44313	C9orf139	SIX1	CDK2AP1	PTGFRN	CER1	CSMD3	UPP2	MYT1	NPAS1	ANKRD43	HOXA4	POU3F4	POU2F1	DYNC1I2	HNF1A	SLAIN1	SPP2	ETV3	BMP4	L3MBTL2	NTN1	KCNK18	FOXG1
V$CDPCR3HD_01	http://www.broadinstitute.org/gsea/msigdb/cards/V$CDPCR3HD_01	NOG	STAT5B	C16orf11	HOXD10	CTGF	LIN28A	BTBD3	TLK1	STAG2	BHLHE41	TWIST1	PHOX2B	C20orf112	BARHL2	ZNF503	SERPING1	HNF4G	C14orf45	FCHSD2	RAB10	EXT1	ALDOA	MGAT5B	TET2	ESM1	MYT1	HEXIM2	HNRNPA3	PFN2	DMD	HOXA10	LHX6	MN1	IL1RAPL1	SPP2	NKX2-2	GIT1	AEBP2	MLL	OSBPL7	SMAD1	KLF15	COL16A1	SERPINI1	GART	EMILIN1	KIAA0528	NTRK1
V$CEBPA_01	http://www.broadinstitute.org/gsea/msigdb/cards/V$CEBPA_01	SLC36A2	AQP9	OSMR	EDN2	FST	LEMD2	HNRNPR	SYNCRIP	FSTL1	MXI1	ZNF470	B2M	BDNF	RARB	MAP2K6	S100A2	ARHGEF38	WNT10B	ANKS1B	COLEC10	MYH4	NCKAP5	TBR1	LUC7L3	F5	STC1	PRDM1	TSC22D1	SIRPA	ITGA11	CACNB2	XK	ARF6	KCNJ2	CALR	GYS1	FCER1G	LHX6	TXLNG	RPS21	IL1RAPL1	HTRA4	ZEB1	SMAD6	MAP2K3	MAOA	SLC16A12	C12orf35
V$CEBPB_02	http://www.broadinstitute.org/gsea/msigdb/cards/V$CEBPB_02	CYP24A1	AQP9	EDN2	S100A9	FST	LEMD2	HNRNPR	SYNCRIP	LUZP1	CITED4	CITED1	BDNF	GOT1	H2AFZ	ATP13A4	MAP2K6	VNN3	PITX2	PHOX2B	ARHGEF38	C20orf112	C6orf1	H2AFJ	TBR1	C14orf43	TGIF1	NCKAP5	PCF11	BAZ1A	MTF1	SERPINF1	PDGFRL	PDGFRA	EFNA5	PLA2G2E	NEK6	DENND4A	RAD23B	SIRPA	MED12L	ITGA11	NFKBIA	CACNB2	ARF6	BDKRB1	KCNJ2	KRT23	PPP1R3D
V$MYCMAX_01	http://www.broadinstitute.org/gsea/msigdb/cards/V$MYCMAX_01	MRPL40	EIF2C2	U2AF2	SYT3	CYP2D6	HIRA	SYNCRIP	RORC	IRF9	LIN28A	PITX3	FOXO3	BCL7C	PRMT1	ZBTB49	RCOR2	SUCLG2	EFNB1	C20orf112	NOP58	ZHX2	KLHL28	NOP56	PPARGC1B	RPS19	LOC80054	MNT	SRP72	SERBP1	HSPBAP1	ZC3H10	PUS1	TET2	HOXA11	TRMT2A	SFXN2	PPAT	PFN1	CRMP1	GCSH	DIABLO	PABPC1	HNRNPH3	SUGP2	NUDC	BMP4	GIT1	ODC1
V$USF_02	http://www.broadinstitute.org/gsea/msigdb/cards/V$USF_02	FAM117A	C20orf103	HNRNPD	IRF9	HOXD10	SSR1	EPC1	BDNF	PICALM	LIN28A	VNN1	H2AFY	DHX35	PLS3	CCAR1	SLC12A6	STC2	C4A	C4B	RNF181	NOP58	KLHL28	LHFP	TAF6L	DCTN4	PPARGC1A	LUC7L3	FAM155B	CXorf56	RFC1	PRDM4	ARMCX6	LAMC2	PHF20L1	HOXA11	PFKFB1	AKAP12	CALR	KBTBD2	RPS28	GIGYF2	CCNYL1	SUPV3L1	PABPC1	SLC31A2	HNRNPH2	SEC23IP	NUDC
ACTAYRNNNCCCR_UNKNOWN	http://www.broadinstitute.org/gsea/msigdb/cards/ACTAYRNNNCCCR_UNKNOWN	CCDC126	PPP2R5B	RPL15	DQX1	RANGAP1	ITSN1	CCDC25	ACBD5	DCAKD	DHX30	ALKBH4	MAP2K6	CDCA3	CCDC150	MZF1	LIG1	SKP2	HMG20A	ESPL1	KLHL28	VPS41	PCM1	ZNF233	UFSP2	CLP1	ZNF235	PCYT2	SMARCAL1	BACE1	RPS11	DYNC1H1	ADSS	APH1A	CCDC56	NFKBIB	ZNF75D	TMEM206	NTAN1	LAMTOR2	TBC1D8B	HEXIM2	ZNF513	ZFP112	SLC29A2	INTS9	ATP13A2	DYNC1I2	PABPC1
V$GATA1_02	http://www.broadinstitute.org/gsea/msigdb/cards/V$GATA1_02	JUB	SLC36A2	FAM106A	MASP1	UBE2F	FAM190B	SNCA	ADCY6	RORA	LEMD1	HNRNPL	AQP2	CUL2	VSTM2A	CRY2	FLI1	MOS	GRID2	PLA2G1B	RAB24	SMOX	PDHA2	PELI2	GUCA2A	PITX2	PHOX2B	CNTLN	STC2	EMX2	LIFR	FAM162A	MYH6	CTNNA3	ZNF238	JUN	PDGFRA	C9orf170	BIN1	MCTS1	GLG1	RALGPS2	PLEKHG6	PFKFB1	ALDOB	CACNB2	BCL2L1	MYT1	ANKRD44
V$OCT1_02	http://www.broadinstitute.org/gsea/msigdb/cards/V$OCT1_02	LTBP1	CDX2	ZBTB32	REST	DDX17	CREB3L1	PTPRJ	TYRO3	PHOX2B	NDNL2	ZHX1	MYH4	PTPRN	TGIF1	TBR1	PPARGC1A	PRDM8	RPS19	DOC2A	PRKRIP1	STC1	RAB10	BLCAP	TDRD5	AHCY	ERBB4	TET2	PFKFB1	BCL2L1	CHCHD7	DAAM1	OTOS	ALS2CR8	OTP	DMD	HOXA10	MAML3	TCF4	NECAP1	IL1RAPL1	PLAG1	C11orf92	TRPC4	ESRRG	ZNF521	DLX1	HORMAD2	KIAA0922
V$OCT1_03	http://www.broadinstitute.org/gsea/msigdb/cards/V$OCT1_03	HNRNPK	MEF2C	DLC1	JUB	MLIP	RFT1	LTBP2	PLEC	PRKG1	CITED2	SRSF6	CDH22	BDNF	DDX17	FAP	RPLP0	TLK1	FOXO3	STAG2	PHOX2B	ANKS1B	CNTLN	PTPRG	RCOR2	BARHL2	EMX2	LIFR	GLDN	FAM178A	KLHL28	DCTN3	FRA10AC1	FAM53B	JUP	MUDENG	C1orf61	LOC652276	CX3CR1	PDGFRA	TMEM178	SMPX	PRDM1	PIAS1	NEK7	CASZ1	ACP6	NFKBIA	BCL2L2
V$AHR_01	http://www.broadinstitute.org/gsea/msigdb/cards/V$AHR_01	PRX	RTN4	GRIK3	LMO4	MORF4L2	PAK6	PICALM	ZFC3H1	PCBP2	EED	MKL1	PIH1D2	KPNB1	H1F0	EGR1	C11orf57	CYP1A1	POLG	ZFX	CNOT10	SLC22A8	TP53	HMG20B	ZNF689	NCAM1	SENP3	CCND1	PANK3	CHRM1	MNT	TGIF2	VAMP3	TRIM39	HIST1H2AD	KNCN	KCNA6	NR3C1	ATF2	TTBK2	DMD	BCL11A	NADKD1	RPL10A	FBXW11	ANGPTL2	RUNX3	PLAGL2	CYTH2
V$PAX5_01	http://www.broadinstitute.org/gsea/msigdb/cards/V$PAX5_01	CCDC75	HMGN3	THRA	PRPF4B	TNNC2	C10orf140	PGF	LNX2	RORC	RORA	GIPC1	WNT2	MAP3K5	GAB2	PACSIN3	BTBD1	CREB3L2	TLK1	FBXO24	STAG2	INTS12	WDPCP	SH3GL3	CASKIN2	SH2B3	PCIF1	C20orf112	C11orf31	LIG1	IGDCC3	ARID1A	PRPF38B	CMTM5	IL11RA	CBLN1	VCPIP1	TNFAIP8	MNT	LRCH4	CDK5R2	ERBB2	KNCN	TMEM132E	BMPR2	ABCA2	ARF6	SFXN2	TIMP3
V$RORA1_01	http://www.broadinstitute.org/gsea/msigdb/cards/V$RORA1_01	MEF2C	NOG	STAU1	JAKMIP2	ATP1B2	DCUN1D4	PPP2R5D	EFNA3	NELL2	ATP1B4	SHH	FLI1	BTBD3	VNN3	LCA5	CNTLN	KIF5A	RCOR1	PIM1	SAG	PITPNM1	SPAG9	UHRF2	COLQ	NAV1	RYR1	ABAT	SMPX	CDHR1	SORCS1	CACNB2	ARF6	STRADB	ADCYAP1	ARX	EGFLAM	IL17F	FAM65A	TCF7	NTF3	ESRRB	EME1	AFG3L2	NAA25	PCDH18	ZFAND5	EPHA7	SYNE1
V$OCT1_05	http://www.broadinstitute.org/gsea/msigdb/cards/V$OCT1_05	SYT1	CDX1	SLC9A7	CDX2	CDX4	ARMCX4	NEIL3	EDN1	ADORA1	BTK	HOXD11	CDCA7	SEMA7A	FSTL5	BHLHE22	COL12A1	RARB	MAP2K6	LPHN1	SH3GL3	PHOX2B	ARHGEF38	RPP21	MYH1	C20orf112	BARHL2	ZHX2	PIM1	PIM2	LIG4	TBR1	DENND1B	ZNF238	OR8B8	SMPX	DCAF17	LPPR2	PPP2R3A	ENPP1	IL25	DMD	IMPG2	HOXA10	ARAP2	HNF1B	LHX6	MAML3	SUGP2
V$AP1FJ_Q2	http://www.broadinstitute.org/gsea/msigdb/cards/V$AP1FJ_Q2	CYP24A1	S100A5	SLC9A5	SNCB	EFNA1	LTBP3	STAT5B	STOML2	ISG20	DDX17	FLI1	GAB2	GRIN2D	RAPGEF6	C12orf53	S100A2	RUNDC3A	CAPNS1	FAM178B	BRAF	CIZ1	ROCK2	PTPRH	PTPRR	PIM2	PTPRN	FARP1	MAPK3	PDGFRB	LAMC2	LAMC1	PRDM1	ST18	HS3ST3B1	RAD23B	GNAI1	HOXA11	KY	TAGLN2	LAMB3	NECAB3	IL23A	DUSP13	STX17	KBTBD5	MDFI	MAP2K1	ORAI1
V$AP1_Q2	http://www.broadinstitute.org/gsea/msigdb/cards/V$AP1_Q2	SLC9A9	CYP24A1	S100A5	SNCB	SLC9A5	EFNA1	LTBP3	STAT5B	STOML2	MAGED1	DDX17	FLI1	GAB2	FAP	RAPGEF6	C12orf53	FAM46A	FAM178B	CAPNS1	ROCK2	CIZ1	PTPRH	PTPRR	PIM2	PTPRN	FARP1	DCTN2	MAPK3	PDGFRB	LAMC2	ST18	PRDM1	LAMC1	RAD23B	HOXA13	GNAI1	HOXA11	KY	LAMB3	NECAB3	IL23A	DUSP13	STX17	KBTBD5	SLC31A1	MDFI	ORAI1	WDFY3-AS2
V$CREBP1_Q2	http://www.broadinstitute.org/gsea/msigdb/cards/V$CREBP1_Q2	PNMA3	LTBP1	RUSC1	PDLIM3	RCE1	CD2AP	IRF2BPL	DHX36	GNG4	RUNDC3A	ADAM9	PITX2	WNT10A	CTC1	BRAF	OXNAD1	PTPRU	GEM	SRSF1	BCL2L13	PPARGC1A	DEPDC4	CCDC148	TGIF2	YME1L1	BIN1	CHGB	ZIM2	ZC3H10	CDK2AP2	DAAM2	ATP6V0C	GLYR1	DMD	DIABLO	SLC31A1	PSENEN	LCMT1	ABR	SPHK2	OSBPL9	KLF13	ATG5	SMAD1	KCNK1	U2AF1L4	MCAM	TSC22D2
V$MYB_Q6	http://www.broadinstitute.org/gsea/msigdb/cards/V$MYB_Q6	SLC9A7	LTBP1	CDK14	DNAH12	HNRNPF	ZBTB32	GCAT	PTPN22	AGBL5	CITED2	BDNF	DDX17	FLI1	CD44	KCNK7	SEMA7A	ADAM2	FSTL5	BHLHE22	TOX2	GNG3	CDCA3	MIR22HG	RARG	STC2	C20orf112	TMEM97	NKX2-8	GRIN2A	PRPF38B	SPAG9	KRT14	MNT	STC1	LRCH4	ADAMTS3	MYO18A	PNMA1	FBXL2	ALDOA	CCDC56	SRSF8	STK11IP	GCNT2	CACNB2	ADRBK1	TOR1AIP1	SYVN1
ATCMNTCCGY_UNKNOWN	http://www.broadinstitute.org/gsea/msigdb/cards/ATCMNTCCGY_UNKNOWN	AP1G1	VSTM2L	STK35	PAX6	IL4I1	C16orf80	CLTC	GIPC1	WBP2	SRSF7	MIER1	GABPB2	POGZ	KDM5A	RBL1	MBD6	KDM5C	FOXJ3	PPP1CC	UBE2B	HOXD8	GNB2	UBC	KDM3A	CYP51A1	CCDC88A	CCNG2	HEXIM2	UBE2D3	UBE2D2	HOXA9	MAML3	WDR78	CAMK2N2	SNRNP70	ATAD2	HSP90AB1	GPRASP2	COL4A6	COL4A5	ATF5	NOTCH1	ATF4	NUP62	TSC1	GSK3B	HIVEP3	TCF12
V$MYOD_Q6	http://www.broadinstitute.org/gsea/msigdb/cards/V$MYOD_Q6	KCNE1L	C1orf210	IGF2-AS	ATP1B1	EIF2C1	SYT4	TECPR1	VKORC1L1	EFNA1	FIG4	POLR3GL	SLC26A10	FAM49A	PSMC3IP	NKX6-2	LIN28A	GRID2	H2AFZ	TLK2	PTPRJ	EMX1	MDGA1	STRN3	CYP26A1	MYLK2	C2CD2L	TBR1	PPARGC1A	PROX1	RND1	HTR7	CXCR5	CCDC148	HSD11B2	EPDR1	ACADSB	ERBB4	CRELD1	ERBB3	CHCHD3	CDK2AP2	ASB14	RIMS2	ASB15	TAB2	ST3GAL5	TSEN54	SPOP
V$NFY_Q6	http://www.broadinstitute.org/gsea/msigdb/cards/V$NFY_Q6	CYP24A1	MSTN	ATP1B4	HNRNPR	SHH	SRSF6	ZFP91	DSPP	NKX6-2	NUP37	PITX3	MIR22HG	BARHL1	KDM5C	C12orf41	WDR19	SPAG9	SPAG7	NAV2	C1orf213	CCDC115	VSX2	LRCH4	ZNF385A	IBSP	ACR	CCDC56	HLA-DRB1	PTCH1	NEK2	MLEC	OTP	ARX	TAL1	PCNT	LHX1	HLA-DRB5	ALDH4A1	HLA-DOA	OSBPL9	TTC9C	FDXR	SMAD2	TFCP2	AGFG2	DDX4	GART	DLX3
V$SRF_Q6	http://www.broadinstitute.org/gsea/msigdb/cards/V$SRF_Q6	IGF2-AS	LDHA	AARSD1	PDLIM7	SCN3B	FST	STAT5B	FGFRL1	PDLIM4	PDLIM3	HOXD13	SYNCRIP	HOXD10	CITED2	AQP2	GNG8	ACTG2	RUNDC1	BDNF	SIN3A	PICALM	H2AFX	RARB	MAP2K6	RAB27A	ACAA2	ROCK2	DCUN1D3	SUN2	PRELP	MYO18B	MSX1	KRT17	TAGLN	NAV1	TGFB1I1	PRDM1	CD248	PPP2R3A	PTCH1	DUSP10	PDLIM5	RIMS1	KCNMB1	EPHB1	ZNF513	PFN1	IL17B
V$USF_Q6	http://www.broadinstitute.org/gsea/msigdb/cards/V$USF_Q6	HMGN1	PDP2	HMGN2	HNRNPD	MPV17	RORC	VPS33A	HNRNPM	EPC1	CUL5	PICALM	NGFRAP1	PITX3	TMED10	SLC12A6	RARG	RAD9A	ZNF503	PKN1	DCTN3	NOP56	DCTN4	KAT5	PIAS4	SCYL1	RBM15B	ZZZ3	ADAMTS3	TET2	TRMT2A	AKAP10	ARF6	SFXN2	HMHA1	GLYR1	TRAPPC8	GIGYF2	CCNYL1	HNRNPH2	SUGP2	AGRP	ASPSCR1	INTU	DNMT3A	OSGEP	EME1	LYPD1	XRCC6
V$AP1_Q4	http://www.broadinstitute.org/gsea/msigdb/cards/V$AP1_Q4	S100A5	SLC9A5	LTBP3	EFNA1	TECPR1	EDN1	STAT5B	STOML2	BTK	ISG20	DDX17	GAB2	FAP	RAPGEF6	C12orf53	RUNDC3A	S100A2	FAM178B	CAPNS1	ROCK2	CIZ1	PTPRH	C20orf112	LIFR	PTPRR	PIM2	PTPRN	DCTN2	KRT19	MAPK3	PDGFRB	LAMC2	ST18	LAMC1	PRDM1	HS3ST3B1	NEK6	RAD23B	GNAI1	HOXA11	KY	TAGLN2	LAMB3	IL23A	NECAB3	DUSP13	STX17	KBTBD5
V$SP1_Q6	http://www.broadinstitute.org/gsea/msigdb/cards/V$SP1_Q6	STARD13	SLC9A6	DCUN1D4	VKORC1L1	LRRC8E	VPRBP	MYLIP	AGBL5	MAP3K7	ZFP91	ERO1LB	CDCA7	DDAH2	CRY1	MAP2K7	PRMT1	PHOX2A	MIR22HG	RCOR2	ANKS1A	C11orf30	CRYAB	C9orf37	RAP1GDS1	GRIN2A	C2CD2L	PPARGC1B	GLTP	SPAG9	RBM15B	PIAS3	HTR7	FLII	PIAS1	KAT2A	CHKA	LPPR2	CDK5R1	RTF1	PDIK1L	ERBB3	ELL	BCL2L2	SNAPIN	CDC37	PPP1R3D	ACE	DRAP1
V$CEBP_C	http://www.broadinstitute.org/gsea/msigdb/cards/V$CEBP_C	JAKMIP2	OSMR	ARMCX4	LEMD2	FSTL1	RORA	RAB1A	EPC2	BDNF	GOT1	CTGF	SEMA7A	RARB	FOXO3	STAG2	MAP2K6	VNN3	WNT10B	STC2	PTPRU	MAGED2	BCL2L13	PROX1	C16orf47	NCKAP5	RPS19	JUN	HSD11B1	PDGFRA	ROR1	TSC22D1	ALDOA	DENND4A	RAD23B	NFKBIA	ZNF676	DMD	SAT1	IL1RAPL2	IL1RAPL1	PLAGL2	KLF5	PLAG1	OSBPL6	TTC9C	MAP2K3	PTPN12	FAM175B
V$NFKB_C	http://www.broadinstitute.org/gsea/msigdb/cards/V$NFKB_C	FAM117A	PTGS2	EFNA3	RORC	AMOTL1	PAN2	INO80D	C4orf32	BDNF	DDX17	SIN3A	FLI1	CTGF	LCAT	GRIN2D	MAP3K8	LIN28A	PLA1A	KIAA1310	GNG4	CD247	VNN3	BHLHE40	PTPRJ	TYRO3	WNT10A	ZHX2	C14orf43	LUC7L3	SUN2	MSX1	RND1	LRCH1	IFNB1	C1orf213	CXCR5	ZNF384	MNT	APPL1	PPP2R5E	VSX2	RAB10	CLCN1	HOXA11	NFKBIB	NFKBIA	BCL2L1	CD74
V$NFY_C	http://www.broadinstitute.org/gsea/msigdb/cards/V$NFY_C	FAM117A	PPP2R5C	C14orf1	SHH	HOXD10	HNRNPL	ZFP91	DNAJB11	LIN28A	GUCA2A	NDUFB11	MIR22HG	MRPL51	YARS	MRPL50	ADCY10	RREB1	ESPL1	PRPF38B	WDR19	UHRF1	BAZ1A	SPAG7	FBXL8	ZNF385A	EIF2AK3	MCTS1	ACR	CCDC56	GNAI2	MTX1	DUSP10	CDK2AP2	MLEC	LHX1	DMD	HLA-DOA	IL1RAPL1	ESRRG	CELSR3	SMAD2	TFCP2	AGFG2	FXR2	GNGT2	CBLB	SFRP1	H3F3B
V$OCT_C	http://www.broadinstitute.org/gsea/msigdb/cards/V$OCT_C	FAM117A	CDK14	CDX4	ARMCX4	ITSN1	DSE	ZC3H14	ADORA1	HOXD11	HIST1H2BO	KIF13A	GAB2	HIST1H2BK	SEMA7A	FSTL5	GRID2	RAB26	MAP2K6	LPHN1	SH3GL3	OPA3	CLCA3P	C20orf112	BARHL2	CRISP1	ZHX2	PIM2	OR8B8	C1orf61	SMPX	FCHSD1	LRCH4	PRDM1	COX2	COX1	LPPR2	GCNT2	PPP2R3A	PFKFB1	EPHB3	DMD	IL25	HOXA10	LHX6	HNF1B	SUGP2	BLNK	SASH1
V$SEF1_C	http://www.broadinstitute.org/gsea/msigdb/cards/V$SEF1_C	MEIS2	SLC6A7	LIMK2	SPRYD3	POU3F3	ATF2
V$HAND1E47_01	http://www.broadinstitute.org/gsea/msigdb/cards/V$HAND1E47_01	MEF2C	DLC1	UTS2	NOG	STAU1	GDF7	STAT5B	ADCY6	SNCA	EDN1	LEMD1	PAN2	USP51	C4orf32	ACTG2	C11orf48	GRIN2D	BTBD3	CREB3L2	COL12A1	KIAA1310	C12orf53	PI16	STAG1	BHLHE40	SLC12A8	FAM46A	CNTLN	RCOR2	MYH4	C2CD2L	POLA1	MYH6	C16orf47	CTNNA3	SAG	PCF11	ZNF238	SSTR1	MAPK3	HSD11B1	PPP6R3	HAS2	PELO	STC1	ATP6V1G3	RAB10	WDR5B
V$STAT1_01	http://www.broadinstitute.org/gsea/msigdb/cards/V$STAT1_01	SNCB	PASK	HNRNPR	TMEM95	TCEAL1	SDHAF2	PARN	PCDH1	CCDC135	BTBD1	LIN28A	ARHGAP8	TNIP2	GABPB2	EIF2B4	WNT10A	SSBP4	SCAMP3	ANKS1A	RELA	SERPING1	UBR1	GOLT1A	SMC6	PTHLH	ARPC1A	SDC1	ZNF235	CEP44	ZFPM1	RAB10	SLC38A5	CPSF7	TXN2	IFT43	TPI1P2	CCDC85B	GREM1	SEC14L2	SET	STX12	BCL6	CEP164	TCEA2	GEN1	VPS53	TRAF4	FBXO8
CAGNYGKNAAA_UNKNOWN	http://www.broadinstitute.org/gsea/msigdb/cards/CAGNYGKNAAA_UNKNOWN	FAM117A	CLSTN2	GABRB3	RPL13	GRIK3	HNRNPD	RORC	SYNCRIP	CBFA2T2	HIGD1B	CHMP2B	PRKACA	SAP30L	DHX30	AKT2	PITX2	ERGIC1	CLIP1	C6orf138	CNTN6	PDE4D	TGIF1	PPP1CB	ACVR2B	ZNF238	PRKD1	EIF4A2	MYO18A	CER1	EDA	SRSF8	TET2	FAM100B	NNAT	ONECUT2	FBXL21	NR3C1	CDH5	TRIB2	UBR5	GAD2	TPI1	ALB	MPPED2	HOXA7	HECTD2	RHOBTB1	TNFRSF19
V$PPARA_01	http://www.broadinstitute.org/gsea/msigdb/cards/V$PPARA_01	RTN4	RPL19	2010-03-01	PGF	MASP2	CACNB1	ATN1	BICC1	PRDM16	SRC	CDK16	SLC23A3	TNS1	PEX16	CALCOCO1	NR2F6	MLLT6	HNRNPH3	ETFB	DNAJA2	KLF5	ESRRA	ZNF547	PTPRG	PAPLN	FBP2	SAMD14	PPARGC1A	C15orf41	SS18	CD36	HMGCS2	TOMM70A	HOXD3	GPR52	PDZK1	MYH10
V$EGR1_01	http://www.broadinstitute.org/gsea/msigdb/cards/V$EGR1_01	HMGN1	MEF2C	STARD13	SLC9A7	HMGN2	ATP1B2	WDR44	MSL2	IRF2BPL	APP	MAP3K4	PLOD3	CREB3L1	RAB26	C9orf41	FAM122A	SH3GL3	ANKS1A	C9orf37	HCFC1R1	GPR132	FRA10AC1	PPARGC1B	SSTR3	HAS1	MNT	ZNHIT1	KAT2A	FUS	ADSS	RALGPS2	PTCH1	ELL	AKAP12	ZNF232	XK	SYVN1	EPHB1	ACE	TRA2B	C19orf26	DVL2	GIT1	TMEM57	TTC9C	KLF16	DDX5	PCDH17
V$EGR3_01	http://www.broadinstitute.org/gsea/msigdb/cards/V$EGR3_01	C9orf72	HMGN2	PDGFB	WDR44	GSX1	CLTC	VGF	KCNQ5	WNT1	CGGBP1	CDKN2C	VEGFA	ATP8B2	RANBP1	PRKACA	TBC1D10A	ATXN2L	MASTL	IGF2BP1	MYB	GNL1	ERGIC3	EGR1	SH3GL3	EGR3	SRRM4	UBE2W	CMAS	ANKS1A	HRK	HMG20B	CD3EAP	RBBP6	YTHDF3	SUN2	MAN2A2	TAF11	HNRPDL	ATP6V1C1	SSTR3	FAM122B	YME1L1	PDCD6IP	PTCHD1	GLTSCR2	FUS	RALGPS2	TRMT2A
V$EGR2_01	http://www.broadinstitute.org/gsea/msigdb/cards/V$EGR2_01	HMGN2	WDR44	MSL2	SYNCRIP	DNASE1L2	SIN3A	PPP1R1B	WWP2	SH3GL3	ANKS1A	ZHX2	HMG20B	COLEC12	GPR132	SLC25A39	FRA10AC1	SUN2	SSTR3	DOC2A	SSTR1	MNT	PDGFRB	YME1L1	FUS	RALGPS2	GNAI2	PABPC4	XK	AKAP10	CSRNP1	EPHB3	RIMS1	SYVN1	EPHB1	SORCS3	KCNJ1	BAI3	NKX2-2	KLF5	DVL2	PDZD7	PNCK	SMAD1	RALYL	OSR1	ZCCHC14	ATP2A2	SMYD5
V$NRSF_01	http://www.broadinstitute.org/gsea/msigdb/cards/V$NRSF_01	GABRB3	SYT4	SCN3B	GPRIN1	NCAN	SYT6	L1CAM	FGF12	NPAS4	GDAP1L1	CALB1	ATP2B2	BDNF	HTR1A	CDKN2B	DDX25	ZNF579	CHAT	SCAMP5	RUNDC3A	INA	STMN2	BARHL1	TMEM22	PTPRN	RPH3A	TAOK3	HES1	NRSN1	RASGRF1	FGD2	CHKA	CDK5R1	MGAT5B	DRD3	DRD2	POMC	PAQR4	LHX3	TMEM179	HNF1A	HCN3	RNF13	PHYHIPL	HCN1	FAM57B	PDZD7	GRIN1
CCAATNNSNNNGCG_UNKNOWN	http://www.broadinstitute.org/gsea/msigdb/cards/CCAATNNSNNNGCG_UNKNOWN	MEF2C	XPO1	CLSPN	PIK3IP1	ARL6IP6	IL6ST	PAX6	FAM193B	ATP5S	PEX2	GPX3	PSRC1	DHCR24	HIST1H1C	ZDHHC5	TLE3	RAD9A	PDP1	HES1	RCL1	MRPS18B	SQLE	NCK1	KHSRP	STX5	APC2	THAP5	SOX2	CDK2AP2	LMAN1	MEIS1	ST8SIA1	EDEM1	ARX	LHX2	NKX3-1	ETV1	HOXA9	POU3F3	TES	ASXL2	SMAD6	ACACA	PPP1R10	SMAD2	EN1	ELAVL3	SREBF2
V$ISRE_01	http://www.broadinstitute.org/gsea/msigdb/cards/V$ISRE_01	MEF2C	FAM117A	AIF1	PPP2R5C	BBX	RANGAP1	IRF9	DNAH6	B2M	BDNF	NT5C3	COL12A1	CRY1	PITX3	MAP2K6	ANAPC1	SLC12A7	SCN2A	IFI44	TSKU	ATP13A1	OPTN	PPARGC1A	MSX1	ARMCX6	IFNB1	ZNF385A	ADD3	CHKA	MACC1	PTCH1	ERBB2	DUSP10	KY	SLC11A2	MOV10	PKN2	APOOL	DDX60	IL1RAPL1	NKX2-2	BLNK	PLAG1	HPCAL1	CXorf21	KLF14	TRIM21	HOMER1
V$HLF_01	http://www.broadinstitute.org/gsea/msigdb/cards/V$HLF_01	AQP9	LEMD2	RORA	PRKG1	IFNG	PELI2	FOXO3	MAP2K6	VNN3	BHLHE40	GTPBP2	OXNAD1	MECP2	BSN	PREX2	NCKAP5	C14orf43	F5	ZNF238	PDGFRL	FCHSD2	TSC22D1	EIF2C3	PNMA1	DENND4A	GRHL2	XK	OCRL	KRT23	OTP	HNRNPA3	PFN2	DUSP14	DMD	BAI3	TXLNG	FBXO3	HNRNPH1	C9orf24	PLAG1	PDZD8	AKTIP	TMEM57	OSBPL6	CELF2	TREX1	ECM2	DDX5
V$AML1_01	http://www.broadinstitute.org/gsea/msigdb/cards/V$AML1_01	MRPL42	EIF2C1	PGF	SCN3B	DNHD1	STRC	RILPL1	S100A9	RORC	PTPN22	LUZP1	TSPAN9	SRSF4	FLI1	PICALM	IFNG	CRY1	EIF2B3	SLC12A6	SCN2B	C11orf30	RCOR2	ZBTB25	CRTAC1	C11orf31	MATN1	NAV3	SCEL	PCF11	ADAMTS8	ZNF238	TACSTD2	ADAMTS4	C11orf88	MTX1	ITGA10	HINFP	PXN	ATP6V0B	KCNJ1	VRK1	IL23A	CD69	TMEM86A	DIABLO	FCER1G	GPD1	CELF1
V$MIF1_01	http://www.broadinstitute.org/gsea/msigdb/cards/V$MIF1_01	SIK1	HM13	TUSC3	GMPR2	SMC1B	ZBTB48	STK36	LSM7	FLJ39739	CBX4	KIAA1324	GRIK5	TGFB3	RASGEF1A	FGF13	PRKCSH	FUZ	CBX6	FAM92B	NELF	TBC1D16	MAGED1	BDNF	CD44	WWP1	MED25	GRID2	VEGFA	DHX30	DNAJC1	TBPL1	CCDC103	MDH1B	CARS	EFNB3	TMEM109	MADD	STMN4	SOCS1	EMX2	MAP9	DPAGT1	ARID1A	C2CD2L	FIBCD1	SPA17	DCTN1	CDKL5
V$TCF11_01	http://www.broadinstitute.org/gsea/msigdb/cards/V$TCF11_01	ATP1B1	CDX1	JAKMIP2	MPV17	HNRNPR	BTK	MAGED1	SRSF6	BDNF	GAB2	TLK1	RARA	PI16	LOC100287792	ABI3BP	CD247	FAM71F1	STAG2	MAP2K5	FAM46A	CNTLN	RAN	C11orf30	AIG1	ZHX2	UBR1	SPAG9	NME1	C2orf57	MNT	CYB5D1	LAMC1	SLTM	RBP5	TMX2	CASZ1	PTCH1	GNAI1	PLEKHG6	HAUS2	ESM1	RIMS2	MYT1	ZBTB37	DMD	SAT1	NUP54	KRT2
V$FREAC2_01	http://www.broadinstitute.org/gsea/msigdb/cards/V$FREAC2_01	CGA	SYT1	CDX2	C5orf64	IL6ST	VPS52	STOML2	DNAJB12	SYT6	STOML3	RORA	CD2AP	HIBADH	CITED2	BDNF	SIN3A	RARA	PELI2	PITX2	SH3GL3	BRAF	AP4M1	PROX1	PCF11	RPS18	UHRF2	NNT	ZNF238	ROR1	PRDM1	EXT1	PTCH1	ENPP2	TET2	HOXA11	KY	VIT	CHCHD7	EPHB3	KBTBD2	IL25	HNF1A	PPP2R2B	CCDC41	PLAG1	DHX8	MORC1	TRPC4
V$FREAC3_01	http://www.broadinstitute.org/gsea/msigdb/cards/V$FREAC3_01	NOG	FSTL1	SLC35A2	CITED2	FAP	LUC7L2	PELI2	SH3GL3	PHOX2B	BRAF	ZHX2	NAV3	AP4M1	PCF11	EFNA5	PRDM1	ZC3H10	HOXA13	HOXA11	OTP	LAMB3	CD68	HOXA10	IDH1	LHX5	MAML3	PPP2R2B	LHX9	DVL2	TRPC4	CXorf23	C12orf35	ESRRG	ZNF521	NTRK3	KIAA0922	ZMAT4	RGS8	C22orf26	TCF15	TSHZ3	FGF9	ARHGAP30	MITF	NUB1	CCDC112	KCNJ13	CTAGE4
V$FREAC4_01	http://www.broadinstitute.org/gsea/msigdb/cards/V$FREAC4_01	AP1G2	C10orf140	LMO3	LMO4	TGFB3	CITED2	HOXC6	TAF5L	SIN3A	CLIP2	HOXC4	PHTF2	BTBD3	PELI2	LOX	PUM2	ABI3BP	ODZ1	PLS3	PITX2	RARG	BRAF	BPIFA1	MYH2	COLEC12	PDCD1LG2	SLC34A3	BTBD8	FAM53B	HOXD9	GABRR1	VASN	CADM1	ROR1	PRDM1	KBTBD10	EMP1	IBSP	PPP2R3A	TET2	HOXA11	VIT	CRCT1	ZBTB37	SEMA5B	SH3RF1	KBTBD2	OTOP3
CCAWNWWNNNGGC_UNKNOWN	http://www.broadinstitute.org/gsea/msigdb/cards/CCAWNWWNNNGGC_UNKNOWN	AP1G1	CNOT3	ZCWPW1	IRF9	INO80D	BPIFB2	FAM193B	HOXC6	CCNE1	TRIM8	CDKN2C	ROBO1	HOXC4	HMGXB4	HIST1H2BI	CAMSAP1	VEGFA	PCGF1	STAG1	C9orf86	NUDT3	ZWILCH	ZFY	EMX2	STRN4	ZFX	OTX2	ZC3HC1	ADNP	BCL2L13	CSDA	FERMT2	BSPRY	NKX6-3	RIF1	HNRNPA0	ADK	ARCN1	EIF1B	PPP2R5E	RBM26	COL1A1	SNX13	ZBTB47	FIZ1	UBE3A	CABP1	ATP5G2
V$NFAT_Q6	http://www.broadinstitute.org/gsea/msigdb/cards/V$NFAT_Q6	EDN1	ZBTB32	OR1E2	UXS1	TMEM55A	MAGED1	AGTR2	PLOD2	FAP	TIGD2	ZFAND3	CRY1	PITX2	PHOX2B	CGRRF1	PIK3CD	SPAG17	ZHX2	PREX2	SRSF1	C16orf47	CD274	ZNF238	IFNB1	CXCR5	TMEM54	ATG2B	MRPL45	XK	ADRBK1	ARF6	MTIF2	CNOT1	LIF	SH3RF1	PVRL1	EGFLAM	SREK1	MLL	KLF13	ESRRB	LGALS1	PCDH10	PCDH12	COL16A1	KIF3C	EPHA2	SHOX2
V$WHN_B	http://www.broadinstitute.org/gsea/msigdb/cards/V$WHN_B	SYT4	SNCB	DOLK	DDX17	BDNF	GRIN2B	FAP	FSTL5	H2AFZ	C4orf22	LOC100287792	DHX30	STAG2	BHLHE40	CCAR1	ANKS1B	STC2	EFNB1	MYH2	GRIN2A	NUDT10	NUDT11	C14orf43	PPARGC1A	JUP	CAMK4	ZNF238	JUN	ZNF768	ZNF385A	PMP22	ZC3H10	SIRPA	FIZ1	DBF4	ZBTB37	ARIH1	PFN2	TMEM86A	DUSP14	HNRNPH3	PPP1R32	AMD1	NKX2-2	SREK1	TMEM57	HPCAL1	LAPTM4A
V$ETS1_B	http://www.broadinstitute.org/gsea/msigdb/cards/V$ETS1_B	DLC1	HNRNPK	SLC9A9	HM13	GLB1L	O3FAR1	PDLIM2	MAGED1	NT5C2	GIT2	FOXO3	TWIST1	TMEM161B	PIK3CG	MIR22HG	TYRO3	DAB2IP	ROCK1	SCN2A	MAP9	PLA2G4F	C14orf43	TSC22D4	NME1	OMA1	AGAP2	ZNF384	TGIF2	BIN3	ADAMTS4	WDR53	TMEM206	ITGA11	BCL2L2	BDKRB2	CSRNP1	ESM1	HMHA1	LIF	LANCL3	LYL1	EGFLAM	HOXA10	FAM65A	DYNC1I1	SLC4A1AP	PABPC1	AMD1
CCAWYNNGAAR_UNKNOWN	http://www.broadinstitute.org/gsea/msigdb/cards/CCAWYNNGAAR_UNKNOWN	SLC22A17	FOXN3	LMO1	PDS5B	IL6ST	ADCY8	PPP2R5D	POLR3GL	ZNRF2	ATOH1	FAM49A	MORN2	STARD4	RLN1	ARL17A	RLN2	C16orf13	TMED10	RBMS1	LRRC41	RBL2	SCUBE3	HLA-DQA1	SLITRK1	HHEX	JUN	HSD11B1	PRCP	TESK2	VGLL4	EIF2AK3	MAGT1	APH1A	PLXNC1	FIP1L1	MACC1	GNAI2	EXOC3L1	SOX4	DAAM1	OTOR	YBX1	SPC25	MGC34034	SH3RF1	LHX1	DMD	HOXA6
V$OCT1_B	http://www.broadinstitute.org/gsea/msigdb/cards/V$OCT1_B	FAM117A	CDX2	ARMCX4	CDX4	ZBTB32	ITSN1	PRKG1	ADORA1	ACBD4	BTK	KIF13A	VSTM2A	BDNF	HIST1H2BM	GAB2	HIST1H2BK	EIF1AX	FSTL5	RAB26	MAP2K6	STAG1	TWIST1	SH3GL3	OPA3	NDNL2	CLCA3P	PIK3CD	CRISP1	ZHX2	PIM2	TBR1	PPARGC1B	DOK3	BIN3	PRDM1	LRCH4	IQCB1	LPPR2	PPP2R3A	MGAT5B	HOXA13	PCDH20	PFKFB1	CSRNP1	EPHB3	DMD	IL25	HOXA10
V$GATA1_05	http://www.broadinstitute.org/gsea/msigdb/cards/V$GATA1_05	FAM117A	GPR126	HOXD12	RORB	LEMD1	DNASE1L3	HEMGN	BDNF	MYOT	SIN3A	FLI1	GRIN2B	NKX6-2	TLK1	RARB	GUCA2A	MAP2K7	TWIST1	PITX2	PI15	TYRO3	CNTLN	RREB1	PTPRG	PTPRR	SRSF1	LUC7L3	CTNNA3	HES1	LHFPL2	MSX1	JUN	KRT15	TGIF2	STC1	ITGA2B	PALM	CASZ1	SCN1A	HOXA13	WDR5B	HOXA11	KEL	CACNB3	GNL3LP1	TAB2	TMEM132A	ADCYAP1
V$PAX4_03	http://www.broadinstitute.org/gsea/msigdb/cards/V$PAX4_03	JUB	ARMCX4	ZBTB32	BBX	HNRNPR	IRF9	INO80D	MXI1	CITED1	BTK	ZFP91	PICALM	GRIN2B	LIN28A	LUC7L2	TLK1	GUCA2B	C17orf80	STAG2	PRMT1	KIF5B	EMX2	KRT13	ZNF503	C2CD2L	PTPRN	DCTN1	PCF11	SPAG9	DCLRE1A	MGAT3	MLLT10	C1orf213	MNT	LRCH4	PRDM1	RAB10	MCTS1	RBP5	CDK5R2	MTX1	BCL2L2	SYVN1	HEXIM2	ZBTB37	MOV10	PVRL1	ACF
V$PAX4_04	http://www.broadinstitute.org/gsea/msigdb/cards/V$PAX4_04	MEF2C	STOML2	ITSN1	SOHLH2	WWP2	ABI3BP	LOC100287792	MAP2K7	STAG2	PITX2	PHOX2B	VANGL1	ANKS1B	ROCK1	GPR135	LUC7L3	C16orf47	ZNF238	C1orf61	MNT	STC1	MRPL48	RAB10	HAUS2	AKAP12	ASB11	MYT1	HMHA1	CHCHD7	ADCYAP1	PRUNE	DMD	KBTBD5	TCF4	NECAP1	NKX2-2	CDC42EP5	PLAG1	ASXL2	KLF7	SMAD6	ASXL1	WAPAL	GARS	EN1	ZNF521	PLXNA2	ITIH6
V$MSX1_01	http://www.broadinstitute.org/gsea/msigdb/cards/V$MSX1_01	GNA13	NOG	CHERP	HMGN2	POSTN	ZIC1	MGC13053	CBX5	HOXC6	BDNF	GRIN2B	SND1	HOXC4	H2AFY	SLC4A2	RARB	WNT6	MAP2K7	NQO2	GTPBP2	PHOX2B	RREB1	MDGA1	FUT11	AIG1	STMN4	BARHL2	EOMES	DLL1	ARNTL	TRERF1	BTBD9	ELL2	ZNF770	C14orf37	CCDC3	HNRNPA1	CBLN2	PRDM9	MSX1	SPAG5	HOXD3	LOC652276	PMP22	ASB5	MCTS1	SPTB	ADAMTSL1
V$HOXA3_01	http://www.broadinstitute.org/gsea/msigdb/cards/V$HOXA3_01	TTLL6	DHH	LTBP1	LMO2	SHOX2	SALL1	C1QL1	GRK6	TXNRD1	FCHSD1	HTRA4	SIM1	RBMS1
V$MMEF2_Q6	http://www.broadinstitute.org/gsea/msigdb/cards/V$MMEF2_Q6	NOG	HMGN2	CDK14	VSTM2L	UBE2F	CRHBP	GCAT	LUZP1	PDLIM1	MXI1	C4orf32	HIBADH	HNRNPL	LPHN2	ACTG2	SIN3A	INSIG2	RBM8A	BHLHE22	STAG2	TWIST2	BHLHE40	TYRO3	FAM46A	VANGL1	RCOR1	CRTAP	MYH6	SSPN	TBR1	DCTN1	ADAMTS9	COLQ	C1orf213	SMPX	WFDC1	HAS2	ADD3	HOXA11	CACNB3	RIMS2	ATP6V0C	DUSP14	MYO15A	DMD	KBTBD5	HOXA10	BAI3
V$HNF4_01_B	http://www.broadinstitute.org/gsea/msigdb/cards/V$HNF4_01_B	KCNE1L	MRPL40	C1orf210	GPR124	CCDC106	ATP1B4	HIRA	DQX1	SYT6	SRSF6	LPHN2	SRSF4	PICALM	CRY2	GBF1	AGPS	RARB	TLK2	ATAT1	MIR22HG	DAB2IP	BCL2L14	F10	CYP1A1	TGIF1	PPARGC1A	PROX1	GCC2	GLTP	DCTN2	MARK2	ZNF238	RAB15	TMEM79	ST18	NEK6	CDK5R1	NAGS	ERBB2	RBP2	AKAP11	ARFGEF2	CNOT1	MLEC	C19orf21	MOV10	LHX1	HOXA10
V$AREB6_02	http://www.broadinstitute.org/gsea/msigdb/cards/V$AREB6_02	VKORC1L1	EFNA1	SYT3	EDN1	CCDC106	WT1-AS	SHH	IRF2BPL	KIF13A	SRSF7	MAP3K5	WWP2	SOSTDC1	GRID2	DDAH2	RFFL	MAP2K6	S100A1	STAG1	PITX2	SLC12A6	YARS	WNT10B	ZHX2	C16orf47	PROX1	DCTN1	HNF4A	LAMC2	LRCH4	PRDM1	MYO18A	SH3GL2	DENND4A	TDRD3	ZC3H10	ERBB4	ERBB3	LY6G6C	HMGCS1	BCL2L1	TAGLN2	RIMS1	TAB2	PVRL4	MUSK	SH3RF1	DMD
V$AREB6_04	http://www.broadinstitute.org/gsea/msigdb/cards/V$AREB6_04	LTBP1	JAKMIP2	EFNA1	EDN1	ATP1B4	RORA	PLEC	MXI1	FLJ41423	AGBL5	DDX17	BDNF	H2AFV	CTGF	PPP1R1B	FAP	SOSTDC1	KCNK5	STAG2	LRRC8A	MRPL51	PAN3	CRYAB	C20orf112	EFNB2	ZNF503	NAV3	C14orf43	TGIF1	SRSF2	PCF11	HNF4A	PCYT2	CYTIP	MAPK3	CCDC148	FCHSD2	PRDM1	ERBB3	TFCP2L1	HOXA11	PABPC5	ARF6	KCNJ2	TAGLN2	PXN	ITGBL1	OTP
V$MEIS1_01	http://www.broadinstitute.org/gsea/msigdb/cards/V$MEIS1_01	ADCY8	PITPNB	GCAT	YIPF4	GAB2	LIN28A	H2AFZ	CREB3L1	TLK2	ABI3BP	H1F0	YARS	MYLK2	PIM2	KAT5	TGIF1	PPARGC1B	TMEM27	SPAG9	SPAG8	BAZ1A	HTR7	HSD11B1	SMPX	TGIF2	LRCH4	CD248	DENND4A	DCAF17	ACADSB	MYT1	TMIGD1	EPHB2	HCRTR2	LHX1	KLB	FBXO5	TNKS	DYNC1I1	PPP2R2B	LHX9	KRT2	PLAGL2	KLF5	GPR156	PDZD7	KLF7	ESRRG
V$E2F_Q3	http://www.broadinstitute.org/gsea/msigdb/cards/V$E2F_Q3	HMGN2	PDS5B	ADCY8	HNRNPD	CCDC76	DOLK	ZNF653	DDX17	FLI1	CDCA7	HIST1H2BK	EIF1AX	HIST1H2BI	H2AFZ	FOXO3	STAG2	ZBTB25	LIG1	BARHL1	PDS5A	MDGA1	PIM1	AP4M1	POLA1	SRSF1	ORC1	SRSF2	UXT	RFC1	PCYT2	RHCE	SERBP1	PIAS1	ADAMTS2	ZIM2	RTF1	TRMT2A	EPHB1	EPHB2	SEMA5A	USP49	PVRL1	DMD	FBXO5	LHX5	KBTBD7	FAM120C	SREK1
V$E2F_Q4	http://www.broadinstitute.org/gsea/msigdb/cards/V$E2F_Q4	MRPL40	HMGN2	SLC9A5	HNRNPD	NELL2	HIRA	CCDC76	HNRNPR	PAN2	ACBD6	SRSF7	EPC1	DDX17	CDCA7	HIST1H2BK	RAVER1	H2AFZ	STAG2	STAG1	TYRO3	C11orf30	PIM1	C19orf57	AP4M1	POLA1	SRSF1	SRSF2	UXT	PCYT2	RHCE	APPL1	EFNA5	ADAMTS2	APH1A	FIZ1	TRMT2A	EPHB1	SEMA5A	USP49	PVRL1	DMD	KBTBD6	KBTBD7	FBXO5	TRA2B	SREK1	ASXL2	SMAD6
V$E2F1_Q3	http://www.broadinstitute.org/gsea/msigdb/cards/V$E2F1_Q3	HMGN2	SLC9A5	ADCY8	PDS5B	ATP1B4	HNRNPD	NELL2	CCDC76	HIRA	HNRNPR	SYT6	PAN2	ACBD6	DOLK	ZNF653	SRSF7	FLI1	CDCA7	HIST1H2BK	RAVER1	HIST1H2BI	H2AFZ	FOXO3	STAG2	TYRO3	C11orf30	BARHL1	PIM1	C19orf57	AP4M1	POLA1	SRSF1	ORC1	SERBP1	PIAS1	ADAMTS2	ZIM2	APH1A	RTF1	FIZ1	EPHB1	EPHB2	DMD	KBTBD6	FBXO5	KBTBD7	MAML3	FAM120C
V$IRF7_01	http://www.broadinstitute.org/gsea/msigdb/cards/V$IRF7_01	NOG	LSM6	HOXD13	KIF13A	CUL2	DDX17	FLI1	NT5C3	MAP3K8	RAPGEF6	COL12A1	C16orf13	TLK2	MAP2K6	MAP2K5	PITX2	POLL	SLC12A7	PIK3CD	ZHX2	OPTN	DPCD	SRPX2	MSX1	IFNB1	ARMCX6	SIPA1L1	CASZ1	ERBB2	PABPC4	ARF6	VIT	LIF	LGALS3BP	MOV10	PKN2	INTS9	DMD	STX16	SAT1	HOXA10	DDX60	LHX5	LHX6	STX11	LHX9	LAPTM4A	CXorf21
V$POU3F2_02	http://www.broadinstitute.org/gsea/msigdb/cards/V$POU3F2_02	MEF2C	RP1	SYT1	NEIL3	BBX	ITSN1	SHH	HOXD10	HOXD11	SRSF7	ACTG2	AGTR2	SOSTDC1	RARB	ATP13A4	LPHN1	MAP2K5	GTPBP1	RREB1	OLFML2B	SCN2A	C20orf112	BARHL2	STRN4	HTR4	MAGED2	UNC13D	MTF1	C20orf111	ADD3	PNMA1	PTCH1	MYT1	CHCHD7	ATP6V0C	MUSK	LHX6	PNISR	BCOR	PPP2R2B	IL1RAPL1	ASXL2	PLAG1	ESRRA	HPCAL4	ASXL1	GAS2	EMILIN3
V$POU6F1_01	http://www.broadinstitute.org/gsea/msigdb/cards/V$POU6F1_01	HMGN2	STAU1	SYT5	STOML2	FSTL1	RORA	TSPAN9	CDH20	EPC2	GRIN2B	WWP2	TSPAN2	STAG2	PITX2	GTPBP1	PHOX2B	SLC12A8	CNTLN	TMIE	EMX2	GRIN2A	MYH4	KRT10	PPP1R3A	PPARGC1A	MYH8	TGIF1	C16orf47	SPAG9	BAZ1A	C14orf39	ZNF238	CCR3	LOC652276	TMEM178	NEK6	CASZ1	HOXA11	WARS2	CHCHD7	MYT1	EPHB2	ADCYAP1	IL1RAPL1	TRAM1	PLAG1	FAM57B	NTF3
V$HIF1_Q5	http://www.broadinstitute.org/gsea/msigdb/cards/V$HIF1_Q5	MEF2C	MRPL40	CCDC126	C11orf71	LDHA	LTBP1	HMGN2	PDP2	ATP1B3	SLC9A5	VAPB	HIRA	RORA	SLC26A10	CITED2	SRSF6	BTBD3	BHLHE41	PITX2	TWIST1	PTPRJ	PTPRF	RXRB	RCOR2	LIG1	PIM1	FAM162A	TSKU	BCL2L11	GOLT1A	PGM3	SCYL1	PTRF	NAV2	C20orf111	FCHSD2	AGAP1	ZZZ3	EIF2AK3	SLC2A10	TET2	PPT2	MYO19	EPHB3	SORCS3	YBX1	ARX	ZBTB37
V$FOXO4_01	http://www.broadinstitute.org/gsea/msigdb/cards/V$FOXO4_01	RP1	SLC36A2	DST	C5orf64	IL6ST	FST	FSTL1	MXI1	FUZ	CITED2	LPHN2	BDNF	H2AFV	RARA	LPHN1	SH3GL3	SLC12A6	PHOX2B	ARHGEF38	LRRC1	COLEC10	ZHX2	PROX1	LUC7L3	C14orf43	TGIF1	ZNF238	VASN	FCHSD2	PELO	PRDM1	EXT1	PALM	PTCH1	ENPP2	PFKFB3	HOXA11	AKAP10	PXK	KY	CHCHD7	VIT	EPHB1	HESX1	DMD	IL25	KBTBD5	STX16
V$FOXO1_02	http://www.broadinstitute.org/gsea/msigdb/cards/V$FOXO1_02	IL6ST	VSIG2	DNAJB12	FSTL1	STOML3	LEMD1	RORA	SIN3A	INSIG1	PELI2	PITX2	SH3GL3	PHOX2B	MDGA1	LIFR	SLC25A39	SRSF1	PROX1	ZNF238	ROR1	LAMC2	PRDM1	GRAP2	GCNT2	PTCH1	TET2	HOXA11	FOXO1	MTX1	CHCHD7	EPHB2	SH3RF1	STX16	CLEC4D	HOXA10	HNF1A	IL1RAPL1	LHX9	NKX2-2	SREK1	PLAG1	OSBPL5	BMP2	TCF7	WDR46	MOBP	KLF12	SMAD5
V$FOXO3_01	http://www.broadinstitute.org/gsea/msigdb/cards/V$FOXO3_01	C5orf64	CDK14	EFNA1	VSIG2	STOML3	SYT6	HIBADH	FUZ	CITED2	AQP2	SRSF7	BDNF	PHTF2	PSMA8	PELI2	TIGD4	RARB	BCL7A	PITX2	STC2	BRAF	RXRB	PMCH	COLEC10	AP4M1	C14orf43	ZNF238	PDGFRB	AAT1	HAS2	PRDM1	BIN1	PTCH1	ENPP2	FOXO1	RBP2	CHCHD7	TAL1	SH3RF1	PKN2	KBTBD5	UPK1B	LHX9	IL1RAPL1	FBXO9	EFCAB3	SREK1	PLAG1
V$NCX_01	http://www.broadinstitute.org/gsea/msigdb/cards/V$NCX_01	A2M	LMO1	THRA	SNCAIP	CDX2	LMO3	RBM4	MORF4L2	TRIM62	PAN2	SSR1	HOXC6	BDNF	MLL5	ANK2	DHX38	HOXC4	GATA4	DNAJC7	PRKACA	ROBO3	GNG4	WDPCP	LRRC8A	RPP25	PHOX2B	KCND2	RPP21	CA10	SPTLC2	EMX2	NUFIP2	EOMES	PRKAB1	TBR1	MAP4K4	CCDC6	PITPNM2	CADM1	HOXD3	ZIM2	ASCL3	AHNAK	WNT5A	PLXNC1	MSRB3	TXNL4B	PKHD1
V$MAZR_01	http://www.broadinstitute.org/gsea/msigdb/cards/V$MAZR_01	SLC9A7	JAKMIP2	STAU1	FAM117A	EFNA1	SYT3	HNRNPR	RAB1B	IRF2BPL	P4HTM	KCNK6	GRIN2D	LIN28A	RND2	LUC7L2	TLK2	DDAH2	H1F0	GTPBP2	MIR22HG	ROCK1	PTPRF	STC2	TMEM119	PIM1	C19orf57	ZNF503	MAGED2	PCF11	KRT17	MTF1	PHLDB3	HSD11B1	PLA2G2E	FUS	CACNB1	ZNF513	EPHB2	MOV10	BAI2	HNF1A	IL1RAPL1	DNMT3A	AEBP2	CAMK2N2	ABR	LGALS1	KIAA0664
V$BACH1_01	http://www.broadinstitute.org/gsea/msigdb/cards/V$BACH1_01	ATP1B1	SNCB	SYT2	LRRC8E	MPV17	PLEC	BTK	SYP	DIRAS1	FAP	RUNDC3A	CDH23	GTPBP2	PIM1	PTPRR	MECP2	TSR1	C14orf43	MARK1	SRSF2	DCTN2	DENND1B	KRT19	PCYT2	KRT16	MNT	LAMC2	LAMC1	TRAPPC3	NEK6	HS3ST3B1	DYNC1H1	ALDOA	GNAI1	ELL	LY6G6C	TRAK2	BDKRB1	STRADB	CSRNP1	TAGLN2	VIT	EPHB2	LAMB3	MGC16703	GIGYF2	RPS20	GIT1
V$PPARG_01	http://www.broadinstitute.org/gsea/msigdb/cards/V$PPARG_01	GRPEL1	AP1B1	GPR124	CCDC71	SYT6	PRRX2	SRSF6	AGPS	PAX7	PAK4	NR2F6	APOM	ATAT1	GOLGA4	NDUFS1	PPTC7	C1orf116	ZSWIM3	PPARGC1A	ZBTB40	ACOT8	SNRPF	RPRD1B	EEF1B2	CNTFR	NR2C1	TTI1	EMG1	USP37	RQCD1	SCNM1	NOVA1	DNAJA2	HSD17B8	FAM170A	ESRRA	MRPS28	CSRNP3	TP53BP1	ASXL1	RTP3	RPL27	ZIC4	SMYD5	PAM16	LOC100130691
V$ATF3_Q6	http://www.broadinstitute.org/gsea/msigdb/cards/V$ATF3_Q6	STARD13	PNMA3	LDHA	ODF3L1	PPP2R5B	SCN3B	ADCY8	CDX4	RUSC1	RCE1	CD2AP	IRF2BPL	DHX36	RAB25	FAM71F1	CCNA2	FAM40A	RUNDC3A	PHOX2B	CTC1	BRAF	BARHL1	OLFML2A	BSDC1	GEM	PTPRU	PPARGC1A	DCTN1	CD37	HAS1	JUN	CORO6	HSD11B1	CCDC148	YME1L1	CHGB	WFDC3	C9orf25	HAUS2	C3orf26	DUSP10	DAAM1	DAAM2	ASB17	ATP6V0C	SULT4A1	GLYR1	RPS29
V$ATF4_Q2	http://www.broadinstitute.org/gsea/msigdb/cards/V$ATF4_Q2	CYP24A1	PNMA3	LTBP1	PPP2R5B	SYT2	OGDH	IRF2BPL	ALKBH5	RAB25	DHX36	PITX2	CDH23	CTC1	BRAF	ANKS1A	ZHX2	BSN	GEM	PTPRU	SRSF1	KAT5	DCTN1	SNRNP40	MTF1	C1orf61	LAMC2	TMEM54	RBP5	ALDOA	CDK5R1	C3orf26	KCNJ2	DAAM2	TAB2	RAB7A	SULT4A1	TMEM86A	ARG2	FAM65A	PABPC1	CAMK2N2	TMEM57	KLF13	MAOA	ATG5	SMAD1	TSC22D2	ECM1
V$E2F_03	http://www.broadinstitute.org/gsea/msigdb/cards/V$E2F_03	HMGN2	PDS5B	PUF60	HNRNPD	CCDC76	PAN2	PRIM1	DDX17	CDCA7	HIST1H2BI	H2AFZ	LUC7L2	STAG2	STAG1	RCOR2	LIG1	PDS5A	PIM1	AP4M1	POLA1	SRSF1	ORC1	SRSF2	UXT	DCLRE1A	PCYT2	RFC1	RHCE	EIF2S1	PDGFRA	SERBP1	ADAMTS2	ZIM2	FUS	C9orf25	TRMT2A	CSRNP1	EPHB1	SEMA5A	PLAGL1	USP49	PVRL1	DMD	FBXO5	RPS20	C4orf21	FAM120C	KLF5
CTGYNNCTYTAA_UNKNOWN	http://www.broadinstitute.org/gsea/msigdb/cards/CTGYNNCTYTAA_UNKNOWN	NRP2	PRPH	JPH4	CDC14A	ZBTB22	MRVI1	NRGN	GDAP1L1	PTMA	OTUB2	MECOM	BRPF1	OSR2	SMG5	BTBD3	LIN28A	STAG3	DLG3	GIMAP1	PELI2	ATOH8	TRPV6	KRT222	TXNDC12	DSCAM	MRPL2	PHOX2B	CLN3	DAB2IP	SSBP3	INPPL1	CERCAM	KLHL25	PDPN	LIG3	KTN1	LDB2	SLC24A6	PEX5L	CD3EAP	PLXDC2	TBCC	TMEM79	AICDA	PRDM1	PMP22	ADAMTS5	DPF3
V$PPARA_02	http://www.broadinstitute.org/gsea/msigdb/cards/V$PPARA_02	HMGN2	LMO1	PDGFB	PGF	CCDC76	CBX6	CHMP2B	WNT4	DDX17	SMG5	VEGFA	DNAJC7	CREB3L2	CTDSP1	LINS	PPTC7	SCAMP3	YARS	ANKS1B	NUFIP2	C19orf57	KRTAP6-3	DCTN1	ROGDI	UCN2	SERPINF2	CORO6	SMARCA5	MNT	TMEM79	PSCA	SLITRK5	BIN2	ADD3	ASB7	ZNF41	RAD23B	CDK5R2	GIGYF1	ARF6	EPHB1	SASS6	PPM1N	HOXA5	HOXA9	UBE2K	PLAGL2	AKTIP
V$NERF_Q2	http://www.broadinstitute.org/gsea/msigdb/cards/V$NERF_Q2	SNCG	HMGN2	EFNA1	STAT5A	STAT5B	GBF1	MAP2K6	TWIST1	CDCA3	PITX2	PIK3CG	LRRC41	C11orf30	ZHX2	OLFML2A	GPR132	PTPRN	C14orf43	C17orf70	COLQ	MAPK3	OMA1	ZNF768	TGIF2	MCTS1	TRAPPC3	ADAMTS4	TNFRSF6B	TRMT2A	MYO19	LYL1	EGFLAM	FCER1G	DIABLO	ARAP1	BCOR	CPXM1	BMP4	MDFI	KLF13	UBE2L3	TROVE2	NTRK3	FBLIM1	NPY	RGS3	TCF12	SLX4
V$RP58_01	http://www.broadinstitute.org/gsea/msigdb/cards/V$RP58_01	LTBP1	MAGED1	FAM49A	GRIN2D	BTBD3	CREB3L2	PITX3	DHX30	TBPL1	PHOX2B	RARG	SCN2B	RCOR2	OLFML1	LRRC1	TSKU	COLEC12	LUC7L3	GLT8D2	SRPX2	NAV1	ZNF238	OMA1	ADAMTS2	PNMA1	GGCX	CACNB2	RIMS2	ARX	CDC42EP2	DMD	GIGYF2	BAI3	AMD1	NKX2-2	KLF5	ABR	KLF13	TGFBR2	PMF1	HGF	COL16A1	GAS7	TNNI2	TNKS1BP1	SHOX2	EPHA7	SEMA6D
V$ARNT_02	http://www.broadinstitute.org/gsea/msigdb/cards/V$ARNT_02	MRPL40	SLC36A1	FAM117A	U2AF2	HIRA	SYNCRIP	SLC26A10	HOXD10	EPC1	CUL5	BDNF	PICALM	H2AFZ	RAB24	NGFRAP1	BHLHE41	PTPRF	RCOR2	RAD9A	PKN1	KAT5	DCTN4	PRDM4	PIAS4	ARMCX6	TGIF2	ADAMTS3	HSPBAP1	CDK5R1	KBTBD2	RPS28	GLYR1	TRAPPC8	GIGYF2	CCNYL1	C19orf26	SEC23IP	OLFM2	HNRNPH2	AGRP	SPPL3	OSGEP	EME1	EN1	RALYL	GGN	DLX2	NOTCH1
V$MYCMAX_03	http://www.broadinstitute.org/gsea/msigdb/cards/V$MYCMAX_03	PDP2	GLB1L	SYT3	CYP2D6	HNRNPD	SYNCRIP	SYT6	IRF9	VPS33A	HOXD10	SSR1	CITED2	EPC1	CUL5	PICALM	LIN28A	KCNK5	FOXO3	CCAR1	NOP58	LIG3	ZNF503	PKN1	TAF6L	DCTN4	KAT5	RBM15B	SCYL1	PRDM4	TGIF2	ADAMTS3	ADSS	PTCH1	PHF20L1	HOXA11	PABPC4	HMHA1	HNRNPA3	PLAGL1	KBTBD2	RPS28	GIGYF2	PABPC1	SEC23IP	OLFM2	SPPL3	ODC1	DNMT3A
V$ALX4_01	http://www.broadinstitute.org/gsea/msigdb/cards/V$ALX4_01	SSSCA1	KLK9	LMO3	ZNF532	ZBTB8A	ZNF569	FAM89B	COL2A1	IL6R	TCF7L2	KCNK9	CCDC140	JUN	HSD11B1	ZNF570	SNAP25
CTTTAAR_UNKNOWN	http://www.broadinstitute.org/gsea/msigdb/cards/CTTTAAR_UNKNOWN	MEF2C	MEF2B	CDIPT	PPP2R5B	HNRNPD	OGN	EPC1	CDH20	EPC2	DHX38	RPLP0	STAG3	PPP1R2P3	PDHA1	C17orf59	CDH23	CRTAM	NDNL2	NODAL	MYH2	SIPA1L2	LIG3	KDM5C	PROX1	HEXDC	SERPINF1	TAGLN	PCYT2	SERBP1	PMP22	EIF2AK3	PPP2R3A	DUSP10	CHCHD7	ARIH1	PFN2	DUSP14	PPP2R2B	MED12	TECTA	ESRRG	KIAA0664	PRPSAP1	GNGT1	KCNQ1DN	TSGA10	TSGA13	MAB21L1
V$CEBPDELTA_Q6	http://www.broadinstitute.org/gsea/msigdb/cards/V$CEBPDELTA_Q6	ITGB3BP	S100A3	S100A9	HOXD12	RORA	CITED2	BDNF	FLI1	H2AFZ	BHLHE22	RARB	FOXO3	ATP13A4	PI15	WNT10B	STC2	SRSF1	PTPRN	C14orf43	DCTN2	PRDM8	UNC13D	SERPINF1	ZNF238	JUN	SCYL2	DOK3	MAPK9	STC1	RNF17	SRSF8	PTCH1	HOXA11	ADRBK1	SFXN2	CNOT1	ASB18	OTP	ITGBL1	TAL2	ARIH1	ACE	IL23A	DMD	LHX6	HNRNPH2	HNRNPH1	NR1H3
V$GCM_Q2	http://www.broadinstitute.org/gsea/msigdb/cards/V$GCM_Q2	GDF1	PPP2R5B	MORF4	XRCC1	MAGED1	BDNF	MYOT	LTB4R	PITX3	STAG2	PTPRJ	WNT10B	PLD1	BARHL1	EMX2	ZHX2	DCUN1D3	KAT5	TMEM25	BTBD9	PPARGC1B	SRSF2	UHRF2	COLQ	PCYT2	CATSPER3	CORO6	C1orf61	FCHSD2	MNT	STC1	PRDM1	EXT1	TSC22D1	ADD3	NIPAL3	C5orf20	GNL3LP1	DAAM1	KCNJ1	TPI1	LOC100289580	BAI3	LHX6	FBXO9	SLC44A1	SPOP	PLAGL2
V$HNF4ALPHA_Q6	http://www.broadinstitute.org/gsea/msigdb/cards/V$HNF4ALPHA_Q6	C1orf210	NOG	SLC9A6	LOC388387	PPP2R5D	STOML2	HNRNPR	MXI1	USP51	ZNF804A	CITED2	SRSF6	LPHN2	CCDC88B	GBF1	AGPS	BTBD3	RAPGEF4	SAP30L	STAG2	FAM122A	F12	RPP21	RREB1	BARHL2	KDM5C	BSDC1	PPARGC1A	GCC2	MARK2	AGPAT6	PHLDB3	PDGFRA	PRDM1	TSC22D1	NEK6	CDK5R1	ERBB3	RBP2	CSRNP1	CHCHD7	OCRL	ARFGEF2	MLEC	PLAGL1	PFN1	LHX1	BAI2
V$HOXA4_Q2	http://www.broadinstitute.org/gsea/msigdb/cards/V$HOXA4_Q2	MEF2C	LTBP1	CDX2	C5orf64	SLC9A5	EDN2	STOML2	SYNCRIP	PTPN22	WT1-AS	BBOX1	CTNNB1	BDNF	FLI1	ATP2B4	APOE	FAP	H2AFX	STAG2	FAM122A	PITX2	COL10A1	RPP25	PHOX2B	EFNB3	ZHX1	MYH2	EOMES	PIM1	MYH4	FRA10AC1	MYH8	LUC7L3	PPARGC1A	SPAG9	MYO18B	ZNF238	CGN	CORO6	CXCR5	C1orf61	TMEM31	STC1	NEK7	EMCN	ADRBK1	CACNB3	ITGBL1
V$HSF_Q6	http://www.broadinstitute.org/gsea/msigdb/cards/V$HSF_Q6	LTBP1	ZBTB32	EDN1	CCT3	ALKBH5	SIN3A	CREB3L2	STAG2	ARHGEF38	ZNF706	FAM46A	RCOR2	ZBTB25	CRYAB	DCUN1D3	ST13	MSX1	ATP2C1	STC1	CD248	RBP5	HSPA1A	HSPA1B	CSRNP1	SERPINH1	ADCYAP1	HSPA1L	ZBTB37	GAD2	NKX2-2	UBE2K	C11orf92	XPNPEP3	CYP46A1	RSPO2	PNCK	LGALS8	KLF14	CSRP2	KCNK18	TSC22D2	GAS7	TM7SF4	ZNF777	TNKS1BP1	SEMA6C	R3HDM2	LYRM1
V$LBP1_Q6	http://www.broadinstitute.org/gsea/msigdb/cards/V$LBP1_Q6	HMGN2	S100A8	SCN3B	EFNA1	DNHD1	AQP5	RORC	TRIM62	SYT6	SLC26A10	USP54	PICALM	GAB2	PITX3	BCL7A	OGFOD2	POLL	INA	F11R	WNT10B	RXRG	FAM178A	ZNF503	TMEM25	DPCD	MUDENG	PCF11	DCLRE1A	ZNF238	SPAG6	TMEM79	ZNF385A	GJC2	CACNB2	TOR1AIP1	DAAM1	EPHB2	FLJ40536	TRPC4	MLL	NTF3	METTL7B	MCAM	USF1	TNNI2	MLLT11	KCNQ1DN	RAPSN
V$LXR_Q3	http://www.broadinstitute.org/gsea/msigdb/cards/V$LXR_Q3	PPARD	NKAIN3	MITF	C1QC	CTCF	NR2E1	CHMP2B	SPRY2	SLC2A4	SND1	KDM2A	RARA	NRG1	MAP2K7	STAG2	NKX2-1	CYB5R4	BRWD3	PHOX2A	RARG	CCNI	PRKCG	GJD2	POLA1	DCUN1D3	ADAM17	HAS2	PTMS	FKBP2	DRD1	SDCCAG8	SLC38A6	IKZF2	APOC1	MAPKAPK3	NFKBIA	NUAK1	CDC73	ABCA1	CIC	GREM1	ZNF513	RB1CC1	SMEK1	MSI1	AMD1	ACSL3	ETV4
V$MAZ_Q6	http://www.broadinstitute.org/gsea/msigdb/cards/V$MAZ_Q6	HMGN2	HNRNPF	EFNA1	POLR3GL	HNRNPR	DNAJB12	SYT7	ZFP91	CUL2	BDNF	ATP2B4	PRMT6	LIN28A	PTPRJ	YARS	ADCY10	PTPRF	RCOR2	EMX2	ZNF503	PROX1	FAM53B	PRELP	PIAS3	JUN	MLLT10	C1orf61	F2	HSD11B1	ROR1	PLA2G2E	LOC148872	EPHB2	HCRTR1	MOV10	BAI2	LHX4	NR1H3	C1orf144	TMEM57	ZEB1	CAPRIN1	CELF1	ARFIP2	MYOZ1	DCHS1	EPHA2	TNNI2
V$MTF1_Q4	http://www.broadinstitute.org/gsea/msigdb/cards/V$MTF1_Q4	SLC9A7	PPP2R5D	U2AF2	FST	AQP4	VPRBP	GRIN3A	PLEC	HDAC7	ZFP91	PICALM	H2AFV	COL4A3BP	COL12A1	LPHN1	H1F0	ANAPC1	POLK	DAB2IP	POLH	CRTAC1	CIZ1	PTPRG	LIG1	MECP2	RAP1GDS1	CYP26A1	C2CD2L	HMG20B	MAGED2	JUP	ADAMTS9	PTRF	HTR7	JUN	MLLT10	MNT	EFNA5	ZNF385A	MRPL45	WDR53	C9orf25	CLCN2	SRSF8	GNAI2	CLASRP	INTS9	LHX4
V$NFMUE1_Q6	http://www.broadinstitute.org/gsea/msigdb/cards/V$NFMUE1_Q6	DZIP1	HNRNPD	REST	CLK1	2007-09-01	RAB1A	DOLK	SLC35A4	EPC1	ZFP91	PRMT6	PICALM	GBF1	COL4A3BP	MRPL38	PTBP2	PRMT1	CCAR1	STAG1	CDH23	H1F0	LRRC41	POLK	CD3E	YY1	STRN4	KDM5C	TSKU	ATP13A1	PRPF38B	UBE2J2	MARK3	PCF11	RBM15B	PIAS3	SERBP1	EXT1	ESCO1	DYNC1H1	DEAF1	MIOS	RAD23A	ATP6V0C	PCNT	RPS27	TMEM80	LOC100289580	RAC1
GAANYNYGACNY_UNKNOWN	http://www.broadinstitute.org/gsea/msigdb/cards/GAANYNYGACNY_UNKNOWN	GDA	FOXN3	CDK14	CDC14A	PAX6	PGAM2	CCDC50	LRRC16A	ART1	CEP97	GRID2	RANBP1	RAB25	SHC1	INTS5	IGF2BP1	NR2F2	SLC1A1	SEC24D	NR2F1	BCAR1	TMEM207	KIAA0182	ZHX2	FOXN1	TLE3	FGF23	STK4	C15orf41	HHEX	TMEM71	NAV1	PAPD4	ARMCX6	HSD11B1	PNKD	FLJ42280	ZNF485	CKS1B	APH1A	TSPAN13	SPOCK2	TRMT2A	MYL1	MINK1	ONECUT2	DEXI	NR2C2
V$PEA3_Q6	http://www.broadinstitute.org/gsea/msigdb/cards/V$PEA3_Q6	SNCG	RAB1B	O3FAR1	CD53	GPN2	EPC1	BDNF	PICALM	CCDC88B	FLI1	GAB2	GRIN2B	NT5C2	LIN28A	CD247	BCL2L14	NCF2	CD3E	FAM178A	C2CD2L	PRPF38B	MARK1	FAM53B	MARK2	DCLRE1C	OMA1	ZNF384	C11orf24	LAMC1	BIN2	NIPAL3	ADAMTS4	LALBA	APH1A	PDIK1L	TMEM206	ADRBK1	PRUNE	CD69	ATP13A2	ARAP1	BLNK	GPD1	ESRRA	PDZD7	TMEM57	SLAMF9	FCRL5
V$PTF1BETA_Q6	http://www.broadinstitute.org/gsea/msigdb/cards/V$PTF1BETA_Q6	KCNE1L	ATP1B3	STAT5A	SYT3	MSL2	HOXD12	STOML2	REST	SYT7	ITSN2	CITED1	BBOX1	MAGED1	DDX17	DCAKD	LIN28A	PTBP2	GNG3	ABI3BP	FOXO3	H1F0	C16orf85	FAM46A	C20orf112	MATN1	PPARGC1A	CD274	CRHR1	NME3	KRT14	FCHSD2	ROR1	PIAS2	STC1	LRCH4	SERBP1	ST18	PMP22	CCDC56	ERBB3	HOXA11	BCL2L1	RIMS1	KCNJ1	LIF	DMD	ZC3H18	IL1RAPL1
V$PU1_Q6	http://www.broadinstitute.org/gsea/msigdb/cards/V$PU1_Q6	RPL17	JAKMIP2	ADORA3	PTPN22	PDLIM2	H1FX	RORA	ADORA1	IRF2BPL	KIFC3	GPN2	CCDC88B	LTB4R	GRID2	GIT2	FAU	RAB20	TWIST1	PIK3CG	PHOX2B	NCF2	RREB1	STRN4	DOPEY1	PKN1	GLT8D2	SSTR5	CD37	PPP1CA	NAV1	NAV2	SLC9B2	MAPK3	ZNF384	MRPL49	ADAMTS1	DCAF17	C9orf25	SIRPA	ELN	TMEM206	HNRNPA3	LOC100289580	GLYR1	SLC43A2	PABPC1	NR1H3	RINL
V$TCF4_Q5	http://www.broadinstitute.org/gsea/msigdb/cards/V$TCF4_Q5	CTHRC1	EDN3	CDX1	LOC388387	FST	PPP2R5C	DQX1	HOXD12	HNRNPR	GAB2	CHRNA9	LIN28A	TSPAN2	EIF2B4	MAP2K6	ADAM9	YARS	ANKS1B	CNTLN	RCOR2	NKX2-8	LIFR	PIM1	ZHX2	MYH4	CYP2E1	PCM1	PPARGC1A	TGIF1	PROX1	C16orf47	C14orf43	ZNF238	CGN	NAV2	AGAP1	PRDM2	HAS2	EFNA4	NIPAL3	ENPP5	LY6G6E	HOXA11	MME	KY	VIT	KRT23	T
V$TEF_Q6	http://www.broadinstitute.org/gsea/msigdb/cards/V$TEF_Q6	C20orf103	PDLIM3	HOXD12	PTTG2	SYT6	HOXD10	DDX17	CDH20	YIPF4	PELI2	DHX32	ATP13A4	TWIST1	FAM122A	PHOX2B	SCN2A	EMX2	KRT10	LUC7L3	PCF11	SPAG9	UNC13D	LOC652276	C20orf111	KRT77	PELO	RALGPS2	HOXA11	GRHL1	ALDOB	ESM1	RIMS1	ITGBL1	ARG2	MYO15A	PPP2R2B	AMD1	CDC42EP3	C9orf24	NTF3	KLF12	RSPO2	HPCAL4	CELF2	NDFIP1	EN2	FNBP1	WIPI1
V$TEL2_Q6	http://www.broadinstitute.org/gsea/msigdb/cards/V$TEL2_Q6	HM13	U2AF2	SART3	PALB2	LIN28A	CD247	RUNDC3A	POLL	MRPL52	MCRS1	CD3E	ITFG1	C2CD2L	MARK3	DCUN1D3	C14orf43	KAT5	DEPDC4	MARK1	DPCD	DCLRE1C	MUDENG	TMEM185A	AGAP2	ZNF384	BIN3	ZNF768	TGIF2	TRAPPC1	ADAMTS4	PNMA1	PYROXD1	ZBTB41	HMHA1	SYVN1	MUSK	IL23A	INO80B	CLEC4D	DIABLO	FAM65A	ARAP1	STX11	AMD1	FCHO1	MGAT4A	ESRRA	ALDH16A1
GATGKMRGCG_UNKNOWN	http://www.broadinstitute.org/gsea/msigdb/cards/GATGKMRGCG_UNKNOWN	E2F3	HPS5	ZBTB22	RBM3	CLSTN1	EIF5	HOXD12	CNOT3	RBM5	REXO1	SART3	ZNRF2	FAM160A2	WNT3	TIA1	MRPL38	NFU1	IRAK1	CIZ1	PCIF1	YY1	STRN4	EEF2	GTF2H1	ISCU	EP300	C1QL2	MED22	PATZ1	RNF26	ZADH2	SNX13	PPP2R2A	MED1	REPS2	FRY	RAD23A	PPP1R12B	C10orf118	SPCS2	ATF1	UBR5	PCNT	LIMD1	RPL7A	FKRP	CACNA2D1	DPH1
V$AP3_Q6	http://www.broadinstitute.org/gsea/msigdb/cards/V$AP3_Q6	IGF2-AS	HMGN3	CDK14	C5orf64	MASP1	ADCY8	MPV17	FSTL1	RORA	LEMD1	WT1-AS	HOXD10	SRSF6	FLI1	PICALM	WWP2	KCNK5	SMOX	RAPGEF4	VNN2	ATP13A4	PHOX2B	TMEFF2	RCOR2	OXNAD1	MYH6	SRSF1	TGIF1	RND1	NPC2	ZNF238	CGN	MLLT10	SMPX	PRDM2	ESCO1	ERBB4	HAUS2	BCL2L2	GNL3LP1	VIT	TAL1	ISCA2	DMD	LHX5	BAI3	LHX6	IL1RAPL1
V$ATF1_Q6	http://www.broadinstitute.org/gsea/msigdb/cards/V$ATF1_Q6	LDHA	CDX2	CDX4	PPP2R5C	AQP7	OGDH	CD2AP	IRF2BPL	SRSF6	CREB3L2	RAB25	RUNDC3A	CTC1	STC2	GEM	PTPRU	MAGED2	PPARGC1B	CD37	ZNF238	HAS1	CORO6	HSD11B1	TGIF2	ADAMTS3	CHGB	IGFLR1	WFDC3	KCNMB3	DAAM2	ATP6V0C	SULT4A1	LHX1	TMEM86A	ARG2	PSENEN	PDZD8	OSBPL9	SMAD6	ESRRG	MCAM	U2AF1L4	TSC22D2	ZFAND5	NTRK2	AREG	GK	FGF6
V$MYOGENIN_Q6	http://www.broadinstitute.org/gsea/msigdb/cards/V$MYOGENIN_Q6	AARSD1	ATP1B1	HMGN2	EIF2C1	SYT4	S100A8	DNHD1	STAT5A	AQP5	POLR3GL	SYT6	TRIM62	ITSN2	SLC26A10	GNG8	C14orf49	ZFP91	RUNDC1	FAM49A	PICALM	PSMC3IP	NKX6-2	RPLP1	RARA	RAPGEF3	CD247	DDAH1	PTPRJ	WNT10B	EMX1	C11orf30	ZBTB25	CYP26A1	PKN1	TGIF1	MUDENG	C1QA	JUP	PCF11	ADAMTS8	ZNF238	KRT15	HSD11B2	EFNA4	ESCO1	ARV1	CACNB1	SORCS1
V$CACCCBINDINGFACTOR_Q6	http://www.broadinstitute.org/gsea/msigdb/cards/V$CACCCBINDINGFACTOR_Q6	GLB1L	JAKMIP2	HMGN2	ADCY5	EFNA3	2007-09-01	SHH	CITED2	SRSF5	PPP1R1B	LTB4R	FOXF2	SERPINE1	RARB	ABI3BP	STAG2	PLS3	PI15	PTPRJ	F11R	YARS	RARG	RCOR2	SPAG17	ZHX2	DCTN1	FARP1	DEPDC4	HES1	JUP	SPAG9	PCF11	TAGLN	CORO6	DLD	MNT	ZNF384	IL20RB	PMP22	NIPAL3	MICALL1	RAD23B	PTCH1	GNAI2	LOC148872	EPHB2	HEXIM2	PVRL4
V$HP1SITEFACTOR_Q6	http://www.broadinstitute.org/gsea/msigdb/cards/V$HP1SITEFACTOR_Q6	NOG	MSTN	SYNCRIP	LEMD1	CITED2	ATP2B3	DDX17	COL4A3BP	FAP	H2AFY	MAP2K6	STAG2	BHLHE41	PLS3	PITX2	POLK	TYRO3	BARHL1	RCOR1	MYH2	ACRV1	TMEM164	PREX2	LUC7L3	NCKAP5	TGIF1	FAM53B	SRSF2	PCYT2	KRT14	LOC652276	STC1	PNMA1	RBP4	TDRD5	GCNT2	TET2	HOXA11	DUSP10	XK	SFXN5	LHX1	DMD	LHX6	GPR156	C11orf92	ESRRG	SMAD1
V$USF2_Q6	http://www.broadinstitute.org/gsea/msigdb/cards/V$USF2_Q6	LDHA	HMGN2	B3GALT6	HNRNPF	RUSC1	RORC	SYT6	EPC1	ZFP91	BDNF	CUL5	PICALM	LIN28A	ILK	PITX3	BHLHE41	CCAR1	RARG	PTPRF	RCOR2	DPAGT1	ZNF503	TSKU	RAD9A	C2CD2L	TAF6L	KAT5	SCYL1	CGN	FCHSD2	ZZZ3	SERBP1	ADSS	PFKFB3	PABPC4	SFXN2	TAGLN2	ATP6V0B	YBX1	PPP1R3C	TMEM86A	BAI2	HNRNPH3	LHX9	SEC23IP	NUDC	TDRD1	NKX2-3
[truncated: 2,482 more rows]
[truncated: 2,892 more columns]
