# Supplementary material for: Global identification and characterization of tRNA-derived RNA fragment landscapes across human cancers
Source: NAR Cancer. 2020 Oct 19;2(4):zcaa031. doi: 10.1093/narcan/zcaa031 (PMC8210304; doi:10.1093/narcan/zcaa031)
Supplement: zcaa031_Supplemental_Files [file zcaa031_supplemental_files.zip › Supplemental_Table_S6.xlsx]

## Sheet: Sheet1
Supplemental Table S6 Tissue specificity of 11 cancer driver tRFs.
tRFs name	JS specificity score	Origin of tRNA
5'-S-Val-CAC-2-1_L20	0.167	tRNA-Val-CAC-2-1
5'-M-Gly-GCC-1-5_L24	0.199	tRNA-Gly-GCC-1-5_24	tRNA-Gly-GCC-1-4_24	tRNA-Gly-GCC-1-3_24	tRNA-Gly-GCC-1-2_24	tRNA-Gly-GCC-1-1_24
5'-S-Arg-TCT-4-1_L20	0.192	tRNA-Arg-TCT-4-1
5'-M-Gly-GCC-1-5_L21	0.186	tRNA-Gly-GCC-1-5_24	tRNA-Gly-GCC-1-4_24	tRNA-Gly-GCC-1-3_24	tRNA-Gly-GCC-1-2_24	tRNA-Gly-GCC-1-1_24
5'-M-Gly-GCC-1-5_L25	0.178	tRNA-Gly-GCC-1-5_24	tRNA-Gly-GCC-1-4_24	tRNA-Gly-GCC-1-3_24	tRNA-Gly-GCC-1-2_24	tRNA-Gly-GCC-1-1_24
5'-M-Gly-GCC-1-5_L22	0.167	tRNA-Gly-GCC-1-5_24	tRNA-Gly-GCC-1-4_24	tRNA-Gly-GCC-1-3_24	tRNA-Gly-GCC-1-2_24	tRNA-Gly-GCC-1-1_24
5'-S-Ile-AAT-8-1_L20	0.219	tRNA-Ile-AAT-8-1
5'-M-Gly-GCC-1-5_L23	0.189	tRNA-Gly-GCC-1-5_24	tRNA-Gly-GCC-1-4_24	tRNA-Gly-GCC-1-3_24	tRNA-Gly-GCC-1-2_24	tRNA-Gly-GCC-1-1_24
5'-S-Thr-CGT-3-1_L20	0.189	tRNA-Thr-CGT-3-1
3'-M-Asp-ATC-chr6-103_L18	0.179	tRNA-Asp-ATC-chr6-103		tRNA-Ala-AGC-1-
3'-M-Glu-TTC-4-2_L25	0.147	tRNA-Glu-TTC-4-2_25	tRNA-Glu-TTC-4-1_25	tRNA-Glu-CTC-1-7_25	tRNA-Glu-CTC-1-6_25	tRNA-Glu-CTC-1-5_25	tRNA-Glu-CTC-1-4_25	tRNA-Glu-CTC-1-3_25	tRNA-Glu-CTC-1-2_25	tRNA-Glu-CTC-1-1_25
Note: JS, Jensen-Shannon divergence.
