# Supplementary material for: Global identification and characterization of tRNA-derived RNA fragment landscapes across human cancers
Source: NAR Cancer. 2020 Oct 19;2(4):zcaa031. doi: 10.1093/narcan/zcaa031 (PMC8210304; doi:10.1093/narcan/zcaa031)
Supplement: zcaa031_Supplemental_Files [file zcaa031_supplemental_files.zip › Supplemental_Table_S7.xlsx]

## Sheet: Sheet1
Supplemental Table S7 Information on antibody and primers used in this study.
Antibody name	Catalogue Number	Company
RB	4H1	Cell Signaling Technology
pRB	S807/811	Cell Signaling Technology
CyclinA2	BF683	Cell Signaling Technology
CyclinB1	4138P	Cell Signaling Technology
CyclinE1	20808	Cell Signaling Technology
CyclinD1	2978	Cell Signaling Technology
P27	3686	Cell Signaling Technology
P21	2947	Cell Signaling Technology
GAPDH	ab181602	Abcam
Anti Pan Ago	MABE900	Millipore
Target	Primer/adapter	Sequence(5'→3')
ArgTCG-3-1_19	3'Db-adapter	/5Phos/CTCAGTGCAGGGTCCGAGGTATTCGCACTGAGTCCATT
	RT Primer	CTCAGTGCGAATACCTCGGACCCT
	Reverse primer	CTCAGTGCGAATACCTCGGA
	Forward primer	GATGACCGCGTGGCCTAA
	TaqMan probe	/56-FAM/ CCTGCACTGAGTCCA/3MGB/
LysCTT_28	3'Db-adapter	/5Phos/CTCAGTGCAGGGTCCGAGGTATTCGCACTGAGCATGCT
	RT Primer	CTCAGTGCGAATACCTCGGACCCT
	Reverse primer	CTCAGTGCGAATACCTCGGA
	Forward primer	CGGCTAGCTCAGTCGGTAGA
	TaqMan probe	/56-FAM/CCTGCACTGAGCATGC/3MGB/
AspATC_18	5'Db-adapter	TGGGGACTCAGTGCATGGGAGGGTGTGTGGTCTTGCTTGGTGTGCACTGrArG
	RT Primer	TGCGATGGTGGAGGTACTG
	Reverse primer	TGCGATGGTGGAGGTACTG
	Forward primer	GAGGGTGTGTGGTCTTGCT
	TaqMan probe	/56-FAM/TGTGCACTGAGTCCC /3MGB/
AspATC_22	5'Db-adapter	GAATCACTCAGTGCATGGGAGGGTGTGTGGTCTTGCTTGGTGTGCACTGrArG
	RT Primer	TGCGATGGTGGAGGTACTG
	Reverse primer	TGCGATGGTGGAGGTACTG
	Forward primer	GAGGGTGTGTGGTCTTGCT
	TaqMan probe	/56-FAM/TGCACTGAGTGATTCC /3MGB/
AspATC_26	5'Db-adapter	CAGCCCCTCAGTGCATGGGAGGGTGTGTGGTCTTGCTTGGTGTGCACTGrArG
	RT Primer	TGGTGGAGGTACTGGGGAA
	Reverse primer	TGGTGGAGGTACTGGGGAA
	Forward primer	GAGGGTGTGTGGTCTTGCT
	TaqMan probe	/56-FAM/CAGCCCCTCAGTGC /3MGB/
AspATC_30	5'Db-adapter	CCAAGACTCAGTGCATGGGAGGGTGTGTGGTCTTGCTTGGTGTGCACTGrArG
	RT Primer	TGGTGGAGGTACTGGGGAA
	Reverse primer	TGGTGGAGGTACTGGGGAA
	Forward primer	GAGGGTGTGTGGTCTTGCT
	TaqMan probe	/56-FAM/CAGCCCAAGACTCAGT /3MGB/
ArgACG_25	3'Db-adapter	/5Phos/CTCAGTGCAGGGTCCGAGGTATTCGCACTGAGGCGTTA
	RT Primer	CTCAGTGCGAATACCTCGGACCCT
	Reverse primer	CTCAGTGCGAATACCTCGGA
	Forward primer	GGGCCAGTGGCGCAAT
	TaqMan probe	/56-FAM/ TAACGCCTCAGTGCA/3MGB/
ArgACG_22	3'Db-adapter	/5Phos/GTCAGTGCAGGGTCCGAGGTATTCGCACTGACTTATCC
	RT Primer	GTCAGTGCGAATACCTCGGACCCT
	Reverse primer	GTCAGTGCGAATACCTCGGA
	Forward primer	GGGCCAGTGGCGCAAT
	TaqMan probe	/56-FAM/ CCCTGCACTGACTTATC/3MGB/
ArgACG_19	3'Db-adapter	/5Phos/CTCAGTGCAGGGTCCGAGGTATTCGCACTGAGTCCATT
	RT Primer	CTCAGTGCGAATACCTCGGACCCT
	Reverse primer	CTCAGTGCGAATACCTCGGA
	Forward primer	GGGCCAGTGGCGCAAT
	TaqMan probe	/56-FAM/ CCCTGCACTGAGTCC/3MGB/
ArgACG_16	3'Db-adapter	/5Phos/CTCAGTGCAGGGTCCGAGGTATTCGCACTGAGATTGCG
	RT Primer	CTCAGTGCGAATACCTCGGACCCT
	Reverse primer	CTCAGTGCGAATACCTCGGA
	Forward primer	TGTAGGGCCAGTGGCG
	TaqMan probe	/56-FAM/ CCCTGCACTGAGATTG/3MGB/
IleAAT_20	3'Db-adapter	/5Phos/CTCAGTGCAGGGTCCGAGGTATTCGCACTGAGGCCGAC
	RT Primer	CTCAGTGCGAATACCTCGGACCCT
	Reverse primer	CTCAGTGCGAATACCTCGGA
	Forward primer	TACTAGGCCGGTTAGCTCAGT
	TaqMan probe	/56-FAM/CGGCCTCAGTGCA/3MGB/
tRNA57-IleAAT	adapter	/5Phos/TCGTAGGGTCCGAGGTATTCACGATGrGrU
	RT Primer	CTCTAGCCGACTGAGCTAACC
	Reverse primer	CTCTAGCCGACTGAGCTAACC
	Forward primer	AAGGTCGCGGGTTCGATC
	TaqMan probe	/56-FAM/CCATCGTAGGGTCCGAGGTATTC/3TAMRA/
β-actin	Forward primer	GGCACCACACCTTCTACAAT
	Reverse primer	GCCTGGATAGCAACGTACAT
GAPDH	Forward primer	AGCTCACTGGCATGGCCTTC
	Reverse primer	CGCCTGCTTCACCACCTTCT
IleAAT_20 siRNA	sense	5’-CGACUGAGCUAACCGGCCTT-3’
	antisense	5’- GGCCGGUUAGCUCAGUCGTT-3’
siRNA negative control	sense	5’-UUCUCCGAACGUGUCACGUTT-3’
	antisense	5’- ACGUGACACGUUCGGAGAATT-3’
IleAAT_20 inhibitor	inhibitor	5’-GCCGACUGAGCUAACCGGCC-3’ (2’-OMe modified)
	negative control	5’-CAGUACUUUUGUGUAGUACAA-3’ (2’-OMe modified)
IleAAT_20 mimic	mimic	/5Phos/-GGCCGGUUAGCUCAGUCGGC-3’
	negative control	/5Phos/-UUGUACUACACAAAAGUACUG-3’
